# Supplementary material for: Whole‐genome methylation analysis of aging human tissues identifies age‐related changes in developmental and neurological pathways
Source: Aging Cell. 2023 Jun 12;22(7):e13847. doi: 10.1111/acel.13847 (PMC10352543; doi:10.1111/acel.13847)
Supplement: Supplementary file 2 — Table S1. Read depth and coverage for all WGBS samples. [file ACEL-22-e13847-s005.xlsx]

## Sheet: Sheet1
Coverages
Muscle				Monocyte
Sample	Read Count	Coverage		Sample	Read Count	Coverage
NIH-233	241227670	10.0512		NIH-306	244921870	10.2051
NIH-234	248048841	10.3354		NIH-307	242877849	10.1199
NIH-236	242481647	10.1034		NIH-308	235269343	9.80289
NIH-237	256862914	10.7026		NIH-309	233315714	9.72149
NIH-238	266882089	11.1201		NIH-310	235422104	9.80925
NIH-239	246406109	10.2669		NIH-311	225489050	9.39538
NIH-240	251297583	10.4707		NIH-312	224136349	9.33901
NIH-241	255716959	10.6549		NIH-313	247064144	10.2943
NIH-243	213789808	8.90791		NIH-314	248401798	10.3501
NIH-244	227432864	9.47637		NIH-316	235715482	9.82148
NIH-245	256793572	10.6997		NIH-317	254262710	10.5943
NIH-246	261456071	10.894		NIH-318	221187864	9.21616
NIH-247	250787057	10.4495		NIH-319	216183431	9.00764
NIH-248	267595306	11.1498		NIH-320	235254960	9.80229
NIH-249	220313019	9.17971		NIH-321	258281349	10.7617
NIH-250	254859767	10.6192		NIH-322	253928284	10.5803
NIH-276	265504282	11.0627		NIH-323	235406696	9.80861
NIH-277	263529491	10.9804		NIH-324	243789143	10.1579
NIH-278	235608305	9.81701		NIH-251	251856210	10.494
NIH-279	233004872	9.70854		NIH-252	231344275	9.63934
NIH-280	229632161	9.56801		NIH-253	220379544	9.18248
NIH-281	247492552	10.3122		NIH-254	214207905	8.92533
NIH-282	192437123	8.01821		NIH-256	210171195	8.75713
NIH-283	116251440	4.84381		NIH-257	218543056	9.10596
NIH-284	237603458	9.90014		NIH-258	203230157	8.46792
NIH-285	163718002	6.82158		NIH-259	232900493	9.70419
NIH-286	223559996	9.315		NIH-260	232839382	9.70164
NIH-287	144937599	6.03907		NIH-261	241119988	10.0467
NIH-288	229509670	9.5629		NIH-262	229603424	9.56681
NIH-289	244601639	10.1917		NIH-263	233874303	9.74476
NIH-292	258520060	10.7717		NIH-264	234896179	9.78734
NIH-293	259536714	10.814		NIH-265	215824003	8.99267
NIH-294	150576766	6.27403		NIH-266	198269276	8.26122
NIH-295	237593879	9.89974		NIH-267	230156667	9.58986
NIH-296	225789277	9.40789		NIH-268	244703934	10.196
NIH-297	244113481	10.1714		NIH-269	245415330	10.2256
NIH-298	234256452	9.76069		NIH-270	236263124	9.8443
NIH-299	213510480	8.89627		NIH-272	238446648	9.93528
NIH-300	253275902	10.5532		NIH-273	224242877	9.34345
NIH-301	231287463	9.63698		NIH-274	217346940	9.05612
NIH-302	224997381	9.37489
NIH-303	223886384	9.3286
NIH-304	242325054	10.0969
