# Supplementary material for: Whole‐genome methylation analysis of aging human tissues identifies age‐related changes in developmental and neurological pathways
Source: Aging Cell. 2023 Jun 12;22(7):e13847. doi: 10.1111/acel.13847 (PMC10352543; doi:10.1111/acel.13847)
Supplement: Supplementary file 3 — Table S2. Linear regression results from all muscle samples. [file ACEL-22-e13847-s011.xlsx]

## Sheet: acel13847-sup-0003-TableS2
Muscle aDMPs
outcome	estimate	p.value
chr1:567501	0.00200843	0.0367583
chr1:825196	0.00153136	0.0259222
chr1:826834	-0.00226907	0.0135399
chr1:5577552	-0.002589	0.0297479
chr1:8077927	-0.00241678	0.0116223
chr1:9312516	-0.00384922	0.01949
chr1:11284354	0.00102012	0.00783045
chr1:12475428	0.00237534	0.0215763
chr1:14271130	-0.00468145	0.0215576
chr1:14413580	-0.00214915	0.00939484
chr1:15048997	-0.0021092	0.0467516
chr1:15580207	0.00152908	0.0492038
chr1:16890606	0.0020152	0.0403262
chr1:16898293	0.000951	0.0412593
chr1:16907812	-0.00229006	0.0477051
chr1:16907818	-0.00263825	0.0276069
chr1:16908006	-0.00189227	0.0283333
chr1:16917653	0.00125084	0.0489223
chr1:16929100	0.00228068	0.018559
chr1:16939173	-0.000841	0.0211352
chr1:16939274	-0.000257	0.0265192
chr1:16939284	-0.000255	0.0344822
chr1:16940442	-0.000215	0.0346454
chr1:16942693	-0.00157757	0.0155199
chr1:16943862	-0.00295098	0.0349158
chr1:16960172	-0.000815	0.00913024
chr1:16963426	0.00259879	0.0352437
chr1:16965830	-0.00225182	0.0232961
chr1:16965858	-0.00217303	0.0458183
chr1:16966866	-0.00273505	0.00444713
chr1:16967115	-0.00284326	0.00913432
chr1:16967118	-0.00401012	0.00017
chr1:17014824	0.00188314	0.0201665
chr1:22526506	0.00179223	0.0170028
chr1:23018385	-0.00181027	0.0494303
chr1:23623504	0.00185192	0.043532
chr1:24102943	-0.00322523	0.00902196
chr1:25097706	0.00301841	0.0126303
chr1:25665904	-0.000296	0.0426211
chr1:25777656	-0.00393579	0.0177493
chr1:27638782	-0.00287157	0.0220566
chr1:28400537	-0.00302374	0.0364969
chr1:29491893	0.00189206	0.0238453
chr1:31004768	-0.00261768	0.0043015
chr1:36397867	0.00242521	0.0323123
chr1:36425667	0.00127422	0.0222131
chr1:38343265	0.00130934	0.0403885
chr1:40894940	0.00245372	0.0118209
chr1:41630482	0.0015312	0.00917455
chr1:41775277	0.00134692	0.0399544
chr1:42722674	-0.00123687	0.0497262
chr1:43546523	0.00166384	0.0416812
chr1:46424771	0.00296456	0.00947342
chr1:47577274	0.00216913	0.0323131
chr1:50354524	-0.00299548	0.020188
chr1:50562313	-0.0023747	0.0455841
chr1:51049874	-0.00154779	0.0191856
chr1:51725534	-0.00231085	0.0239834
chr1:52160601	0.00208019	0.0340615
chr1:52329786	0.0018297	0.0240679
chr1:55656751	-0.00342402	0.00431981
chr1:55738466	0.00184801	0.0107999
chr1:56034883	0.00260632	0.0421665
chr1:56362325	0.00218086	0.0342254
chr1:56578807	0.00430836	0.0101783
chr1:58278740	0.0015695	0.0187831
chr1:59851366	0.00112906	0.0224796
chr1:60014786	0.00274505	0.0177007
chr1:60336769	0.00308344	0.0131304
chr1:60875863	0.00549285	0.0284059
chr1:60975407	0.00171537	0.0192777
chr1:61737996	-0.0022915	0.0182694
chr1:61847557	-0.00255169	0.0391622
chr1:63299887	0.00211677	0.0464521
chr1:63974280	-0.00089	0.022615
chr1:63986554	-0.00657917	0.042873
chr1:64009062	-0.00702175	0.0258587
chr1:64057630	-0.0014676	0.0388843
chr1:65407912	-0.00317665	0.0273451
chr1:65936652	-0.0024564	0.0479958
chr1:66518889	0.00152789	0.0219243
chr1:66587217	-0.00253151	0.0338186
chr1:67558360	-0.00306276	0.0370778
chr1:67602388	-0.00157073	0.0165221
chr1:68955256	0.00181342	0.0103274
chr1:69008879	-0.00372873	0.00133328
chr1:69087647	-0.00214291	0.0162279
chr1:69427731	-0.00129651	0.0208491
chr1:69492558	0.00210126	0.00633304
chr1:69736219	0.00187395	0.0393222
chr1:69974394	-0.00149285	0.0127976
chr1:70063415	-0.00268296	0.0290161
chr1:70809175	0.000995	0.0308363
chr1:70814657	-0.0018376	0.0331727
chr1:71321673	0.00183065	0.0286513
chr1:71492260	-0.00193027	0.0339725
chr1:71529534	0.0010497	0.0112096
chr1:71892144	0.00228733	0.00693626
chr1:72144903	0.00216015	0.0276064
chr1:72298796	0.0029426	0.0129688
chr1:72409436	-0.00189423	0.0382641
chr1:72490847	0.00164569	0.030598
chr1:72503907	-0.00363734	0.0184466
chr1:73093640	-0.00306061	0.0294434
chr1:73263272	-0.000983	0.0398168
chr1:73849696	-0.0013656	0.0375699
chr1:73988566	0.00258993	0.0334037
chr1:74220580	0.00450973	0.0164086
chr1:74350107	0.0022874	0.0429924
chr1:74387804	-0.0022723	0.0484097
chr1:74428582	0.00869785	0.0103435
chr1:74628142	-0.00182252	0.0451812
chr1:74692409	-0.00180559	0.0394772
chr1:74927436	-0.00249946	0.0395217
chr1:75041218	0.00210005	0.0430897
chr1:75238821	-0.00513287	0.0305667
chr1:75474759	-0.0041536	0.0243151
chr1:75537011	-0.00135669	0.020153
chr1:75566968	-0.00209786	0.041324
chr1:75952248	-0.00634517	0.0246374
chr1:76132424	0.0025352	0.0431858
chr1:76266546	-0.00268356	0.0372621
chr1:76496594	0.00211037	0.0113646
chr1:76832546	0.0030703	0.02594
chr1:77563468	0.00116139	0.0144637
chr1:77699424	0.00193336	0.0069975
chr1:77718563	-0.00145754	0.0390433
chr1:78093340	0.00206515	8.27e-05
chr1:78187384	-0.00104465	0.0299592
chr1:78406587	-0.00133266	0.0484876
chr1:78425055	-0.00233103	0.0235284
chr1:78443536	0.000619	0.00257471
chr1:79227701	0.0019099	0.00380375
chr1:79474613	-0.00247086	0.0306481
chr1:80010324	0.00229399	0.0268888
chr1:80234879	-0.00213298	0.0095846
chr1:80433737	-0.00229758	0.0186064
chr1:81856723	0.0018771	0.0444493
chr1:81958486	-0.00170326	0.0456466
chr1:82321344	-0.00198925	0.0251728
chr1:82362087	0.00278762	0.00405958
chr1:82967403	0.00164138	0.0315648
chr1:83274253	-0.00265948	0.0115113
chr1:84219650	-0.00173492	0.0282309
chr1:84676393	-0.0013139	0.00576213
chr1:85988934	0.00199564	0.0112434
chr1:85994605	0.00187908	0.0475322
chr1:86211647	-0.00255635	0.0375528
chr1:86353716	0.00309767	0.0271201
chr1:86545310	-0.00453308	0.0337362
chr1:86929874	0.00250847	0.0464808
chr1:87004194	-0.00431941	0.00953362
chr1:87207341	-0.00310898	0.0214744
chr1:88024697	0.00194764	0.0216126
chr1:88145900	0.00251603	0.0208593
chr1:88340117	0.00176595	0.026886
chr1:88340149	0.00135553	0.0318757
chr1:88600063	-0.00399052	0.0214701
chr1:88624220	-0.00286898	0.0242965
chr1:88852880	-0.00219464	0.00175785
chr1:89377449	-0.00161061	0.0420534
chr1:89935230	-0.00256997	0.0422326
chr1:90925956	-0.0026995	0.0150296
chr1:92297373	-0.00205288	0.0300641
chr1:94319262	0.00841178	0.0179394
chr1:94645813	0.00117286	0.0309595
chr1:96282020	-0.0021328	0.00563521
chr1:96451612	-0.00192894	0.0251167
chr1:96865507	0.00217584	0.0494892
chr1:97281087	-0.00248712	0.0215968
chr1:97358973	-0.00136846	0.0485407
chr1:97569016	0.00136182	0.0472552
chr1:97578541	0.0039441	0.0130465
chr1:97805020	0.00117537	0.0393759
chr1:97923505	0.00249811	0.0448874
chr1:98074510	-0.00111862	0.0405382
chr1:98235086	0.00179811	0.0442507
chr1:98277179	-0.000831	0.0434063
chr1:98670385	0.00258333	0.00188584
chr1:99035751	0.00212101	0.015408
chr1:99387716	-0.00102316	0.032268
chr1:99773771	-0.00364494	0.00680479
chr1:100101379	-0.00350538	0.00567471
chr1:100159175	0.00320567	0.0172426
chr1:100284223	-0.00447861	0.000919
chr1:100317427	-0.00264921	0.0326738
chr1:100325963	-0.00292187	0.0213539
chr1:100336504	-0.00217266	0.0293874
chr1:100676756	-0.00273507	0.00487629
chr1:100686521	0.00302391	0.0142475
chr1:101297003	-0.00149403	0.0295218
chr1:101375709	-0.0016321	0.0189451
chr1:101706756	0.00246337	0.0342656
chr1:102743384	0.00314786	0.01861
chr1:102919392	0.00315319	0.00995165
chr1:103610842	-0.00100334	0.0238406
chr1:103723691	0.00252113	0.0188184
chr1:104947293	-0.00235492	0.0174912
chr1:105173553	0.00213451	0.0315929
chr1:105359754	-0.00273923	0.0243337
chr1:105682414	-0.00253235	0.0264693
chr1:105698821	0.00596502	0.0362868
chr1:105723256	0.00181799	0.0140506
chr1:105998815	-0.00303852	0.0194807
chr1:106510997	-0.00151339	0.00695343
chr1:106718618	0.00276905	0.0336726
chr1:106780590	0.00214958	0.0440752
chr1:106908411	0.00154288	0.0351574
chr1:107688931	0.0013002	0.048029
chr1:107884720	-0.003356	0.034669
chr1:109117624	0.00125395	0.0240112
chr1:110514499	-0.00347104	0.0467206
chr1:111206894	0.0011518	0.0400698
chr1:111803069	-0.00307579	0.0166081
chr1:112707172	0.00619482	0.0356429
chr1:113635860	0.00198405	0.0292657
chr1:113977755	0.00220203	0.0280549
chr1:115234678	-0.00286415	0.0371102
chr1:115263336	-0.00286632	0.0267236
chr1:115283626	-0.00292715	0.011985
chr1:115286888	-0.00386162	0.0284562
chr1:115381969	0.00277883	0.0161282
chr1:115466175	0.00105082	0.0272136
chr1:118027604	0.00116933	0.0179862
chr1:118257238	0.00260706	0.0167808
chr1:118714220	0.00190134	0.0459092
chr1:119076898	-0.00642107	0.0188901
chr1:119193675	-0.00237646	0.0398635
chr1:119199696	-0.00822113	0.0313904
chr1:119571642	-0.00148621	0.0301085
chr1:120563648	0.00120661	0.0399087
chr1:120576262	0.00133894	0.0143339
chr1:121142011	-0.00170626	0.0192887
chr1:121405387	0.00126683	0.0332333
chr1:121485000	0.000326	0.00514696
chr1:142553808	0.00267486	0.00584512
chr1:142563304	0.00193253	0.00837258
chr1:142578068	0.00197936	0.0208797
chr1:142578636	0.00189315	0.0244631
chr1:142582255	0.00154952	0.0295214
chr1:142597449	0.00206756	0.0431233
chr1:142604117	0.00209451	0.0130041
chr1:142614441	-0.0020871	0.00724388
chr1:142628871	-0.0026228	0.0499821
chr1:142647973	-0.00224624	0.043636
chr1:142660087	-0.00124873	0.0111986
chr1:142667383	-0.00126482	0.0467479
chr1:142697416	-0.00087	0.0255213
chr1:142724979	-0.00222423	0.0415166
chr1:142725463	-0.00200628	0.045999
chr1:142782559	-0.00109556	0.036652
chr1:142784451	-0.00130306	0.0492611
chr1:142790674	0.00145221	0.0425749
chr1:142795465	0.00201498	0.0184495
chr1:142796191	0.00227892	0.00833983
chr1:142801788	-0.00144846	0.044927
chr1:142813777	-0.00225915	0.0242663
chr1:142830519	-0.00225366	0.0151522
chr1:142832839	-0.00202397	0.0226978
chr1:142833296	-0.00131448	0.0378822
chr1:142834457	-0.00209522	0.00762042
chr1:142898443	-0.00254123	0.00890885
chr1:142898521	-0.001722	0.0424258
chr1:142916733	0.00177276	0.0090127
chr1:142930587	0.00234043	0.0142727
chr1:142945438	-0.00074	0.0142107
chr1:143162580	0.00139306	0.0301509
chr1:143392792	-0.00180099	0.0206191
chr1:143403694	0.00126002	0.0152912
chr1:143443316	0.00191914	0.0391366
chr1:143457887	-0.00339921	0.00119286
chr1:143459880	0.00219782	0.0111212
chr1:143461351	0.00246317	0.00225966
chr1:143462861	0.00242719	0.0354208
chr1:143464417	-0.00192526	0.0455053
chr1:143466916	0.00219859	0.0200279
chr1:143468119	0.00194516	0.00918727
chr1:143468761	-0.00246829	0.0022544
chr1:143474112	-0.00110712	0.0299314
chr1:143480591	-0.00220614	0.037439
chr1:143492034	0.00314401	0.0120898
chr1:143496136	0.00154376	0.0326249
chr1:143499688	-0.00271615	0.0090463
chr1:143503176	0.00204339	0.0417929
chr1:143513463	0.0014646	0.0224269
chr1:143525465	0.00406018	0.0106095
chr1:143529870	0.00224313	0.0455637
chr1:143533333	0.00146484	0.028382
chr1:143535119	0.00148331	0.0457005
chr1:143540853	-0.000207	0.0439184
chr1:143541227	-0.000638	0.0431997
chr1:143984158	0.00258971	0.0222086
chr1:143984184	0.00369969	0.0071498
chr1:144006090	0.00258147	0.039254
chr1:144006150	0.00154488	0.0249934
chr1:144006686	-0.00138295	0.0413
chr1:144009710	0.00248077	0.0384302
chr1:144531736	0.000974	0.0267102
chr1:144531773	0.000944	0.0190963
chr1:144533897	-0.00168611	0.0247422
chr1:144537040	0.00140653	0.0203637
chr1:144537803	-0.00177754	0.0093695
chr1:144537816	-0.00184007	0.0210988
chr1:144540041	-0.0011593	0.048683
chr1:144546160	-0.00241551	0.0205275
chr1:144570560	0.00222312	0.0402195
chr1:144581590	0.00199569	0.0256715
chr1:144683402	-0.00257393	0.0314057
chr1:144688457	-0.00259898	0.0214428
chr1:144706993	-0.00163537	0.0422799
chr1:144707038	-0.00162719	0.033536
chr1:144864646	-0.00154767	0.0252701
chr1:144874013	-0.00157014	0.0324016
chr1:144876053	-0.0028174	0.0117453
chr1:144882778	0.00193926	0.0414834
chr1:144884961	-0.00166536	0.0210858
chr1:144886744	-0.0027201	0.00410323
chr1:144887819	-0.00248451	0.0396406
chr1:144891480	-0.00316809	0.0288463
chr1:144892566	-0.00289347	0.0265021
chr1:144893851	-0.00307656	0.00244974
chr1:144909183	-0.00203134	0.0461787
chr1:144915569	-0.00428921	0.00012
chr1:144917575	-0.00340157	0.015621
chr1:144918143	-0.00190181	0.009409
chr1:144919719	-0.00229884	0.0216725
chr1:144919751	-0.00412106	0.00124848
chr1:144919812	-0.00334724	0.038326
chr1:144921347	-0.00164025	0.0240415
chr1:144921361	-0.00161752	0.0471924
chr1:144922523	-0.00326449	0.0434023
chr1:144928953	-0.00250706	0.0204168
chr1:144929782	-0.00295932	0.00659007
chr1:144930524	-0.00376716	0.00549052
chr1:144935441	-0.00191228	0.0317394
chr1:144937233	-0.00319502	0.0118215
chr1:144937629	-0.0029959	0.00459922
chr1:144939749	-0.00263289	0.0243834
chr1:144944049	0.00312345	0.0285845
chr1:144944674	-0.00247587	0.00103911
chr1:144949318	-0.00159588	0.0165654
chr1:144949728	-0.00241143	0.0388517
chr1:144951922	-0.00282297	0.0306519
chr1:144966551	-0.00249957	0.0238199
chr1:144989212	-0.00215261	0.0336262
chr1:144990586	-0.00168001	0.0229129
chr1:144992368	-0.0015581	0.00617199
chr1:144992376	-0.00192795	0.03867
chr1:144993046	-0.00195407	0.0190551
chr1:144993125	-0.0018879	0.049605
chr1:144994817	-0.0017389	0.0271226
chr1:144994845	-0.00146109	0.0318934
chr1:144995559	-0.00229185	0.0291836
chr1:144995889	-0.00174894	0.0200198
chr1:144999823	-0.00286383	0.00745297
chr1:144999843	-0.0022149	0.00456959
chr1:144999871	-0.00235595	0.00657177
chr1:144999875	-0.00387954	0.000667
chr1:145003740	-0.00305275	0.0291612
chr1:145004305	-0.00261736	0.022603
chr1:145006752	-0.00200433	0.0135128
chr1:145007729	0.00251652	0.00992056
chr1:145008600	0.00101966	0.0297122
chr1:145011529	0.00142868	0.0422989
chr1:145016418	0.00227808	0.0329751
chr1:145023582	-0.00139606	0.0389171
chr1:145028293	-0.00271207	0.0161047
chr1:145028626	-0.00300788	0.000756
chr1:145028682	-0.00149148	0.0377889
chr1:145028851	-0.00526325	0.00016
chr1:145030992	-0.00369845	3.94e-05
chr1:145031017	-0.0020617	0.0139568
chr1:145032904	-0.00139286	0.0191568
chr1:145035112	-0.001663	0.0310046
chr1:145036025	-0.00217018	0.0165495
chr1:145036757	-0.00141713	0.0305542
chr1:145037171	-0.00143205	0.0439982
chr1:145038163	-0.00211927	0.0320278
chr1:145038762	-0.00324289	0.00300006
chr1:145039931	-0.000307	0.0446888
chr1:145040145	0.000346	0.00393063
chr1:145040167	-0.000435	0.0479935
chr1:145043973	0.00134673	0.0449992
chr1:145043985	0.00308689	0.00865264
chr1:145046202	0.00283839	0.00112086
chr1:145048209	0.00152033	0.0329359
chr1:145049119	0.00103547	0.0477085
chr1:145051205	0.00155859	0.0256019
chr1:145058986	-0.00235822	0.00611831
chr1:145063466	-0.00115747	0.0448245
chr1:145064097	0.000969	0.0309007
chr1:145069062	0.00102051	0.0430608
chr1:145072421	0.00197612	0.0442229
chr1:145073743	0.0016546	0.0333931
chr1:145075554	0.00263308	0.000562
chr1:145075563	0.00122804	0.0463528
chr1:145075755	-0.00117276	0.00571945
chr1:145075792	0.00146361	0.000716
chr1:145091344	0.000927	0.0152897
chr1:145092344	0.00172209	0.01559
chr1:145092360	0.0014171	0.0446088
chr1:145092651	0.00244276	0.0471697
chr1:145112148	0.00125136	0.043481
chr1:145114625	-0.0019575	0.0304344
chr1:145114672	-0.00137307	0.0277867
chr1:145114702	-0.00191131	0.0394845
chr1:145114781	-0.00204583	0.0080431
chr1:145119811	0.00257457	0.000353
chr1:145120263	0.00199796	0.0229844
chr1:145121711	0.0016924	0.00227121
chr1:145177760	-0.00316524	0.0422549
chr1:145196418	-0.0026243	0.0440696
chr1:145210974	-0.00151877	0.0416392
chr1:145220521	0.001831	0.0126438
chr1:145249363	0.000985	0.0389931
chr1:145259770	0.001887	0.032836
chr1:145264760	0.000805	0.0255916
chr1:145271276	0.00148887	0.00639081
chr1:145274274	0.00177845	0.00293938
chr1:145281278	0.0017277	0.00922415
chr1:145300224	0.00291748	0.0102705
chr1:147712875	0.00295818	0.00705948
chr1:147713663	0.00187518	0.0211099
chr1:147720949	0.0013693	0.0243445
chr1:147729327	0.00217325	0.0479172
chr1:147762430	-0.0019878	0.0346376
chr1:148178277	-0.00147939	0.0055036
chr1:148535644	-0.00216936	0.0362389
chr1:148536176	0.00137407	0.024112
chr1:148536615	0.00166623	0.00748753
chr1:148538972	0.00232616	0.0194933
chr1:148544046	0.00303542	0.0406881
chr1:148545702	-0.00228595	0.0271136
chr1:148552928	-0.00283469	0.0409367
chr1:148556905	0.00162227	0.026858
chr1:148846661	-0.00122783	0.0479544
chr1:148847479	-0.0018048	0.0440047
chr1:148857401	0.00192497	0.0183475
chr1:148903608	0.00214255	0.038788
chr1:148907243	-0.00273181	0.0127662
chr1:148924918	-0.0019556	0.0125953
chr1:148932910	-0.00112149	0.0461984
chr1:148934163	-0.00206625	0.0121832
chr1:148938112	-0.00163659	0.0379098
chr1:148941993	0.00142753	0.0319199
chr1:148948116	0.00220194	0.0190785
chr1:149030616	0.00183049	0.0376536
chr1:149033470	-0.00192368	0.0169812
chr1:149204279	0.002244	0.0257312
chr1:149267809	-0.00246152	0.0117778
chr1:149285079	0.00383481	0.00380073
chr1:149285120	0.00301792	0.0184499
chr1:149316117	0.00197828	0.0397847
chr1:149354095	0.00181615	0.0120882
chr1:149728310	-0.00152803	0.0426944
chr1:150045412	0.00155083	0.0345182
chr1:150666828	0.00131473	0.0390822
chr1:150668607	-0.00269444	0.0414653
chr1:151594443	-0.00269374	0.00867121
chr1:151842485	0.00131398	0.0302928
chr1:151948933	-0.00246491	0.0464809
chr1:152028150	0.00241294	0.0373304
chr1:152740039	-0.00275762	0.0351359
chr1:152902749	-0.0029214	0.0448715
chr1:153049151	-0.00596774	0.0396607
chr1:156488652	0.000799	0.0346065
chr1:160240453	0.00188718	0.0465494
chr1:160423746	-0.0026409	0.0267939
chr1:160632169	-0.00293091	0.0300551
chr1:162472464	-0.00285369	0.00755889
chr1:162500634	0.00154765	0.0279829
chr1:162617183	0.00150308	0.0312432
chr1:163113570	0.00298982	0.0107835
chr1:163911923	-0.00617403	0.0191998
chr1:164013076	0.00294824	0.0118663
chr1:165386828	0.00150862	0.0106415
chr1:165602458	-0.00355787	0.00884877
chr1:165782025	-0.00250772	0.018177
chr1:166339538	0.00329285	0.000926
chr1:166823792	-0.00263035	0.02404
chr1:167276207	-0.00180088	0.0404292
chr1:167692906	-0.00271076	0.0271107
chr1:167963571	-0.00112041	0.0369475
chr1:168016129	-0.00426372	0.00158222
chr1:168037605	0.00138191	0.0373952
chr1:168527944	0.00253046	0.0131588
chr1:169210837	-0.00169545	0.0303866
chr1:170000889	0.00178411	0.0354704
chr1:171049600	-0.00214955	0.0257892
chr1:171364992	0.00177507	0.0288124
chr1:171431810	-0.00412152	0.0308206
chr1:171550860	-0.00365299	0.0161048
chr1:171867615	0.00109833	0.0327979
chr1:172108260	0.00234821	0.0283255
chr1:172682064	-0.00175797	0.0493013
chr1:172875593	-0.00203689	0.0142499
chr1:174340626	0.00156471	0.00235547
chr1:177863664	0.00297003	0.0377005
chr1:178235029	0.0013843	0.0376895
chr1:178250936	0.00288353	0.02022
chr1:179671040	-0.00335575	0.0295305
chr1:179925563	-0.00286935	0.00791111
chr1:179947284	-0.0016268	0.0472571
chr1:180207296	0.00157462	0.0429969
chr1:180740709	-0.0033208	0.0113631
chr1:181584016	-0.0035057	0.0393085
chr1:182811919	-0.00201922	0.0320379
chr1:182834877	-0.00307048	0.0187423
chr1:182995102	-0.00122288	0.0387307
chr1:184446866	-0.00549252	0.00252876
chr1:184446875	-0.00469803	0.00130016
chr1:184698939	0.00228778	0.0342973
chr1:184824275	0.00220463	0.021871
chr1:185674872	-0.00207588	0.0365343
chr1:185781632	-0.00168236	0.0220022
chr1:185822179	-0.00158194	0.0490327
chr1:186342511	-0.0034374	0.0453911
chr1:186670101	0.00242185	0.0296218
chr1:187196272	0.00520776	0.0345087
chr1:187219900	0.00254105	0.0391923
chr1:187375029	0.0019445	0.0317455
chr1:187546734	-0.00199658	0.0148904
chr1:187860541	0.00225175	0.0324414
chr1:187918037	-0.00419573	0.00959817
chr1:188625902	0.00415137	0.0106617
chr1:188848596	-0.00263654	0.0353793
chr1:188850242	0.00284496	0.025409
chr1:188937535	0.00183896	0.0450581
chr1:189233335	0.00374305	0.00284083
chr1:189328201	-0.00296225	0.0110403
chr1:189436053	-0.00230367	0.0289494
chr1:189633126	0.00246079	0.0236866
chr1:189932756	0.00469634	0.0302427
chr1:190130337	0.00238803	0.0060471
chr1:190415173	0.00249277	0.0491747
chr1:191051244	0.00163061	0.0383311
chr1:191158813	0.00345141	0.00561409
chr1:191293304	0.00109307	0.0478774
chr1:191307232	-0.00147381	0.0397333
chr1:191519479	0.00341658	0.00688693
chr1:191778304	-0.00151051	0.0389391
chr1:191783896	-0.00250169	0.0226691
chr1:191786687	-0.00368741	0.0109923
chr1:191993013	-0.00418558	0.0309034
chr1:192082006	-0.0018764	0.025565
chr1:192462870	0.00101585	0.0447296
chr1:193152416	0.000231	0.0466427
chr1:193158749	-0.00246671	0.0380743
chr1:193165594	-0.00169	0.0308549
chr1:194010952	0.00530467	0.00774402
chr1:194020405	-0.000911	0.0380274
chr1:194573311	0.00405092	0.0474123
chr1:194988227	-0.00208625	0.0351335
chr1:195356542	0.00292623	0.0227058
chr1:195795031	0.00207282	0.00136704
chr1:196003737	-0.00247476	0.0241777
chr1:196410288	0.00275751	0.00451733
chr1:197319774	-0.00202674	0.0089725
chr1:197488156	0.000952	0.0471384
chr1:197511663	0.00111547	0.023769
chr1:197528840	-0.00307711	0.0164746
chr1:197579696	0.00152603	0.0202381
chr1:197698809	0.0015486	0.0120211
chr1:198270286	-0.00184064	0.0135481
chr1:198426236	-0.00173074	0.0362479
chr1:199766775	-0.00290508	0.0205838
chr1:200688677	0.00142415	0.0242321
chr1:203178229	0.00701088	0.0248772
chr1:206517009	0.00193151	0.0330615
chr1:207254599	-0.00257096	0.0193459
chr1:207628784	-0.00326484	0.0384465
chr1:207923233	0.00107124	0.0143127
chr1:210317787	0.00132215	0.00654107
chr1:211487808	-0.001473	0.0221513
chr1:211998106	0.00151598	0.0212447
chr1:212158726	0.00150571	0.0372487
chr1:212180784	-0.00471186	0.0119623
chr1:212195707	-0.00193745	0.0352867
chr1:212236238	-0.00324011	0.0445677
chr1:213524298	-0.00154662	0.0348657
chr1:214754878	-0.00304294	0.0432758
chr1:215035565	-0.00256868	0.0355719
chr1:215135845	-0.00304807	0.0102067
chr1:215259295	-0.00158572	0.0245695
chr1:215692171	0.00200877	0.045456
chr1:215811389	0.00123215	0.00243592
chr1:215948952	0.00170739	0.0384364
chr1:216236311	-0.00746668	0.0221198
chr1:216264245	0.00289003	0.000696
chr1:216303070	0.00327503	0.0173579
chr1:216610127	0.00231762	0.0378857
chr1:216690655	0.002143	0.0497108
chr1:217681474	-0.00296627	0.00545029
chr1:217813734	0.00149376	0.0205359
chr1:218473680	0.00108202	0.0174996
chr1:218790829	-0.00258681	0.0223741
chr1:218857186	-0.00254536	0.0287989
chr1:219357242	-0.00276616	0.0486228
chr1:219458530	0.00116533	0.0498219
chr1:220262885	-0.000302	0.04848
chr1:220721572	-0.00134763	0.00788847
chr1:221039658	-0.0024038	0.0150346
chr1:222069713	-0.00352517	0.0373048
chr1:222430245	-0.00261623	0.0276502
chr1:222808185	0.00165816	0.0304204
chr1:224660874	0.00207321	0.0386575
chr1:225115824	0.00152304	0.0324625
chr1:225151310	-0.00252612	0.0431919
chr1:227257505	-0.00112246	0.0426813
chr1:227332928	0.00130581	0.0413999
chr1:227333857	0.00228672	0.00529625
chr1:231123841	-0.00295451	0.0380167
chr1:232729470	-0.00514866	0.0430635
chr1:232772114	-0.00135297	0.0438658
chr1:232926958	-0.00314996	0.0397743
chr1:233331629	-0.00259966	0.0201363
chr1:234913815	0.00164932	0.0178226
chr1:234916860	0.00196195	0.00148689
chr1:235380279	-0.00178378	0.0286547
chr1:235408774	0.00184602	0.039809
chr1:235426707	0.00120233	0.0136549
chr1:235432466	-0.00142098	0.0316181
chr1:235671531	0.00617102	0.019129
chr1:235879497	0.00069	0.0442544
chr1:236260468	-0.00237366	0.0200543
chr1:236293197	-0.00298564	0.0174389
chr1:238443483	-0.00345916	0.00936655
chr1:238903089	-0.00143907	0.0439266
chr1:239026895	-0.00288714	0.0401907
chr1:239283839	-0.0016459	0.0274965
chr1:239378022	-0.00250979	0.0440052
chr1:239469629	-0.00345244	0.00306971
chr1:239604449	0.00159995	0.0469437
chr1:239674963	-0.00216115	0.0374448
chr1:239890215	-0.0021128	0.0184468
chr1:240716944	-0.00457553	0.0139798
chr1:242390172	-0.0020522	0.00736606
chr1:242441622	0.00181568	0.0403786
chr1:242793295	-0.00227681	0.0428384
chr1:242803066	0.00161485	0.0372236
chr1:242851182	0.00170661	0.0476097
chr1:243041812	0.00323968	0.0171679
chr1:243342970	-0.00372454	0.00711867
chr1:243592157	-0.00143864	0.0183858
chr1:243837842	0.00222468	0.0421867
chr1:243857380	-0.00271996	0.0253677
chr1:243895816	0.00190464	0.00579067
chr1:243898683	-0.0032055	0.00745158
chr1:244187226	0.00441714	0.00479574
chr1:244882957	-0.00254801	0.0220527
chr1:245112954	0.00461041	0.0422816
chr1:246202420	0.00163397	0.0268964
chr1:246476877	-0.00231651	0.0301044
chr1:246704090	0.00241654	0.0152411
chr1:247349168	0.00231234	0.0490714
chr1:247649652	-0.00165974	0.0370123
chr1:248012295	-0.00629687	0.00902493
chr10:457777	-0.00179441	0.0124475
chr10:2120810	-0.00308615	0.026978
chr10:2528596	-0.00371022	0.0246902
chr10:2692543	0.0016607	0.0494523
chr10:3382805	0.00210707	0.0352954
chr10:3545544	-0.00454519	0.0136763
chr10:5848957	-0.00241539	0.0485519
chr10:6801204	-0.00325959	0.0313379
chr10:7187188	0.00283588	0.0422378
chr10:8381957	0.00685965	0.0498826
chr10:8553984	-0.0026171	0.0377925
chr10:8893489	-0.00213243	0.0472208
chr10:8936162	-0.00393758	0.030949
chr10:9278203	-0.00305066	0.0482048
chr10:9462874	-0.000222	0.0495977
chr10:9539517	0.00561019	0.0476524
chr10:9759556	-0.00260337	0.0428829
chr10:11048588	0.00264531	0.00338272
chr10:11109466	0.00158143	0.0494386
chr10:11516481	-0.00239638	0.0281941
chr10:14837817	-0.00247403	0.0224959
chr10:15564180	-0.00187451	0.0389744
chr10:15881977	-0.00128897	0.0288383
chr10:16681351	-0.00280926	0.0345286
chr10:17041021	-0.00139243	0.0270702
chr10:17191967	0.00123548	0.0437748
chr10:17536900	-0.00276663	0.0356078
chr10:17604366	-0.00447996	0.000235
chr10:17758348	0.00170099	0.0410775
chr10:18853530	-0.00081	0.0384741
chr10:18895789	-0.00339987	0.0158239
chr10:18896174	-0.00277249	0.0145247
chr10:19027844	-0.00262504	0.0149931
chr10:19255173	-0.00137679	0.0403148
chr10:19507665	-0.0031166	0.0158904
chr10:20099003	0.00141749	0.0262146
chr10:20198202	-0.00377573	0.00867965
chr10:20314998	0.0012232	0.0436943
chr10:20513852	0.00121916	0.0375121
chr10:21272287	-0.00402149	0.00116987
chr10:21457164	0.000796	0.0492358
chr10:21956870	-0.00318225	0.038346
chr10:21968236	-0.00484509	0.00455013
chr10:22375612	-0.00233847	0.00359782
chr10:23064042	0.00209154	0.0229657
chr10:24172162	-0.00380379	0.00154265
chr10:24994128	0.0013892	0.0414946
chr10:25318568	0.00153537	0.0315064
chr10:25945343	-0.00255543	0.0488005
chr10:27066032	0.00163336	0.0330715
chr10:27100556	0.00529866	0.036101
chr10:27303496	-0.0014516	0.00200755
chr10:27873585	0.00247661	0.0224855
chr10:28904066	0.00160185	0.0168376
chr10:29114625	-0.00282368	0.0148135
chr10:30541469	-0.00114644	0.0271986
chr10:30736333	-0.00565184	0.00239471
chr10:30736382	-0.00417233	0.0160471
chr10:31206849	-0.00304536	0.0328755
chr10:31373575	0.00176009	0.0347905
chr10:32180027	0.00110569	0.0278296
chr10:32619811	-0.00279664	0.0265089
chr10:32872900	0.00160137	0.00596742
chr10:33396360	0.00204755	0.0283517
chr10:33865803	-0.00371121	0.00156334
chr10:33929127	0.00118387	0.0312416
chr10:34111527	0.00198129	0.0304423
chr10:34579073	0.00132872	0.0444846
chr10:34709234	0.00182954	0.0264198
chr10:35019962	0.00156929	0.0366684
chr10:35926214	0.00391613	0.00580298
chr10:36082732	-0.00321107	0.0131588
chr10:36374659	-0.0014698	0.0376417
chr10:36681150	-0.00460363	0.0319799
chr10:36888003	-0.00358304	0.0413685
chr10:36971791	-0.0023607	0.0212636
chr10:37505800	0.00275326	0.0241663
chr10:37710855	0.00292345	0.0348367
chr10:37802337	-0.00284813	0.0490882
chr10:38466232	0.00303506	0.00590148
chr10:38499324	-0.00299528	0.00567914
chr10:38818105	-0.00145829	0.0293241
chr10:39087733	-0.00371427	0.01017
chr10:39110419	0.00261182	0.0372075
chr10:42391975	0.000543	0.0330084
chr10:42393490	0.00235539	0.00393446
chr10:42394958	-0.0009	0.0369983
chr10:42467769	-0.0046033	0.00367721
chr10:42480972	0.00223409	0.0479584
chr10:42536283	-0.0019462	0.00577583
chr10:42640829	0.00160811	0.0376666
chr10:42643126	0.00184657	0.0493027
chr10:42647260	-0.00224601	0.00101357
chr10:42751574	-0.00245928	0.0178673
chr10:42775400	-0.00281257	0.0302386
chr10:42894207	-0.00229073	0.0183522
chr10:43068358	-0.00237017	0.0322467
chr10:44899005	0.00208966	0.0372612
chr10:45152612	0.00440799	0.043679
chr10:45687348	0.00287568	0.0398621
chr10:46966230	-0.0034145	0.00951097
chr10:47009975	0.00141335	0.0474307
chr10:47030996	0.002753	0.0278151
chr10:47041629	0.00139603	0.0132172
chr10:47041643	0.00137363	0.0180081
chr10:47042523	0.0023318	0.0134675
chr10:47047462	-0.00124859	0.0430485
chr10:47050062	-0.0013265	0.0288534
chr10:47051955	-0.00445223	0.0426163
chr10:47069926	-0.00260391	0.0417564
chr10:47092359	-0.00264566	0.0287138
chr10:47092434	-0.00282538	0.0162492
chr10:47115264	-0.00390698	0.0188967
chr10:47118841	-0.00337239	0.011962
chr10:47122691	-0.00265285	0.0253041
chr10:47123296	0.00162854	0.0119536
chr10:47134182	0.00289678	0.0279061
chr10:50066240	-0.00237569	0.0128806
chr10:50712228	0.00147814	0.0264425
chr10:51087773	-0.00201109	0.0175104
chr10:51087776	-0.00251691	0.0175463
chr10:52954774	-0.00314455	0.00953787
chr10:52955055	0.00216252	0.0317093
chr10:52966728	-0.00261045	0.0408493
chr10:53099415	0.00270353	0.00805111
chr10:53163889	0.00235237	0.0312252
chr10:53199915	-0.00255902	0.00528833
chr10:53205898	-0.00201359	0.0355728
chr10:53222477	-0.00292527	0.00577917
chr10:53330933	0.00219875	0.0176947
chr10:53377747	0.00349244	0.0489508
chr10:53556056	-0.00181749	0.0213086
chr10:53724688	-0.00188455	0.00812325
chr10:53818273	0.00147916	0.0304557
chr10:53888551	-0.00273064	0.0129103
chr10:53897270	0.00216923	0.0101138
chr10:54338446	0.00310818	0.0437351
chr10:54688351	-0.00181515	0.00550746
chr10:54720837	-0.00247751	0.0281203
chr10:55183029	0.00192611	0.0299233
chr10:55533102	-0.001767	0.0375784
chr10:55695928	-0.00262489	0.0226253
chr10:55714243	0.00139426	0.0441749
chr10:55719460	0.00186666	0.0478391
chr10:55848311	0.00498243	0.0434854
chr10:55899577	0.00200142	0.0458081
chr10:55961525	-0.00362109	0.0190819
chr10:56112358	0.00138032	0.0338519
chr10:56264765	-0.00279175	0.0472553
chr10:56399162	-0.00199242	0.0181893
chr10:56421006	-0.00111508	0.0445061
chr10:56676897	-0.00203192	0.0270745
chr10:56753607	0.00209263	0.0401197
chr10:56821007	-0.00260029	0.0481895
chr10:56977017	-0.00208399	0.016844
chr10:56996720	0.00220463	0.0126536
chr10:57136505	-0.00262969	0.0080033
chr10:57221985	0.0014239	0.02349
chr10:57299487	-0.00644166	0.0441995
chr10:57439207	0.00250522	0.0294636
chr10:57598010	0.00212947	0.00240526
chr10:57701517	-0.00356431	0.0177288
chr10:58136204	0.00118999	0.046743
chr10:58439102	0.00210929	0.0255216
chr10:58490601	-0.00168307	0.0472767
chr10:58535293	-0.00135772	0.0415396
chr10:58756863	-0.00323254	0.0300326
chr10:59004851	0.00231679	0.010638
chr10:59523744	0.00547651	0.0293028
chr10:60014185	-0.00139166	0.0400617
chr10:60501570	-0.00295929	0.0151264
chr10:60906262	0.00313885	0.0389652
chr10:61008355	0.00348139	0.00696949
chr10:62137598	-0.00208577	0.047807
chr10:62436086	0.00135758	0.0147219
chr10:62553125	-0.00331403	0.0209894
chr10:62582116	-0.00296282	0.0130262
chr10:62582142	-0.00444682	0.0018639
chr10:62582171	-0.00460494	0.00632098
chr10:62660601	-0.00423408	0.0205209
chr10:62736400	-0.00464819	0.0014757
chr10:62804769	0.00243378	0.0117437
chr10:63187858	-0.00212374	0.0210152
chr10:65025477	0.00156014	0.0255024
chr10:65221981	0.00290789	0.047308
chr10:65931770	-0.00200214	0.019471
chr10:66112737	-0.00292119	0.0250327
chr10:66172555	0.00197244	0.0293074
chr10:66579286	-0.00231494	0.043251
chr10:66606042	-0.00154996	0.0204128
chr10:66670880	-0.00165949	0.0139912
chr10:66904557	0.00160341	0.00479292
chr10:67299839	-0.00370576	0.000805
chr10:68231316	-0.0038443	0.0339694
chr10:68522084	-0.00213821	0.0364929
chr10:68526636	-0.00169692	0.0318655
chr10:71365940	-0.00252171	0.0186911
chr10:74550733	-0.00548873	0.00312449
chr10:76640046	-0.00186587	0.00730253
chr10:76781121	-0.00374258	0.0211507
chr10:78364516	0.00662545	0.0426277
chr10:78949660	0.00266087	0.00489333
chr10:80253284	0.00120953	0.0415782
chr10:81339280	-0.00188478	0.0355764
chr10:83122391	-0.00281974	0.0184226
chr10:84006217	0.00285326	0.0449368
chr10:85404339	-0.0031933	0.0166127
chr10:85469758	0.00232666	0.00161696
chr10:86845024	0.00190295	0.0155025
chr10:87698630	-0.00136147	0.0489254
chr10:87757971	-0.00189192	0.0478102
chr10:87945653	-0.00299786	0.0235783
chr10:88194951	-0.00174432	0.0430179
chr10:88240374	0.00325948	0.00363131
chr10:89282081	0.00184602	0.0410861
chr10:89514945	0.00215842	0.00394937
chr10:89538432	0.00147325	0.0238768
chr10:89966960	0.00230633	0.0192454
chr10:90070051	-0.00257278	0.0495104
chr10:90502707	-0.00763114	0.0129787
chr10:90542518	-0.00279425	0.0460542
chr10:90903922	-0.00287822	0.0424762
chr10:91253811	-0.0026123	0.0166138
chr10:91661432	-0.00161173	0.0290899
chr10:92148515	-0.00232086	0.0366279
chr10:92947308	0.000974	0.0451199
chr10:92967794	-0.00174602	0.00743656
chr10:93253251	0.00271801	0.0310366
chr10:93612808	-0.00286685	0.00851394
chr10:93766279	0.0010346	0.0363034
chr10:94117064	-0.0017853	0.0475763
chr10:94367633	0.000944	0.0254498
chr10:94554984	-0.0016819	0.0139258
chr10:94749413	-0.00167055	0.0404154
chr10:95194789	-0.00286043	0.00832786
chr10:95439807	0.00109595	0.0332545
chr10:95659787	0.00198756	0.00544921
chr10:96605270	-0.00286845	0.0325794
chr10:96735944	0.00174779	0.0459847
chr10:97431207	0.00123323	0.0382065
chr10:98676898	-0.00334518	0.00997379
chr10:99903526	0.00378033	0.0116869
chr10:100583771	0.00438654	0.0153193
chr10:100857520	0.00220305	0.0183752
chr10:101046299	-0.0018747	0.0343193
chr10:101182905	-0.00171298	0.0306974
chr10:102232494	0.00138502	0.00675292
chr10:105731619	-0.00237274	0.0148205
chr10:106663977	-0.00255877	0.0293971
chr10:107129443	-0.00243407	0.00641941
chr10:107289235	-0.0024249	0.0451315
chr10:107320019	0.00308954	0.0109982
chr10:107803059	-0.00275211	0.0210857
chr10:107916518	0.0019584	0.0245579
chr10:107975039	-0.00246327	0.0322353
chr10:108735175	0.00394584	0.0162782
chr10:109089587	0.00216248	0.0453367
chr10:109311626	-0.00171881	0.01281
chr10:109436694	-0.0023011	0.0424743
chr10:110340622	0.000771	0.0297629
chr10:110377638	-0.0024386	0.00258299
chr10:112633556	-0.00235923	0.00737317
chr10:112728015	0.00128352	0.0455821
chr10:112923472	0.00140548	0.00734469
chr10:113260619	0.00269858	0.0229618
chr10:115422714	-0.00282891	0.0317987
chr10:115884498	0.00277643	0.0189746
chr10:115903673	0.00120614	0.0269998
chr10:115933128	-0.000807	0.00569097
chr10:116731423	-0.00143267	0.0248967
chr10:117001471	0.00293916	0.0251431
chr10:117396397	0.0016858	0.0369186
chr10:117566341	0.00245246	0.0171046
chr10:118093947	-0.00177117	0.0192999
chr10:118644378	-0.00367308	0.00278536
chr10:118675676	0.00366748	0.000766
chr10:119120276	0.00725211	0.00591264
chr10:119657255	-0.00147156	0.0487579
chr10:119797034	-0.00125386	0.00682009
chr10:119959409	0.00166428	0.0409175
chr10:120086077	-0.00105421	0.0352781
chr10:121705697	0.0048182	0.00336821
chr10:121724907	-0.00313423	0.0189179
chr10:124655295	0.00181723	0.0244742
chr10:125964238	-0.00205562	0.0209167
chr10:127586168	-0.00103407	0.0397051
chr10:127606843	-0.00240627	0.0406371
chr10:128841626	-0.00101151	0.0478032
chr10:128885084	-0.0016783	0.0105681
chr10:129181482	-0.00207145	0.00806103
chr10:130496710	0.00213839	0.0316738
chr10:130551866	0.00159543	0.0182206
chr10:132080107	0.00265234	0.0335781
chr10:135467126	0.00307052	0.00691765
chr11:1093298	0.00139059	0.0224105
chr11:2669793	0.00213517	0.0406587
chr11:2972824	-0.00255052	0.0284785
chr11:5579054	-0.00135148	0.0314796
chr11:6248222	0.00107812	0.015978
chr11:10051796	0.00162163	0.0103709
chr11:10537473	0.00230169	0.0169749
chr11:10785412	0.00211836	0.0294007
chr11:11976696	0.00132105	0.0079086
chr11:12774924	-0.00108757	0.0387369
chr11:13445931	-0.00247686	0.0273921
chr11:13750979	-0.0011092	0.0436713
chr11:14403771	-0.00172569	0.0148511
chr11:14669852	0.00146586	0.0380558
chr11:14807231	0.00114603	0.0424167
chr11:14893319	-0.00165209	0.0361235
chr11:16051612	-0.00320473	0.00207777
chr11:16263603	-0.00626797	0.000172
chr11:16356697	0.00153576	0.0268408
chr11:16418710	0.00657668	0.00345973
chr11:18539414	0.00107118	0.0234652
chr11:18551809	-0.00276165	0.0161748
chr11:20431889	0.00144919	0.0460938
chr11:21679337	-0.00209418	0.0460605
chr11:22390050	0.00137805	0.0439033
chr11:22495162	-0.00368342	0.0260533
chr11:22620934	-0.00356194	0.00999902
chr11:22691385	-0.00241382	0.0170339
chr11:22751696	-0.00272637	0.0453072
chr11:22971378	-0.00509917	0.000149
chr11:23270499	0.00198486	0.0155357
chr11:23850573	0.000816	0.0476209
chr11:23883484	0.00217643	0.0283825
chr11:24109823	0.00130234	0.0029833
chr11:24287723	0.00348382	0.00141513
chr11:24667769	-0.00299661	0.0181701
chr11:24751185	0.00342407	0.0457802
chr11:25486535	-0.00346384	0.000921
chr11:25677185	-0.00453114	0.00180862
chr11:25755928	0.00247207	0.0499397
chr11:25987228	0.00106659	0.0430569
chr11:26004616	0.0020993	0.0181681
chr11:26202150	-0.00462462	0.000543
chr11:26857261	-0.00144147	0.0357538
chr11:27716862	-0.00293274	0.0494086
chr11:27959584	-0.00247999	0.0234167
chr11:28508802	-0.00352047	0.0207606
chr11:28796152	-0.00123568	0.0411796
chr11:28893571	0.00438151	0.011328
chr11:28903014	0.00251683	0.0139716
chr11:29032697	-0.00538268	0.0374299
chr11:29032817	-0.00550952	0.0367269
chr11:29580972	-0.00234506	0.0437024
chr11:29680542	-0.00197981	0.0364664
chr11:29860298	-0.00235821	0.0054248
chr11:29869684	0.00204393	0.0205412
chr11:29905369	-0.00113292	0.0290612
chr11:31047973	0.00112395	0.0181755
chr11:31253997	0.00153212	0.0388146
chr11:31329529	0.00280869	0.0139541
chr11:31572215	0.0023194	0.00857681
chr11:31810640	0.00245103	0.00261403
chr11:32656844	-0.0026862	0.0461034
chr11:32674664	0.00265634	0.0407582
chr11:32975922	0.00217675	0.000314
chr11:33313595	-0.0040196	0.0215659
chr11:33313605	-0.00391898	0.0232671
chr11:33818077	0.00193055	0.0197858
chr11:34146208	0.00181616	0.0303638
chr11:34703796	-0.00168143	0.0478656
chr11:34999346	0.00344248	0.016874
chr11:35040095	-0.00140276	0.00997928
chr11:35692761	0.00223713	0.0367357
chr11:37087298	-0.00190169	0.00610767
chr11:37280691	0.00107646	0.0480856
chr11:37485883	-0.00265966	0.0235974
chr11:38982774	0.00213798	0.00758792
chr11:38986017	-0.00279588	0.0177482
chr11:39502602	0.00135335	0.0306701
chr11:39922189	0.00154858	0.0352229
chr11:39951361	0.00904192	0.00102879
chr11:39974330	0.0023032	0.0311807
chr11:41013996	-0.00226733	0.00678493
chr11:41308918	-0.00226341	0.0410578
chr11:41388563	0.00213166	0.0226832
chr11:41514842	0.0018959	0.0369343
chr11:42672152	-0.00182897	0.0312609
chr11:43343195	-0.00181818	0.0246577
chr11:43440405	0.00144222	0.0235117
chr11:43880632	-0.00195871	0.00830713
chr11:47777882	-0.000997	0.0419925
chr11:48374525	0.00277884	0.0390306
chr11:48381973	-0.00204512	0.0465803
chr11:49467606	-0.00271231	0.0478641
chr11:49683111	-0.00246978	0.0343631
chr11:50614369	-0.00274271	0.0169888
chr11:51241369	0.00317188	0.0300326
chr11:51431178	-0.0026434	0.0482685
chr11:51582054	0.00145813	0.0446775
chr11:51590565	-0.00120019	0.0467402
chr11:54871809	0.00409374	0.0319873
chr11:54926703	-0.00344487	0.0119734
chr11:55902907	0.00256108	0.04294
chr11:56055833	0.00254185	0.0327644
chr11:56056148	-0.0023161	0.00995376
chr11:56078752	-0.00289824	0.0179931
chr11:56872714	-0.00104006	0.0464811
chr11:58166775	0.00142847	0.0343508
chr11:58563733	0.00229247	0.0471758
chr11:58622875	0.00384247	0.00284427
chr11:60078475	0.00605049	0.0469045
chr11:60291413	-0.008706	0.00492314
chr11:60367520	0.00575008	0.0155582
chr11:64295516	-0.0020212	0.0474366
chr11:70160738	0.00162757	0.0488245
chr11:72749829	-0.00356089	0.0363394
chr11:72750908	-0.0020485	0.0174387
chr11:73179166	-0.00258278	0.0474227
chr11:75375947	0.00230024	0.0462102
chr11:75579094	-0.00383631	0.0035346
chr11:76967114	-0.00174711	0.0289553
chr11:77708066	-0.00195134	0.0190086
chr11:79518284	-0.00377413	0.0195842
chr11:80085892	-0.00231483	0.024128
chr11:80422661	-0.00169942	0.0291524
chr11:80490639	-0.00191489	0.00651939
chr11:80519357	0.000819	0.0498618
chr11:80763734	0.00248092	0.0356023
chr11:80872881	-0.00303656	0.0173555
chr11:81975843	0.0026462	0.035542
chr11:82137845	-0.00231813	0.0391971
chr11:82174795	0.00288683	0.0165184
chr11:82273216	0.00142009	0.0468019
chr11:82571313	-0.00445151	0.0186214
chr11:82684102	-0.00346705	0.0210957
chr11:84014561	0.00229319	0.0171349
chr11:84234276	0.0019195	0.00505629
chr11:85152897	0.00142474	0.0378446
chr11:85309823	0.00330805	0.0183675
chr11:87157192	-0.00843932	0.00963814
chr11:87557296	0.00195588	0.0302201
chr11:88588243	-0.00199771	0.0411603
chr11:89276289	0.00187412	0.00910606
chr11:89358298	-0.00100731	0.0449934
chr11:89548477	-0.00277172	0.0214386
chr11:89891891	0.00193543	0.00113028
chr11:89972672	-0.0021623	0.0457169
chr11:90057949	0.00889473	0.00630797
chr11:90573092	-0.00365087	0.00526727
chr11:91972093	-0.00121566	0.0415135
chr11:92097830	0.00122391	0.0306364
chr11:92803154	0.00134574	0.0313998
chr11:92998129	-0.00339323	0.0204276
chr11:93446631	0.00158691	0.0169114
chr11:94460585	-0.0059218	0.0348869
chr11:95599168	-0.00283159	0.0187492
chr11:96120208	-0.00178053	0.00443443
chr11:96277533	0.00206767	0.0229734
chr11:96600918	0.00161724	0.015621
chr11:96743435	0.00265342	0.005796
chr11:97158851	-0.00354743	0.00322613
chr11:97478177	-0.00250192	0.0315796
chr11:97757270	0.00218172	0.0243178
chr11:98151313	0.00264625	0.0461521
chr11:98830784	0.00190416	0.0189501
chr11:99146948	-0.00127	0.0238212
chr11:99256499	0.00675275	0.00861405
chr11:99281727	-0.00129318	0.0138748
chr11:99305320	0.00341469	0.00503292
chr11:99322377	0.00207982	0.00845838
chr11:99513149	0.0017634	0.0482669
chr11:99524549	0.00350108	0.0041109
chr11:100625532	0.0013005	0.0259946
chr11:100814541	-0.00167351	0.0253296
chr11:100994940	-0.00374183	0.00823498
chr11:101175695	0.00247069	0.027657
chr11:101198913	-0.00210899	0.0404313
chr11:102276515	0.00115668	0.0470085
chr11:102651730	-0.00336412	0.00511042
chr11:102825854	0.00151461	0.0164593
chr11:103016628	-0.00107494	0.0348477
chr11:103172033	-0.00548929	0.0116155
chr11:103184411	-0.00131309	0.0463941
chr11:103922658	-0.00381708	0.0315896
chr11:103943490	-0.00194162	0.0294052
chr11:103970570	0.00203937	0.00712692
chr11:103992237	-0.00227935	0.0416775
chr11:104899375	-0.00559766	0.0246391
chr11:105193656	0.00194233	0.0367325
chr11:105969979	0.00187385	0.0191407
chr11:106311915	-0.0055437	0.0115727
chr11:106768078	0.00253724	0.0401321
chr11:106847243	-0.0050542	0.0202624
chr11:107338404	0.00257376	0.0477711
chr11:107396662	0.00137196	0.0318599
chr11:108692436	0.0014574	0.0413268
chr11:108692446	0.00182478	0.00972447
chr11:108725373	-0.00195943	0.0455091
chr11:108866499	-0.00401599	0.00156452
chr11:109828027	0.00183199	0.00858321
chr11:110101102	-0.00307357	0.0305113
chr11:110238591	0.00333462	0.00969001
chr11:110538673	-0.00181775	0.0478651
chr11:111611836	0.0016454	0.00243506
chr11:111706333	-0.00155599	0.0162099
chr11:112043219	-0.00301993	0.00135882
chr11:112043447	-0.00172489	0.026736
chr11:112134382	0.00214977	0.0340929
chr11:113371227	-0.00288153	0.0316949
chr11:114616589	-0.00228816	0.0287377
chr11:114616915	-0.00461499	0.00102055
chr11:115486884	0.00107472	0.0381206
chr11:115848718	0.00120258	0.0465614
chr11:116790423	-0.0023947	0.00913229
chr11:120943043	0.00287411	0.0196278
chr11:122279046	0.00157997	0.0326632
chr11:122936458	-0.00353718	0.0489514
chr11:124050658	0.00138554	0.00612613
chr11:124265519	0.00156472	0.0496234
chr11:124269425	-0.00186184	0.0203869
chr11:126895773	0.00181833	0.00862226
chr11:127410080	-0.00146932	0.0376369
chr11:127915350	-0.00239147	0.028366
chr11:129372356	0.00104274	0.0486738
chr11:130993853	0.0038695	0.0196464
chr11:132335748	-0.00148267	0.026181
chr11:132965723	-0.00207916	0.0160833
chr11:133437157	-0.00398175	0.0479066
chr11:133441983	0.00170356	0.0357429
chr11:134054062	-0.0031774	0.0339446
chr11:134471876	0.00318055	0.0125634
chr12:163047	-0.00273394	0.0387303
chr12:163950	0.00325148	0.0332978
chr12:1295230	-0.00206475	0.0328546
chr12:1622587	-0.00283859	0.0190643
chr12:4615712	-0.00274544	0.0128827
chr12:7543080	-0.00303234	0.0221545
chr12:8609301	0.00113449	0.0469702
chr12:10155933	0.0024301	0.0324959
chr12:10209551	-0.00183749	0.0361066
chr12:10915558	0.00482723	0.0245675
chr12:11940219	-0.00350844	0.00273084
chr12:13308453	0.00132449	0.0262943
chr12:14150475	0.00288653	0.0383036
chr12:14570676	-0.00372042	0.00243616
chr12:14681444	0.00129848	0.0334174
chr12:14995291	-0.00303345	0.0202897
chr12:15716310	-0.00389274	0.00946764
chr12:16153532	0.00301102	0.0457568
chr12:16215915	0.00237021	0.0312355
chr12:16471875	0.00279888	0.0172496
chr12:16828915	0.00355648	0.036133
chr12:16841016	-0.00508783	0.0329308
chr12:17430587	-0.0012462	0.0385965
chr12:17585101	-0.001658	0.0310009
chr12:17740252	-0.0012683	0.0315085
chr12:17759420	-0.00288555	0.0281804
chr12:17796182	0.00519109	0.0236883
chr12:17866495	0.00212052	0.00641633
chr12:17930488	-0.00456017	0.00880075
chr12:18344223	0.0018008	0.0439793
chr12:18367394	-0.00400286	0.000489
chr12:18433125	0.0011796	0.0105651
chr12:18487199	0.00207535	0.0227197
chr12:18554418	0.00501248	0.0229103
chr12:18643378	-0.00303776	0.0205886
chr12:19212169	-0.0024483	0.0175791
chr12:19397671	-0.00272706	0.0106157
chr12:19760950	0.00248306	0.046755
chr12:20090209	0.00435095	0.00691561
chr12:20438451	0.00169018	0.020077
chr12:20626256	-0.00174369	0.0353053
chr12:20632084	0.00148771	0.011793
chr12:20718265	0.00153289	0.0441827
chr12:21331625	0.00573849	0.0457351
chr12:21665346	-0.00148805	0.0496544
chr12:21668564	-0.00157595	0.0309753
chr12:21727997	-0.00122151	0.0435556
chr12:22005167	0.00180602	0.0387225
chr12:22018637	-0.00354611	0.0262558
chr12:22096224	0.00163976	0.035436
chr12:22627623	-0.00144501	0.0329279
chr12:23442468	-0.00145291	0.029397
chr12:23931100	0.00291701	0.0392711
chr12:24264625	-0.00328625	0.0293572
chr12:24561343	-0.0021486	0.0378585
chr12:25100497	0.00341006	0.00700882
chr12:25104090	0.00215605	0.0279
chr12:25674739	-0.00348136	0.0401136
chr12:26148701	-0.00343605	0.00862359
chr12:26207091	0.00586084	0.0154088
chr12:26273929	-0.00281849	0.0355741
chr12:26656464	0.00129038	0.0177345
chr12:26947495	0.00199208	0.0285557
chr12:27276465	-0.00180714	0.00199273
chr12:27668704	0.00177375	0.0493533
chr12:27936290	-0.00230061	0.0286007
chr12:28313574	0.00107947	0.0179888
chr12:28418523	-0.00234323	0.0477513
chr12:28513015	-0.00148246	0.0496299
chr12:28571658	-0.0016245	0.0476913
chr12:28579731	0.00128893	0.0210868
chr12:28603459	-0.0021748	0.0481215
chr12:28756557	-0.00354879	0.0128184
chr12:28773482	-0.0022002	0.0476304
chr12:28894296	0.00221299	0.0322077
chr12:29048308	-0.0026231	0.0334518
chr12:29255313	0.0032118	0.00957026
chr12:29270217	0.00189919	0.0284483
chr12:30051708	0.00197267	0.04016
chr12:30333517	0.00161657	0.0349594
chr12:30351933	-0.00246	0.0419731
chr12:30839703	0.00173766	0.00675056
chr12:31747573	-0.00246803	0.0263547
chr12:32536475	-0.00268229	0.047311
chr12:32712593	-0.000519	0.0377281
chr12:32833629	-0.00279927	0.0475167
chr12:33559512	-0.00292675	0.0159802
chr12:33706468	-0.00205662	0.0386788
chr12:37989171	-0.00248348	0.0472321
chr12:38714839	0.00176637	0.0475924
chr12:39509912	-0.00247244	0.0352281
chr12:39761275	0.00177339	0.043889
chr12:40190882	0.00185325	0.0303921
chr12:40612019	0.00201798	0.0449085
chr12:41249546	-0.00172199	0.0369931
chr12:41348020	0.00150763	0.0183606
chr12:41357333	0.00295149	0.0309652
chr12:41838981	0.0016099	0.045608
chr12:42046045	0.00169103	0.0305002
chr12:42678703	-0.00257255	0.00428614
chr12:43533128	0.00159646	0.0169653
chr12:45482792	-0.00340671	0.0433798
chr12:45688680	-0.00177842	0.0191431
chr12:46096908	-0.00255725	0.0322383
chr12:46169723	-0.00415595	0.00360275
chr12:46382388	-0.00211833	0.0326411
chr12:47209552	-0.00225612	0.0353863
chr12:47856152	0.00148463	0.0307162
chr12:47971100	-0.00257685	0.0124837
chr12:47971111	-0.00353905	0.000933
chr12:47982741	-0.00241056	0.0229874
chr12:50014615	0.00104161	0.041076
chr12:50914419	0.00356311	0.0122527
chr12:55586642	-0.00348988	0.0117193
chr12:58347354	-0.00100775	0.0297683
chr12:58475825	-0.00250726	0.0232538
chr12:58907143	0.00257242	0.0235912
chr12:59200474	0.00146127	0.0178241
chr12:59701333	-0.00166812	0.0418451
chr12:60076218	0.00144806	0.0156631
chr12:60169602	-0.00162255	0.0248698
chr12:60989191	0.00182422	0.0425949
chr12:61151862	0.00253699	0.0399905
chr12:61936491	-0.00249411	0.0478783
chr12:62566534	0.00157291	0.0470879
chr12:63410749	-0.00238001	0.0402904
chr12:63523115	0.00650056	0.00947997
chr12:64818164	0.00143344	0.0122533
chr12:66273529	-0.00140652	0.03561
chr12:66278565	0.00136904	0.0469723
chr12:68337959	-0.0029587	0.00787115
chr12:68493828	-0.00770192	0.0265626
chr12:69044045	0.00219381	0.0180076
chr12:69461572	0.00299688	0.00661001
chr12:69732605	0.00229728	0.0288106
chr12:70549846	-0.00268725	0.0150683
chr12:70567875	-0.00516239	0.0425212
chr12:70740555	-0.00143551	0.0365678
chr12:71282973	0.00198264	0.0343947
chr12:71369132	0.00199579	0.0496143
chr12:71504651	0.00120516	0.019556
chr12:71586500	0.00273522	0.0220853
chr12:71619856	-0.00203799	0.0249889
chr12:71638245	0.00224938	0.0273182
chr12:71842293	-0.00246273	0.0354856
chr12:72032063	0.00187646	0.0182595
chr12:72055801	-0.00385441	0.0038212
chr12:72478270	-0.00163699	0.0295029
chr12:72605424	-0.000966	0.0300538
chr12:72813796	-0.00199151	0.0173172
chr12:72898830	0.00252101	0.0340304
chr12:72959674	-0.00195246	0.0427449
chr12:73515095	0.00167048	0.047952
chr12:73962010	0.00167199	0.0458859
chr12:74175699	0.00203137	0.0113729
chr12:74218439	-0.00329475	0.0346689
chr12:74388482	-0.00177221	0.048634
chr12:75698162	-0.00184249	0.0486495
chr12:75927105	-0.0027278	0.0274889
chr12:76467774	-0.00222784	0.0302904
chr12:77652742	0.00585173	0.0404846
chr12:77693304	-0.00226364	0.0379925
chr12:77728424	-0.00155181	0.0115566
chr12:77806186	0.00239674	0.0367879
chr12:77840426	-0.00276078	0.0121228
chr12:78350152	-0.00174904	0.0309858
chr12:78431395	-0.00167308	0.0301935
chr12:78618468	-0.0041435	0.00808152
chr12:79333148	-0.00142441	0.0465104
chr12:80406051	-0.00168754	0.00977078
chr12:80448807	0.00200024	0.0200345
chr12:80588572	0.00147145	0.0383074
chr12:81003623	-0.0022904	0.0123185
chr12:81038021	0.00258566	0.0432306
chr12:81038076	0.00264599	0.025823
chr12:82521904	0.00175455	0.0266906
chr12:83441471	-0.00159307	0.0120523
chr12:84263426	-0.00445389	0.0347873
chr12:84291226	-0.00573403	0.0126298
chr12:84483312	0.00394029	0.0180799
chr12:84826523	-0.00227155	0.0322891
chr12:85329623	0.00287705	0.0127355
chr12:85448269	0.00282446	0.00820277
chr12:85847246	-0.00203459	0.039184
chr12:86211122	-0.00310629	0.0180928
chr12:86371141	0.00114001	0.0416358
chr12:86773921	-0.00207208	0.0279284
chr12:87393907	0.00280542	0.0426807
chr12:87490974	-0.00370628	0.00347504
chr12:87648118	-0.00301931	0.015254
chr12:88131931	0.00243297	0.04371
chr12:88195270	-0.00354268	0.0136967
chr12:88195919	-0.00374138	0.00781489
chr12:88794699	-0.0032091	0.0221983
chr12:89056276	-0.00259669	0.0305199
chr12:89150494	-0.00497094	0.00915468
chr12:89218394	-0.00233476	0.0152373
chr12:89538609	0.00200076	0.0279981
chr12:89735949	-0.00209447	0.0367023
chr12:91070136	-0.00156549	0.0278243
chr12:91342497	0.00192646	0.00316095
chr12:92333014	-0.00138935	0.0289634
chr12:93896443	-0.00149424	0.0486273
chr12:94135195	0.00303977	0.0448108
chr12:94770056	0.00174559	0.0427199
chr12:95874286	-0.00270237	0.0276252
chr12:96656476	0.00240309	0.000592
chr12:96892687	0.00131499	0.0323993
chr12:97051161	0.00195212	0.043691
chr12:97194370	-0.00271599	0.020167
chr12:97581596	0.00295621	0.0333454
chr12:97757516	0.00517288	0.047532
chr12:98339981	-0.00368358	0.00742531
chr12:99243521	0.00136387	0.0453176
chr12:99293359	0.00276441	0.0121676
chr12:99419215	0.00192052	0.0302639
chr12:99572584	-0.00236227	0.0414254
chr12:99600378	-0.00525587	0.014682
chr12:99666273	0.00319796	0.0320431
chr12:99819775	0.00211502	0.0315901
chr12:99976231	-0.00166321	0.0316533
chr12:100466569	0.00181431	0.00785575
chr12:101962748	-0.00510474	0.00561779
chr12:102101924	0.00216456	0.0131996
chr12:102449802	0.00151679	0.0363257
chr12:105537090	-0.00244116	0.0317728
chr12:106700430	-0.00386694	0.0250314
chr12:106969003	0.00352687	0.00464773
chr12:107334067	0.00143821	0.034846
chr12:107656635	0.00328311	0.0409148
chr12:108233228	0.00256439	0.0284954
chr12:108338673	-0.0032238	0.0409986
chr12:109123685	-0.000934	0.00350332
chr12:112032692	-0.00327415	0.0458165
chr12:112080604	-0.00292866	0.0371394
chr12:112793669	-0.00359625	0.0277062
chr12:114962689	0.0019465	0.0249354
chr12:116327677	-0.0036277	0.00106379
chr12:116456319	-0.00132625	0.0088512
chr12:116474411	0.000982	0.0264745
chr12:116484282	0.00143211	0.040148
chr12:116679514	-0.00296463	0.0457214
chr12:121839562	-0.00371442	0.012905
chr12:123086134	0.00175765	0.0235237
chr12:125833487	0.00181558	0.00549659
chr13:19774202	-0.00287582	0.029281
chr13:20087281	0.00126808	0.0397576
chr13:20132943	0.00166615	0.0458863
chr13:20554213	-0.00139384	0.0188222
chr13:20649399	0.00333485	0.0149817
chr13:21575104	-0.00246789	0.0266728
chr13:21620580	-0.00245928	0.0218306
chr13:21734880	-0.00165909	0.0344735
chr13:21999381	0.00151325	0.0136711
chr13:23182667	0.00128916	0.0358229
chr13:23754368	-0.00248176	0.0106151
chr13:23813948	0.00249659	0.0179258
chr13:25156167	0.00033	0.0188134
chr13:25899435	0.00146323	0.00752358
chr13:26193628	0.00224403	0.0476991
chr13:26836734	-0.00388193	0.0148368
chr13:26965827	0.00187157	0.00476183
chr13:27158628	0.00278095	0.0177114
chr13:27681716	0.00165703	0.00176197
chr13:27684940	0.00213916	0.0326188
chr13:28279534	0.00259822	0.0350352
chr13:29053519	0.00211625	0.00868262
chr13:29678954	0.00685046	0.0215759
chr13:30388168	0.00198326	0.0134069
chr13:30640372	0.00177314	0.0367316
chr13:30662098	-0.00233015	0.046391
chr13:31657668	-0.00279638	0.0351551
chr13:31804292	0.00780231	0.0173913
chr13:32639011	-0.00471819	0.000513
chr13:32713006	0.000929	0.042224
chr13:33351284	0.00192502	0.0129168
chr13:33657865	0.00151346	0.0496764
chr13:33760532	0.00182902	0.0384092
chr13:33834963	-0.00559469	0.0413868
chr13:34055239	-0.00279528	0.0209085
chr13:34098897	0.00138528	0.0135629
chr13:34105485	0.00140214	0.016354
chr13:34246914	-0.00185804	0.0144007
chr13:34744009	-0.00231279	0.00309548
chr13:34847896	-0.00124527	0.0370845
chr13:35640917	0.000998	0.0498916
chr13:35691902	-0.00197262	0.0425359
chr13:35803880	-0.00108271	0.0272618
chr13:36061578	0.00102898	0.0396209
chr13:36390217	0.00211926	0.0152424
chr13:36531024	0.00157406	0.025428
chr13:36857512	0.00224763	0.00839112
chr13:37164593	-0.00206608	0.0283852
chr13:37231884	-0.00237109	0.0279276
chr13:37311584	0.00138442	0.0406757
chr13:37371340	0.001471	0.0401941
chr13:37491948	-0.00479138	0.00473525
chr13:37942694	-0.00240464	0.0324303
chr13:38649114	-0.00127855	0.0326349
chr13:38927718	0.00231084	0.00803193
chr13:39097150	-0.00338281	0.00732205
chr13:39207104	0.00261762	0.0256599
chr13:39485321	0.00321695	0.0181977
chr13:39485851	0.00145541	0.0496785
chr13:39508426	-0.00430827	0.00565712
chr13:40254170	0.00103393	0.037801
chr13:40627071	-0.00140191	0.0451838
chr13:41175689	-0.00167714	0.0177577
chr13:41237780	-0.00151526	0.0453892
chr13:41237883	-0.00402327	0.0123855
chr13:41563553	-0.00140167	0.0213876
chr13:41624181	-0.00487842	0.000981
chr13:41933048	0.00265861	0.0250236
chr13:42196514	0.00390757	0.0128905
chr13:42532477	-0.00327738	0.0343352
chr13:42793376	-0.00244421	0.0486241
chr13:42837393	-0.00178569	0.0219243
chr13:43259301	0.00134778	0.0489569
chr13:43458879	0.00146094	0.0294365
chr13:44013975	-0.00153136	0.0123825
chr13:44071921	0.00188125	0.027052
chr13:45629951	-0.00486125	0.0132393
chr13:47864961	0.00241364	0.041248
chr13:50653569	0.00339378	0.0487612
chr13:50653933	0.00359942	0.00965271
chr13:50713233	-0.00120587	0.0236624
chr13:51144088	0.00153448	0.0284015
chr13:52033090	-0.00175147	0.0126973
chr13:54303645	-0.00207912	0.0312295
chr13:54319578	-0.00278769	0.0134441
chr13:54462790	0.00215975	0.0236764
chr13:54509325	-0.00329684	0.0107966
chr13:54859215	-0.00510683	0.0224549
chr13:55024077	-0.0017296	0.0474422
chr13:55031987	-0.00362641	0.00192711
chr13:55165633	-0.00254249	0.0417399
chr13:55369774	-0.00676103	0.0262154
chr13:55919021	0.00308207	0.00302171
chr13:56105909	-0.00128408	0.0216746
chr13:56219115	-0.00233574	0.014351
chr13:56270066	-0.00267864	0.0224117
chr13:56555006	-0.0019004	0.0080226
chr13:58023998	-0.00216997	0.0350881
chr13:58614081	-0.00237916	0.0385334
chr13:58828627	-0.00287821	0.0158587
chr13:58830245	-0.00304013	0.00526727
chr13:59193947	0.00250465	0.0372627
chr13:59263494	-0.00323775	0.000651
chr13:59374648	-0.00637645	0.0223568
chr13:59483499	-0.00204278	0.04638
chr13:59610360	-0.00241388	0.00989888
chr13:60305487	0.00316715	0.0240102
chr13:60462740	0.00128878	0.0164961
chr13:60684515	0.00203414	0.0319005
chr13:60980478	-0.00351127	0.0281404
chr13:61004997	-0.00160354	0.0420482
chr13:61115062	0.00209603	0.00514301
chr13:61975429	0.00294638	0.0162811
chr13:62129763	0.00272854	0.049918
chr13:62501119	0.00212186	0.0284781
chr13:62798389	0.00110773	0.0240751
chr13:62855442	0.00252304	0.00213839
chr13:62875110	0.00129348	0.0423834
chr13:62893876	0.00701319	0.034078
chr13:63467589	0.00396003	0.00122428
chr13:63609006	0.00317798	0.0119537
chr13:63633551	0.00178086	0.0284882
chr13:63634349	-0.0025047	0.0361614
chr13:63635766	0.00219508	0.0424893
chr13:64062689	0.00205069	0.0248865
chr13:64164100	-0.0014544	0.0435294
chr13:64269801	0.00158165	0.0316239
chr13:64444624	0.0013261	0.0258805
chr13:64619271	0.00271326	0.0494199
chr13:64640095	0.00268019	0.0148052
chr13:64678694	0.00152703	0.0288922
chr13:64687639	0.00347606	0.00906893
chr13:64813741	-0.00240481	0.038923
chr13:65102290	-0.00220345	0.0272563
chr13:65711241	-0.00308825	0.0464887
chr13:65755585	0.00213241	0.0263305
chr13:65977145	0.00167077	0.0474816
chr13:66028739	0.00371838	0.00591985
chr13:66083579	0.00212825	0.0237823
chr13:66292610	0.00568171	0.00379639
chr13:66523136	-0.00447175	0.00489506
chr13:66680347	0.00271609	0.00935712
chr13:67158616	0.00153105	0.0420866
chr13:67603077	0.00189952	0.0443422
chr13:67660693	-0.00267448	0.0255283
chr13:67764417	-0.00118918	0.0469422
chr13:67807165	-0.00637911	0.000682
chr13:68152851	0.00444279	0.0130558
chr13:68295406	-0.00271626	0.0128913
chr13:68591762	0.00209185	0.0124296
chr13:68814891	-0.00129306	0.0306921
chr13:68851418	0.00219737	0.0367182
chr13:68857627	-0.00246173	0.0315508
chr13:69144559	0.00317016	0.00648488
chr13:69492117	0.00328856	0.028391
chr13:69725037	-0.00162197	0.0185685
chr13:70012452	-0.00109057	0.044697
chr13:70023685	0.00031	0.0273628
chr13:70061191	-0.00258401	0.00146533
chr13:70089265	0.00167245	0.023475
chr13:70431657	-0.00147325	0.00864495
chr13:70718391	0.00147471	0.0368075
chr13:70985229	0.00173691	0.0412154
chr13:71208974	-0.00273003	0.0010697
chr13:71222006	-0.00247024	0.0449031
chr13:71524479	-0.00186693	0.0187523
chr13:71534158	-0.00738504	0.0158739
chr13:71653154	-0.00257729	0.0141672
chr13:71776168	-0.00226998	0.0256296
chr13:71838346	0.00218247	0.0443684
chr13:71885473	-0.00173147	0.0459233
chr13:72011367	0.00237862	0.00745247
chr13:72099375	-0.00207278	0.0405906
chr13:72216581	-0.00215118	0.0475277
chr13:72858522	0.00222582	0.0117652
chr13:73294505	-0.00141395	0.025012
chr13:73357764	0.00185996	0.0359424
chr13:73648012	0.00225444	0.0382143
chr13:73841401	0.00328799	0.0145204
chr13:73876659	-0.00275548	0.0474252
chr13:73970069	0.00141807	0.0379971
chr13:74246135	-0.00189126	0.0244497
chr13:74331701	0.00306895	0.0111886
chr13:74579132	-0.00245197	0.0455739
chr13:74766529	0.00292426	0.0231829
chr13:75459818	-0.00321881	0.0224289
chr13:75484631	0.00177021	0.0222982
chr13:75952309	-0.00106583	0.0310756
chr13:75983939	-0.00454155	0.00741577
chr13:76348651	-0.00334373	0.0180029
chr13:76830241	-0.00126062	0.0492484
chr13:76984110	-0.00151166	0.0289406
chr13:77374331	-0.00232312	0.0210999
chr13:77498877	-0.00365158	0.0136742
chr13:78749232	0.00393811	0.00598182
chr13:79286298	-0.00196807	0.0436167
chr13:79646168	0.00283393	0.00069
chr13:80103964	-0.00159488	0.0245073
chr13:80367770	0.000948	0.0270838
chr13:80480581	-0.00270726	0.0206119
chr13:80833246	-0.00193723	0.0288796
chr13:81068143	0.00816888	0.00345072
chr13:81382773	-0.00191921	0.0263313
chr13:81517968	-0.0013971	0.0460919
chr13:81733018	-0.0023759	0.00552642
chr13:81863921	-0.00387438	0.00217659
chr13:81950310	-0.00227016	0.0327975
chr13:82003221	0.00198544	0.0305323
chr13:82198521	0.00166992	0.0397349
chr13:82717615	-0.00244753	0.0417494
chr13:82969704	0.00202698	0.00919493
chr13:82986209	0.00159368	0.00241148
chr13:83117818	-0.00208221	0.00215846
chr13:84084693	0.00379388	0.0242517
chr13:84174981	0.00194255	0.0124826
chr13:84231167	0.00320441	0.00432132
chr13:84298059	0.00364921	0.00997051
chr13:84810167	-0.00248736	0.0319987
chr13:84935225	0.00184383	0.00522683
chr13:84936908	-0.00287359	0.0492475
chr13:84985537	-0.00187235	0.0397427
chr13:85143202	-0.00305362	0.0468099
chr13:85207784	0.008927	0.00222755
chr13:85289801	0.00149117	0.0416312
chr13:85593731	0.00255286	0.0345126
chr13:85745421	0.00116351	0.0314114
chr13:85892964	-0.0024454	0.0341672
chr13:85939916	-0.00235947	0.0238985
chr13:86040895	-0.0013916	0.0456635
chr13:86108166	0.00171706	0.0213647
chr13:86384252	0.00151876	0.0412411
chr13:86429945	0.00200571	0.0244678
chr13:86436837	-0.00163373	0.0386005
chr13:86474785	-0.00229052	0.0356618
chr13:87245991	0.00274276	0.0123231
chr13:87320467	-0.00312829	0.0441997
chr13:87423656	0.00261753	0.0234054
chr13:87595915	0.00168789	0.0282186
chr13:87773881	0.00362164	0.0310542
chr13:88266772	-0.00268744	0.0218335
chr13:88565532	0.00241508	0.0221047
chr13:88679701	0.00268542	0.0183729
chr13:89454873	-0.00272975	0.0246349
chr13:89457989	0.00363519	0.0128778
chr13:89504341	0.00165191	0.0378487
chr13:89749229	-0.00105375	0.0372879
chr13:89851398	0.00257485	0.0464689
chr13:89856923	-0.00205268	0.0420293
chr13:89923884	-0.00220192	0.0472067
chr13:90010555	0.00387225	0.0162158
chr13:90719429	-0.00240186	0.00240378
chr13:90939189	-0.00118268	0.0301807
chr13:91568826	0.00261917	0.0187438
chr13:91758617	0.00186151	0.039029
chr13:92291284	0.00211589	0.0249656
chr13:92701358	0.00389826	0.035202
chr13:93433285	0.000957	0.0355555
chr13:93467196	0.00151242	0.0126756
chr13:94264401	0.00122193	0.0175897
chr13:94266381	0.00148674	0.0206151
chr13:94335779	0.0023305	0.010389
chr13:94620380	0.00240101	0.0452847
chr13:94774629	-0.00385867	0.00911291
chr13:95060710	-0.0041948	0.0023607
chr13:95281951	-0.00142357	0.0162648
chr13:95771895	-0.00148863	0.0375481
chr13:96373020	0.00184022	0.00340527
chr13:96896390	0.00209131	0.0250872
chr13:97061898	-0.00219143	0.0459752
chr13:97723812	-0.00582427	0.0387511
chr13:97996992	-0.000713	0.0114099
chr13:98474360	-0.00259552	0.0499481
chr13:99287856	0.00236911	0.0278789
chr13:99837313	0.00182455	0.0289819
chr13:101789945	-0.00191815	0.0322896
chr13:102179961	-0.00228915	0.012791
chr13:102201592	-0.00194688	0.0219771
chr13:102531611	0.0011281	0.0431918
chr13:103532887	-0.00235618	0.0312969
chr13:104076567	-0.00260347	0.00920508
chr13:104323015	-0.0024026	0.0162296
chr13:104447818	-0.00201003	0.0433924
chr13:104569094	0.00111028	0.0434736
chr13:104855460	-0.00136514	0.00952952
chr13:105072318	-0.00301086	0.030447
chr13:105164008	-0.00196628	0.00775101
chr13:105488604	-0.00277845	0.00303431
chr13:105554592	-0.00138992	0.0329609
chr13:105656060	-0.00247769	0.010269
chr13:105799697	0.00158524	0.044839
chr13:105962988	-0.00544338	0.018348
chr13:106128000	0.00135215	0.0110689
chr13:106259913	-0.0028441	0.0091718
chr13:106280620	0.00194388	0.0102188
chr13:107254178	-0.00193684	0.0338728
chr13:107283488	0.00177326	0.0388223
chr13:107456766	0.00345523	0.0331032
chr13:108141527	0.00177793	0.0481392
chr13:108192944	-0.00178823	0.0413551
chr13:108244097	0.00228449	0.0124383
chr13:108895743	-0.00172691	0.0227906
chr13:109395386	-0.00264315	0.0338178
chr13:109395831	-0.00225545	0.038051
chr13:109463375	0.00147826	0.0118055
chr13:109496928	0.00621463	0.0336151
chr13:109499721	0.00166129	0.0119289
chr13:109715389	0.00266543	0.0414359
chr13:110887471	0.00147138	0.0174716
chr13:111081903	0.00179747	0.0240091
chr13:112058564	0.00589598	0.0117349
chr13:113198042	0.00116918	0.0475941
chr13:113564705	-0.0025066	0.0376574
chr13:113850587	0.00238339	0.0033203
chr14:19008805	0.00215653	0.00783115
chr14:19009786	0.00101887	0.0243864
chr14:19010985	0.00187538	0.0489574
chr14:19021048	0.00131442	0.0496567
chr14:19031459	0.00164429	0.0231387
chr14:19042380	0.00198457	0.0306256
chr14:19045882	-0.00169351	0.0241996
chr14:19050096	-0.00251268	0.0301401
chr14:19058801	-0.00175413	0.0181697
chr14:19068765	-0.00297577	0.000547
chr14:19101475	0.00194234	0.00307852
chr14:19124709	0.00225592	0.0406401
chr14:19794703	0.00167859	0.0233306
chr14:19810890	0.00428467	0.0325971
chr14:19825366	0.00243264	0.0384863
chr14:20133392	-0.00155293	0.0277621
chr14:20145829	-0.00215235	0.00142782
chr14:20148480	-0.00131217	0.030986
chr14:20412557	-0.00243266	0.0422961
chr14:20487211	-0.00250489	0.0241969
chr14:20497580	-0.00843482	0.00471257
chr14:20538880	-0.00319857	0.0285667
chr14:20627942	0.00270849	0.0279125
chr14:20631616	-0.00285397	0.0374706
chr14:20726651	0.00150545	0.0199424
chr14:21097415	0.00194816	0.0316814
chr14:21736755	-0.000407	0.026536
chr14:22837706	0.00180979	0.0308642
chr14:25383674	-0.00188277	0.0257287
chr14:25413014	-0.00196448	0.0438522
chr14:26675623	0.00179257	0.0259062
chr14:26830971	0.00508035	0.017624
chr14:26901683	0.00222486	0.0146023
chr14:26932551	-0.00418753	0.0017307
chr14:27248689	0.00165112	0.0359057
chr14:27478296	0.00181229	0.0263801
chr14:27549337	0.00317008	0.0277367
chr14:27563054	0.00548969	0.0304966
chr14:27657827	0.00192863	0.0113883
chr14:27957923	0.00301849	0.00943164
chr14:28369736	-0.00220935	0.0442562
chr14:28635750	-0.000965	0.039752
chr14:28644370	0.0100089	0.00657067
chr14:29583649	-0.00737062	0.0210016
chr14:29904519	0.00213417	0.0454279
chr14:30151439	-0.00352524	0.00896808
chr14:30548935	-0.00274956	0.049627
chr14:30796245	-0.00256693	0.0174801
chr14:31063342	0.00111558	0.0377708
chr14:31109585	0.00278937	0.037603
chr14:31191442	0.00198974	0.026486
chr14:31345741	-0.00234827	0.023979
chr14:31633592	0.00151835	0.0484865
chr14:31791387	-0.00478045	2.58e-05
chr14:31857847	-0.00261415	0.0213334
chr14:34393313	0.00106446	0.0370774
chr14:34904358	0.00187268	0.00819674
chr14:35180802	-0.00204586	0.0424978
chr14:35421372	0.0084478	0.00855817
chr14:35991131	-0.0025797	0.00702107
chr14:36095210	0.00215021	0.0278871
chr14:36232021	-0.00369389	0.0146268
chr14:37497342	0.00273362	0.0244268
chr14:37585369	0.0021048	0.0259629
chr14:37890818	0.00197669	0.0357857
chr14:37991582	-0.00198813	0.0107903
chr14:39207596	-0.0019027	0.0241141
chr14:39751372	-0.00302861	0.0219775
chr14:39780072	0.00254175	0.022059
chr14:40051006	0.0028431	0.0154743
chr14:40559904	0.00180403	0.0472198
chr14:40839521	-0.00188975	0.0120899
chr14:40890951	-0.00696846	0.0371299
chr14:41092523	-0.00284975	0.0437412
chr14:41128993	-0.00212765	0.0106697
chr14:41142331	0.00189801	0.0380076
chr14:41156026	-0.00359526	0.0201688
chr14:41168606	-0.00265302	0.0186703
chr14:41413785	-0.00450359	0.00394565
chr14:41438762	0.00138513	0.0419856
chr14:41852109	-0.00150744	0.0355773
chr14:42189663	0.00138748	0.0358227
chr14:42193983	-0.00160104	0.0427703
chr14:42214568	-0.00136062	0.0141107
chr14:42575980	0.00288229	0.0156986
chr14:42601613	0.0018001	0.011375
chr14:42823921	0.00240908	0.0363897
chr14:43224658	-0.0024467	0.00844666
chr14:43336060	0.0013352	0.0477426
chr14:44262128	0.00172627	0.00782737
chr14:44456357	-0.00351157	0.00644502
chr14:44821570	-0.00340648	0.0340968
chr14:44873217	-0.00200254	0.0461098
chr14:45083019	0.00166917	0.0126339
chr14:45374202	-0.00481714	0.000911
chr14:45920884	-0.00218825	0.0341335
chr14:46149475	-0.00341122	0.00429109
chr14:46420252	-0.00442532	0.0103983
chr14:46724302	0.00151232	0.0432502
chr14:47005177	0.00317832	0.0303108
chr14:47392649	-0.00190185	0.0206051
chr14:47626326	-0.00128655	0.00901329
chr14:47785571	0.00106544	0.0341561
chr14:47788377	-0.00205863	0.0336186
chr14:47818367	0.00387103	0.00450785
chr14:48425813	-0.0026817	0.0127185
chr14:48930370	0.00223317	0.0333613
chr14:49864745	0.00292078	0.04606
chr14:50025624	-0.00260488	0.00490649
chr14:50571620	-0.00441598	0.00397545
chr14:50571772	-0.000339	0.0449819
chr14:50788244	-0.000979	0.0442978
chr14:51125022	0.00432482	0.000563
chr14:51854860	-0.00192475	0.0453437
chr14:52464142	0.00707427	0.00978356
chr14:53125997	0.00120976	0.021677
chr14:53290485	-0.00039	0.00452117
chr14:53724283	0.00196294	0.0391373
chr14:53732977	-0.0020975	0.0451611
chr14:54051322	0.00139088	0.0341788
chr14:54198943	0.00216142	0.0183764
chr14:54566069	-0.00134021	0.0207704
chr14:54946987	-0.00275104	0.00421352
chr14:55055911	-0.00424451	0.00662222
chr14:55499860	-0.00153517	0.0402189
chr14:56050204	-0.0038539	0.00300671
chr14:56077225	-0.00261461	0.0118168
chr14:57734678	-0.000552	0.0254019
chr14:58677977	0.00106934	0.0206763
chr14:60497753	0.00264651	0.0148673
chr14:60537062	-0.00344936	0.0198644
chr14:60921510	0.00256873	0.0107674
chr14:60925187	0.0011628	0.0436794
chr14:61179129	0.00267024	0.00152822
chr14:61499843	-0.00242286	0.0432246
chr14:61642278	0.00236025	0.0438323
chr14:62262219	0.00200131	0.0347105
chr14:63069733	0.00199839	0.0167948
chr14:64367885	0.00318152	0.0179019
chr14:64542950	0.00186886	0.0387705
chr14:66201109	0.00146325	0.0461154
chr14:67080180	-0.00348208	0.041734
chr14:67177160	-0.00272363	0.0441568
chr14:67761302	0.000316	0.0086561
chr14:68356709	0.00229204	0.00267255
chr14:71435364	0.0020026	0.0144344
chr14:72236297	-0.00289157	0.0156196
chr14:74455159	-0.00214892	0.0161588
chr14:76151005	0.00221541	0.000657
chr14:76293743	0.00146139	0.0311904
chr14:78607263	0.00208629	0.0468383
chr14:79926253	-0.00208575	0.0478398
chr14:80299435	0.0022138	0.00499944
chr14:80830442	0.0017995	0.0164318
chr14:80965328	0.00133303	0.0143803
chr14:81084583	0.00212288	0.00344022
chr14:81329803	0.00257035	0.0499425
chr14:81366072	0.00211835	0.0214662
chr14:82044791	-0.00381903	0.0360303
chr14:82471848	-0.00203037	0.0255897
chr14:82808861	0.00239854	0.0440541
chr14:83278127	0.00182444	0.0432134
chr14:83350208	0.00128356	0.0108305
chr14:83734372	-0.00230533	0.00319366
chr14:84021781	0.00136211	0.0211032
chr14:84282887	-0.00276591	0.0471921
chr14:84338154	-0.00180972	0.043944
chr14:84613676	-0.00234468	0.00983604
chr14:84656355	-0.00127192	0.03772
chr14:84809090	0.00151229	0.0149735
chr14:85016436	-0.00174395	0.0358095
chr14:85166962	0.00113719	0.0420066
chr14:85452417	0.00247149	0.0278563
chr14:85459036	-0.0014597	0.0361502
chr14:86095897	-0.00151023	0.0371844
chr14:86528675	-0.00445323	0.000537
chr14:86789749	0.00207643	0.00599147
chr14:87013816	0.00143497	0.00946201
chr14:87017375	-0.00137383	0.023795
chr14:87179368	-0.00405437	0.0121213
chr14:87221611	-0.00354787	0.00868731
chr14:87491506	0.00267117	0.0486809
chr14:87498645	0.00308881	9.21e-05
chr14:89315204	0.00173205	0.0262308
chr14:89619575	-0.00162175	0.0442787
chr14:91481575	-0.00153788	0.0176871
chr14:91520012	-0.00150425	0.0020615
chr14:92432247	0.00270693	0.0472884
chr14:93948009	0.00238314	0.042392
chr14:94823683	0.00435093	0.0114742
chr14:95556081	-0.00307846	0.0217676
chr14:95607671	-0.00119886	0.0306233
chr14:96591737	0.00315768	0.0191591
chr14:98072646	-0.00310995	0.00503601
chr14:98255323	0.00163937	0.011457
chr14:99938794	0.00175834	0.00751932
chr14:99942648	0.00189463	0.0207772
chr14:101380536	-0.00162123	0.0483135
chr14:102127953	0.00329219	0.0487849
chr14:103871225	-0.00191308	0.000981
chr14:104023880	-0.00248069	0.00614385
chr14:107167138	0.00241706	0.000974
chr15:20027468	-0.00235267	0.0481865
chr15:20110256	0.00186258	0.0250563
chr15:20121889	0.00183771	0.0487651
chr15:20126570	-0.00178365	0.0280705
chr15:20138016	0.0018857	0.0406862
chr15:20391529	-0.00279203	0.0169593
chr15:20411192	-0.00290678	0.0467724
chr15:20414753	0.00172007	0.0432327
chr15:20423372	0.00164651	0.0440391
chr15:20436412	-0.00214329	0.0131325
chr15:20445451	-0.00362165	0.048109
chr15:20446562	0.00217285	0.0163104
chr15:20454913	0.00267941	0.0499222
chr15:20460890	0.00218365	0.0208374
chr15:20465345	-0.00229898	0.017927
chr15:20473000	-0.00155759	0.0466213
chr15:20474679	0.00185649	0.009221
chr15:20492982	-0.00152437	0.0194709
chr15:20501764	-0.00119289	0.0446039
chr15:20513453	0.00142379	0.011097
chr15:20542399	0.00554851	0.00285852
chr15:20543433	-0.00227617	0.0313139
chr15:20543881	-0.00163357	0.0192043
chr15:20558871	0.00147616	0.030131
chr15:20575116	-0.00158673	0.0474762
chr15:20580070	-0.0013555	0.03073
chr15:20591936	-0.00220186	0.040751
chr15:20604278	-0.00293532	0.0263436
chr15:20607764	-0.00218784	0.00169766
chr15:20616427	-0.00315484	0.0261146
chr15:20624000	-0.00202116	0.0179072
chr15:20848808	0.00171248	0.046902
chr15:20853607	0.00118629	0.0279655
chr15:20875150	0.00145515	0.0238221
chr15:20875152	0.00162687	0.00375788
chr15:21182910	0.00163099	0.0316556
chr15:21916179	-0.00245019	0.0465858
chr15:21927624	-0.00191167	0.0247929
chr15:21930526	-0.0023084	0.0305691
chr15:22141522	0.00261249	0.0179421
chr15:22309205	-0.00259593	0.00655614
chr15:22316185	-0.00247531	0.0401685
chr15:22348360	-0.00354586	0.0296523
chr15:22396557	0.00213498	0.0257982
chr15:22400679	0.00230741	0.0372755
chr15:22431521	0.00295353	0.0490491
chr15:22458210	-0.00273432	0.0163983
chr15:22465176	0.00145641	0.00626704
chr15:23980607	-0.00259955	0.0294375
chr15:24254779	0.00270148	0.0450848
chr15:24355427	-0.00190257	0.0195299
chr15:25588938	0.00320004	0.00228877
chr15:25639679	0.00223352	0.0115409
chr15:27439389	0.00239368	0.0382115
chr15:27553914	0.00143181	0.0493583
chr15:27635451	-0.00320255	0.00243289
[truncated: 4,782 more rows]
