# Supplementary material for: Whole‐genome methylation analysis of aging human tissues identifies age‐related changes in developmental and neurological pathways
Source: Aging Cell. 2023 Jun 12;22(7):e13847. doi: 10.1111/acel.13847 (PMC10352543; doi:10.1111/acel.13847)
Supplement: Supplementary file 4 — Table S3. Linear regression results from all monocyte samples. [file ACEL-22-e13847-s002.xlsx]

## Sheet: Sheet1
Monocyte aDMPs
outcome	estimate	p.value
chr1:825196	-0.00241133	0.0117677
chr1:4598423	-0.00523476	0.0284701
chr1:4902203	-0.00211182	0.0485855
chr1:5270066	0.00112693	0.0272608
chr1:5444645	0.00264134	0.0148884
chr1:5730435	0.00269189	0.00509252
chr1:5730590	-0.00160556	0.030266
chr1:5730890	0.00209156	0.0226221
chr1:6854225	-0.0021646	0.00275162
chr1:6886492	-0.00118202	0.0309928
chr1:6893856	-0.00227462	0.0293328
chr1:6914040	0.00113558	0.0272216
chr1:6914176	-0.000977	0.0372182
chr1:6914258	-0.00105188	0.0310767
chr1:7229270	0.00149019	0.000842
chr1:7254199	-0.00299869	0.0102997
chr1:7323606	-0.00195849	0.0233645
chr1:7380285	-0.00179199	0.0315717
chr1:7807196	-0.00113177	0.0422616
chr1:7824063	-0.00110972	0.0493955
chr1:7847480	0.00324947	0.0052495
chr1:7891165	-0.00218113	0.0104836
chr1:8509687	0.00230646	0.00680351
chr1:8551770	-0.00163878	0.00373971
chr1:8684849	-0.00150768	0.0332621
chr1:9842105	-0.00105911	0.0249951
chr1:9879471	0.00217843	0.00512649
chr1:10475976	-0.00260122	0.0188021
chr1:11083053	0.00146298	0.00720236
chr1:11338622	-0.00187672	0.00413844
chr1:12925278	0.00279613	0.0438117
chr1:12925562	0.00220397	0.00636618
chr1:13859571	-0.00224566	0.0138836
chr1:13879970	-0.0015206	0.0298759
chr1:13978393	0.00111251	0.0312565
chr1:14317264	0.00122299	0.0458552
chr1:14678543	0.00242513	0.0267161
chr1:15138060	-0.00507528	0.0300692
chr1:15858658	0.00259836	0.000213
chr1:16229553	0.00298959	0.0228563
chr1:16862499	-0.00311587	0.00495853
chr1:16870927	-0.0017914	0.00438851
chr1:16891654	-0.00141628	0.0474343
chr1:16899897	-0.00180877	0.0490727
chr1:16904285	-0.00126366	0.00663762
chr1:16916745	-0.00259654	0.0173431
chr1:16917790	-0.00132169	0.0301037
chr1:16920093	0.0022532	0.0469255
chr1:16925084	-0.00111418	0.00767968
chr1:16928371	-0.001619	0.014973
chr1:16929777	0.000903	0.049043
chr1:16932536	0.00284355	0.00579155
chr1:16935130	0.00187093	0.0389938
chr1:16940858	-0.00129008	0.00284515
chr1:16941150	-0.00202579	0.0033041
chr1:16943172	0.00186255	0.0330503
chr1:16943862	-0.00376759	0.00102414
chr1:16944783	-0.000834	0.0291959
chr1:16949354	-0.00163346	0.00421841
chr1:16949958	0.00265563	0.0038813
chr1:16956282	0.000856	0.0287318
chr1:16959172	0.0022815	0.0169756
chr1:16965657	-0.00160493	0.0189313
chr1:16967033	-0.00114295	0.0231009
chr1:16970382	-0.00220682	0.0023632
chr1:16971736	-0.00213921	0.0145145
chr1:17047989	-0.0015011	0.0293693
chr1:17048123	0.000965	0.0474398
chr1:17048201	-0.00412468	0.000721
chr1:17054957	0.00193535	0.0361529
chr1:17054991	0.00300851	0.0331465
chr1:17205693	-0.00440104	0.0202961
chr1:17205917	0.00169131	0.00469602
chr1:17214606	-0.00113856	0.00964487
chr1:21476897	0.00320713	0.0314774
chr1:21739032	-0.00233262	0.0151864
chr1:22793531	0.00295023	0.024306
chr1:24553173	0.000918	0.0420444
chr1:24566305	-0.00107752	0.0306546
chr1:24867495	0.0029614	0.0283662
chr1:25480098	-0.00142089	0.0383242
chr1:25781988	0.000863	0.0415362
chr1:26406641	-0.0027882	0.0346908
chr1:28393336	-0.00284898	0.0124002
chr1:28765433	-0.00298292	0.0332611
chr1:30289306	-0.00218084	0.00872819
chr1:30453245	-0.00116523	0.0167088
chr1:30462456	-0.00206351	0.02403
chr1:32911276	-0.00383943	0.00201371
chr1:34018153	0.00122497	0.0465278
chr1:34059820	0.00124139	0.0338189
chr1:34210880	0.00477389	0.0446169
chr1:34698005	0.00155237	0.0160089
chr1:34978468	0.00266464	0.0165896
chr1:35023738	0.00274859	0.00573929
chr1:35034513	0.00159766	0.019721
chr1:35190157	-0.00226301	0.01698
chr1:35287917	0.00367042	0.0106596
chr1:35845496	0.00208025	0.0401397
chr1:35845584	-0.00231207	0.0126397
chr1:35848699	-0.001023	0.0255734
chr1:36397924	0.00268463	0.0132421
chr1:36399693	0.0021383	0.0323411
chr1:38058459	-0.00224627	0.0234517
chr1:40659593	0.00147775	0.0236916
chr1:41165218	-0.00147729	0.0207081
chr1:41243041	-0.000808	0.0427966
chr1:42983412	-0.00535601	0.031918
chr1:42983457	-0.00605229	0.0376671
chr1:43038112	0.00174141	0.00632295
chr1:43328026	-0.00254841	0.00741676
chr1:44311673	-0.0014476	0.0206843
chr1:45741432	-0.00125029	0.0341026
chr1:45848972	-0.000973	0.0244043
chr1:45877977	0.00130909	0.0472167
chr1:46151197	0.000587	0.0042786
chr1:47471778	-0.00189084	0.00467325
chr1:47753301	-0.000916	0.0205678
chr1:48138695	-0.00187107	0.0474635
chr1:48605162	-0.00178573	0.0259144
chr1:48740579	0.00211736	0.0211111
chr1:48768733	-0.00178361	0.0314335
chr1:48771104	-0.00121883	0.0353923
chr1:48929839	-0.000842	0.0472649
chr1:48963726	-0.000919	0.0283985
chr1:49039738	0.00150688	0.0306572
chr1:49266010	-0.00235698	0.00392461
chr1:49453299	-0.0028935	0.0161033
chr1:49578192	-0.00143226	0.0193895
chr1:49641582	-0.00199312	0.0491147
chr1:49693079	-0.00347351	0.0169717
chr1:49921034	-0.00193967	0.034466
chr1:49942041	-0.001858	0.0255413
chr1:50015557	-0.00330108	0.00669173
chr1:50107151	-0.00251765	0.0397182
chr1:50107270	-0.00377824	0.013042
chr1:50131719	0.00275756	0.00413357
chr1:50133691	-0.00142667	0.0356814
chr1:50159726	0.00159253	0.0472949
chr1:50161960	0.00247468	0.0418017
chr1:50162383	0.00306429	0.0128814
chr1:50179738	0.00224213	0.0331379
chr1:50264807	-0.00191576	0.0369248
chr1:50286487	-0.00196344	0.0333433
chr1:50468976	0.00141482	0.0296593
chr1:50478842	0.00242895	0.0395237
chr1:50508740	-0.00240736	0.0176095
chr1:50523128	0.00100804	0.0489806
chr1:51053228	0.000919	0.0481692
chr1:51369747	-0.00132302	0.0368771
chr1:51446030	-0.00267301	0.0295736
chr1:51644918	-0.0019056	0.0313722
chr1:51885882	0.00141632	0.0186068
chr1:52335489	0.00172862	0.000614
chr1:52509370	0.00123466	0.0202508
chr1:52937535	-0.00161628	0.00524528
chr1:53237720	0.00934536	0.00640507
chr1:53245815	0.00380094	0.0049662
chr1:53399876	-0.00078	0.0499145
chr1:53482769	-0.00114144	0.0437978
chr1:53697234	-0.00118957	0.010728
chr1:54407845	-0.00228771	0.0459392
chr1:54554577	0.00289694	0.0166436
chr1:55631968	0.00106245	0.0299699
chr1:56096182	0.00732007	0.0262527
chr1:56362480	-0.0026409	0.00448243
chr1:56563390	0.00152962	0.00167313
chr1:56688438	-0.00176371	0.00807478
chr1:56780348	-0.00160578	0.0387632
chr1:57092862	0.000937	0.0355669
chr1:57105196	-0.00323557	0.00205915
chr1:57112148	-0.00360205	0.00541789
chr1:57112672	-0.00354415	0.0057987
chr1:57189384	-0.00302129	0.00294013
chr1:58135654	-0.0024552	0.00747726
chr1:58237325	0.00175688	0.0307601
chr1:58644605	-0.00290644	0.0296674
chr1:58953061	-0.00142173	0.0189797
chr1:59135988	0.000438	0.0188401
chr1:59565118	-0.00139332	0.0358808
chr1:59966838	0.000347	0.0499933
chr1:60059194	-0.00126903	0.00969432
chr1:60095248	-0.00128393	0.0377342
chr1:60170560	0.00217041	0.00363109
chr1:60212742	0.000828	0.0479052
chr1:60331662	-0.00126297	0.0117044
chr1:60410319	0.00222356	0.0228318
chr1:60662985	-0.00217454	0.000731
chr1:60911786	0.00107519	0.0433594
chr1:60954004	-0.00537015	0.0387246
chr1:61030034	0.00232081	0.00878759
chr1:61098396	-0.00177213	0.0319925
chr1:61179117	-0.00103491	0.041195
chr1:61572961	-0.00254635	0.00725605
chr1:61761955	-0.00143677	0.0486495
chr1:61804771	-0.00359385	0.0464802
chr1:61818009	0.0012775	0.0457935
chr1:62240964	0.00139886	0.0417167
chr1:62423132	-0.00173183	0.0134192
chr1:62521257	-0.00142935	0.00624643
chr1:62559012	-0.00248734	0.0489976
chr1:62575426	0.00880597	0.0040227
chr1:62584925	-0.00164229	0.0340312
chr1:62836568	0.00153335	0.0369952
chr1:62841437	0.0011558	0.0266632
chr1:62921101	-0.00131318	0.0189375
chr1:62937765	-0.00181665	0.0236119
chr1:62943448	-0.00165325	0.0305704
chr1:62952251	-0.00178813	0.0448023
chr1:62959139	-0.0012991	0.0355468
chr1:62960634	0.00108809	0.0326695
chr1:63076030	0.00267712	0.0106837
chr1:63142097	-0.0026074	0.00152487
chr1:63287945	0.00111972	0.0273169
chr1:63367725	-0.0014544	0.0384291
chr1:63477631	-0.00181858	0.0201851
chr1:63555940	0.00186141	0.0461716
chr1:63580397	0.00143252	0.00848893
chr1:63616687	-0.00184229	0.00677383
chr1:63713850	-0.00133062	0.044134
chr1:63797680	0.00421636	0.0191834
chr1:63842047	0.00141063	0.0341895
chr1:63915225	-0.000855	0.0485972
chr1:63942731	-0.0013652	0.0379558
chr1:63950851	-0.000997	0.0429269
chr1:63959290	-0.00148996	0.0133831
chr1:63986554	-0.00672501	0.0280504
chr1:64103621	0.00175052	0.000117
chr1:65202522	0.00132371	0.0312603
chr1:65675035	0.00121768	0.0143394
chr1:65994091	-0.00209652	0.0447006
chr1:66057035	0.00155702	0.00690815
chr1:66199103	-0.00152748	0.0279114
chr1:66230351	-0.00122571	0.0220308
chr1:66306246	-0.00173792	0.0356679
chr1:66306289	-0.00148035	0.00321709
chr1:66357257	0.00123699	0.00507584
chr1:66459624	0.00255887	0.046987
chr1:66577797	0.00144082	0.0277701
chr1:66647840	0.000487	0.0464152
chr1:67020515	-0.00553107	0.00479864
chr1:67049118	0.00151223	0.0156239
chr1:67281152	-0.00152285	0.0472554
chr1:67287603	0.00131348	0.0368201
chr1:67313507	0.00174768	0.0243238
chr1:67325194	-0.00119721	0.0255267
chr1:67559238	0.00129262	0.0222765
chr1:67676626	0.00153979	0.0288634
chr1:67714950	-0.00126052	0.0370961
chr1:67734569	-0.00204834	0.0306742
chr1:67735138	-0.000943	0.0397604
chr1:68123428	0.00352543	0.0443808
chr1:68138473	0.00125086	0.0349752
chr1:68247185	0.00419763	0.0117568
chr1:68806731	-0.00104423	0.0369113
chr1:68887578	-0.00117119	0.0469688
chr1:68887608	-0.0015163	0.0225477
chr1:68903622	0.000859	0.022865
chr1:68945064	-0.00108246	0.0179751
chr1:69155611	0.00272806	0.00811261
chr1:69233841	-0.00568568	3.48e-06
chr1:69599515	-0.00212529	0.0468619
chr1:69902472	-0.0015942	0.0368699
chr1:69937787	-0.00135693	0.0163201
chr1:70045973	-0.00146833	0.0491131
chr1:70081512	-0.00227924	0.00171048
chr1:70127179	-0.0010467	0.0320718
chr1:70144276	-0.00290499	0.00423572
chr1:70231863	0.000413	0.0184375
chr1:70280682	-0.00349482	0.0138459
chr1:70309455	0.00145904	0.0303642
chr1:70339972	0.00375875	0.00508961
chr1:70340787	0.00144354	0.0330819
chr1:70359084	0.00184274	0.0194624
chr1:70403575	-0.0013382	0.0485093
chr1:70407428	-0.00215962	0.036042
chr1:70460098	-0.0047582	0.000974
chr1:70625827	-0.00133073	0.0215274
chr1:70709832	-0.00116008	0.0270588
chr1:70726308	0.00110892	0.0460801
chr1:70751974	0.000862	0.0457149
chr1:70781640	-0.00155664	0.0237118
chr1:70792869	-0.000921	0.0497568
chr1:70819105	-0.00293499	0.0269563
chr1:70844895	0.00188804	0.0238564
chr1:70862090	0.00101313	0.0349017
chr1:70895477	0.00113407	0.0337699
chr1:70956269	-0.00124464	0.0232567
chr1:70958813	-0.00107621	0.0444314
chr1:70984444	-0.0022114	0.0363241
chr1:71145627	0.00110055	0.0495697
chr1:71145982	0.00219152	0.0489016
chr1:71258188	-0.00140849	0.0392152
chr1:71302275	0.00133495	0.0490536
chr1:71378900	0.00181626	0.0231127
chr1:71415749	0.00114332	0.0340029
chr1:71566090	-0.00170773	0.0218926
chr1:71716217	-0.00116995	0.0490496
chr1:71774704	-0.00146137	0.0313629
chr1:71811176	-0.00351999	0.0381177
chr1:71895087	0.00110383	0.0369187
chr1:71928827	-0.00184887	0.00589991
chr1:71952671	0.00178025	0.0211076
chr1:72005366	0.0011633	0.0384153
chr1:72049697	0.000817	0.000972
chr1:72102604	0.00136561	0.0250608
chr1:72129293	-0.000747	0.0461902
chr1:72152808	-0.00111605	0.0223304
chr1:72158453	-0.00165994	0.00125928
chr1:72163743	-0.00134167	0.0441679
chr1:72167474	0.00192759	0.0109319
chr1:72249350	0.0041706	0.000313
chr1:72396252	-0.00340939	0.00151852
chr1:72550894	-0.00406919	0.00660594
chr1:72576282	-0.000959	0.0443663
chr1:72619645	0.00128834	0.00846169
chr1:72751695	-0.00229612	0.036485
chr1:72829347	0.00439857	0.036511
chr1:72868516	-0.0014917	0.0366485
chr1:73045135	-0.00107394	0.0498987
chr1:73131800	-0.00212571	0.0235451
chr1:73184538	0.00256051	0.00157567
chr1:73197757	0.00180369	0.0156341
chr1:73262382	0.00166598	0.0122074
chr1:73269879	-0.00112399	0.0192325
chr1:73292668	-0.00164054	0.0487151
chr1:73362387	-0.00190334	0.0404479
chr1:73404995	-0.00156487	0.0165364
chr1:73419322	-0.00162358	0.0375822
chr1:73433714	0.0027245	0.00544883
chr1:73443035	-0.00366696	0.0074512
chr1:73470813	-0.00195578	0.0347825
chr1:73483850	-0.00253169	0.0397765
chr1:73598991	-0.00151791	0.0256827
chr1:73745527	0.00307515	0.0098672
chr1:73798218	-0.00397512	0.00201276
chr1:73840243	-0.00131377	0.0199753
chr1:73899780	-0.00515823	0.0352397
chr1:73974646	0.00192634	0.0113272
chr1:73979093	0.00168885	0.0192852
chr1:73988559	0.00301628	0.00554902
chr1:73988566	0.00348679	0.00986597
chr1:74032885	-0.00135391	0.0164293
chr1:74048996	0.000548	0.00343349
chr1:74070378	-0.00162669	0.0396361
chr1:74101914	0.00126096	0.0327773
chr1:74104724	-0.00169985	0.0247931
chr1:74138673	0.00171555	0.0102082
chr1:74228216	0.00161348	0.0368131
chr1:74341316	0.0011611	0.0445789
chr1:74365677	0.00189013	0.0279045
chr1:74395005	-0.00140907	0.0404982
chr1:74436334	0.00255892	0.000302
chr1:74460763	-0.0015812	0.0494372
chr1:74630755	0.00516864	0.000211
chr1:74630925	0.00186957	0.0132703
chr1:74659741	-0.00144324	0.0336042
chr1:74741927	-0.00195925	0.0224618
chr1:74764112	0.00143585	0.0372361
chr1:74766390	-0.00151357	0.0457892
chr1:74770631	0.00178985	0.017045
chr1:74804919	-0.0017785	0.0116684
chr1:74850637	-0.00179176	0.0335318
chr1:74908200	-0.00162368	0.0436092
chr1:75119667	-0.00188799	0.0269409
chr1:75132848	-0.00238885	0.0134237
chr1:75214311	0.000941	0.0194527
chr1:75220038	0.00494526	0.00381935
chr1:75274237	0.0039082	0.0433078
chr1:75298254	-0.00277174	0.0452843
chr1:75382616	-0.00226871	0.0322926
chr1:75493894	-0.00232874	0.0105095
chr1:75551840	-0.00276632	0.0378425
chr1:75565024	-0.00149016	0.0468166
chr1:75690972	-0.00173011	0.0229183
chr1:75790540	-0.00223661	0.00215216
chr1:75817035	-0.00289315	0.00655728
chr1:75894111	0.00552131	0.023842
chr1:75978978	-0.00123832	0.0375981
chr1:75983866	-0.00207603	0.0215189
chr1:76026698	0.00403034	0.0152943
chr1:76029983	0.00394493	0.0315744
chr1:76079379	0.00250452	0.0343625
chr1:76079534	0.00175371	0.0138057
chr1:76083695	-0.00183469	0.0487141
chr1:76175419	-0.00120542	0.0411099
chr1:76227288	-0.00132673	0.0253244
chr1:76347105	-0.00203952	0.0251648
chr1:76353966	0.00202665	0.0161407
chr1:76379057	0.0018924	0.00305535
chr1:76593223	-0.00117558	0.0351567
chr1:76832279	-0.00141862	0.0185873
chr1:76945729	0.00141338	0.00607628
chr1:77170631	-0.00122889	0.0409962
chr1:77182635	0.00206673	0.00474509
chr1:77229261	-0.00129798	0.0423738
chr1:77516336	-0.00100552	0.0287438
chr1:77526471	-0.0025925	0.00563162
chr1:77555067	-0.00173134	0.0145609
chr1:77559859	0.00289768	0.0337502
chr1:77607298	0.00137441	0.0380943
chr1:77710242	-0.00155832	0.0469446
chr1:77750942	0.00592021	0.0174202
chr1:77762794	-0.00150883	0.00830783
chr1:77820684	-0.0083842	0.011357
chr1:77820721	-0.0022119	0.000134
chr1:78046741	0.00195279	0.00952778
chr1:78095723	-0.00129168	0.0214219
chr1:78248229	-0.00148094	0.023683
chr1:78429190	0.000815	0.0484759
chr1:78730217	-0.00195703	0.00775577
chr1:78738565	-0.00456132	0.0139699
chr1:78782183	-0.00141759	0.0463775
chr1:78833127	-0.00222465	0.00640448
chr1:78909246	-0.00143408	0.0254996
chr1:78944095	0.00106591	0.0360089
chr1:79006010	-0.00242501	0.0460155
chr1:79069060	0.00150942	0.0159302
chr1:79173875	-0.00124274	0.0477592
chr1:79192334	0.00188024	0.021954
chr1:79247639	0.00153268	0.026698
chr1:79248920	-0.001516	0.0410623
chr1:79372137	0.000952	0.0385348
chr1:79391588	0.00202458	0.0377061
chr1:79414782	-0.0030452	0.00382923
chr1:79420517	0.00185757	0.0129744
chr1:79426141	-0.00144954	0.0319911
chr1:79479190	-0.00101088	0.0252511
chr1:79482244	0.00144764	0.00525862
chr1:79482885	-0.00165996	0.0142213
chr1:79482895	-0.00141644	0.0214137
chr1:79516853	-0.00136869	0.0141027
chr1:79585980	-0.00212946	0.00950302
chr1:79693735	-0.00210661	0.0272805
chr1:79776262	-0.0019663	0.0091851
chr1:79909853	0.00144404	0.0358448
chr1:79940583	-0.00247086	0.0471736
chr1:79945760	-0.0018263	0.0169563
chr1:80065717	-0.00246462	0.002183
chr1:80111906	0.00148769	0.0300733
chr1:80113559	-0.00150162	0.0475258
chr1:80151363	0.00167417	0.0383017
chr1:80152739	0.0060761	0.0155564
chr1:80183698	0.00338248	0.0108156
chr1:80191761	-0.00164989	0.0461203
chr1:80233704	-0.0012418	0.0288127
chr1:80292521	-0.0064254	0.00629234
chr1:80294813	-0.00741847	0.0123585
chr1:80297950	-0.00698005	0.0180369
chr1:80303988	-0.00255108	0.0105245
chr1:80317042	-0.00439024	0.0245944
chr1:80354280	-0.00161414	0.0178476
chr1:80368306	0.00188305	0.00358569
chr1:80386089	-0.00852349	0.005671
chr1:80422437	-0.00205762	0.00532207
chr1:80432770	-0.00158947	0.0398426
chr1:80468494	-0.00181513	0.0220727
chr1:80534803	0.00238066	0.00295145
chr1:80542100	-0.00145235	0.0444652
chr1:80547382	0.00164718	0.00269393
chr1:80547384	0.000977	0.0394699
chr1:80638683	-0.00690894	0.0417263
chr1:80729090	-0.00545375	0.0498255
chr1:80779344	0.00180215	0.0188666
chr1:80820775	0.00207002	0.03705
chr1:80870522	0.00184312	0.036237
chr1:80919606	-0.00263935	0.0399214
chr1:80954186	-0.00203646	0.0208872
chr1:80962321	-0.00150809	0.00607027
chr1:80982488	-0.00176099	0.0393448
chr1:80993708	-0.00249358	0.0061645
chr1:81021665	0.00126495	0.0418899
chr1:81129079	-0.00122634	0.0230635
chr1:81157488	0.00177794	0.0267012
chr1:81247638	-0.0019161	0.0467483
chr1:81312471	0.00234187	0.0245955
chr1:81371890	-0.00254926	0.00533461
chr1:81376174	-0.00114184	0.0354376
chr1:81505496	-0.00242063	0.012916
chr1:81514672	0.00559583	0.000299
chr1:81539178	0.00175036	0.0495286
chr1:81567948	-0.00160158	0.00143504
chr1:81660569	0.0016902	0.0097911
chr1:81694827	0.00127933	0.0221877
chr1:81695851	-0.00129525	0.0475965
chr1:81723661	-0.00213052	0.0436504
chr1:81752808	0.00147853	0.0124627
chr1:81942535	-0.00172507	0.0408858
chr1:81992796	-0.00199524	0.0460147
chr1:82034135	0.00180759	0.00383168
chr1:82219363	-0.00161189	0.0127298
chr1:82263409	0.00270232	0.000465
chr1:82277162	-0.00208019	0.0272236
chr1:82277918	-0.00358538	0.000287
chr1:82278510	-0.00146628	0.0137609
chr1:82286891	-0.00174471	0.035349
chr1:82350813	-0.00146968	0.0344957
chr1:82431963	-0.00267838	0.0122361
chr1:82443990	0.00156696	0.0259774
chr1:82445479	0.00173795	0.0264244
chr1:82447909	-0.00181847	0.0328745
chr1:82475402	0.00196292	0.0245764
chr1:82590330	-0.0015508	0.0391417
chr1:82634438	0.00133768	0.0354757
chr1:82663729	-0.00162291	0.0443
chr1:82950954	0.00139932	0.0267032
chr1:83004351	-0.00152887	0.0419181
chr1:83038818	0.00651198	0.0262494
chr1:83133580	-0.00206923	0.0170328
chr1:83151578	-0.00186299	0.0166623
chr1:83172141	-0.00125348	0.0367143
chr1:83315330	-0.00228612	0.0105642
chr1:83366089	0.00167709	0.0102553
chr1:83508779	-0.000923	0.048837
chr1:83508865	0.00219661	0.00207927
chr1:83531620	0.00222221	0.0286193
chr1:83701307	-0.00184998	0.0322832
chr1:83861552	-0.00316661	0.0107615
chr1:83899741	-0.00134124	0.0469971
chr1:83918627	0.00128614	0.00200231
chr1:83947700	0.00189543	0.0403388
chr1:83947830	-0.00146549	0.0384221
chr1:83997663	0.0015982	0.00803816
chr1:84230581	0.00653395	0.00718626
chr1:84261048	0.00140368	0.0130933
chr1:84346235	-0.0011114	0.0181001
chr1:84427249	-0.00149536	0.0486759
chr1:84553088	0.001701	0.0077
chr1:84606907	-0.00326686	0.00023
chr1:84606917	-0.00255015	0.0192449
chr1:84606931	-0.00266088	0.0124543
chr1:84607252	-0.00250643	0.00916529
chr1:84612470	-0.000556	0.0407527
chr1:84663343	-0.00151086	0.0170077
chr1:84667666	0.00164146	0.00333709
chr1:84675963	0.000852	0.0341496
chr1:84687812	-0.00136772	0.0474395
chr1:84793594	0.00128981	0.0205693
chr1:84894497	-0.00142204	0.0279518
chr1:84973020	-0.00274406	0.0276936
chr1:85092921	-0.00125913	0.0444101
chr1:85130165	-0.00138904	0.0221736
chr1:85222884	-0.00236467	0.0448435
chr1:85302385	0.00182978	0.0256921
chr1:85366508	0.00125684	0.0108024
chr1:85860387	0.00130911	0.0248461
chr1:85987190	0.00405031	0.00233876
chr1:85987381	0.00279065	0.0249239
chr1:85991469	0.00294942	0.0296898
chr1:85991560	-0.00145595	0.0120518
chr1:85997049	0.00117334	0.0471292
chr1:85998163	-0.00135843	0.0360762
chr1:85998875	0.00148703	0.0320974
chr1:86000345	-0.00236403	0.0130584
chr1:86128677	-0.00139745	0.0241197
chr1:86224589	0.00192205	0.0267542
chr1:86437355	-0.0027578	0.0271359
chr1:86452815	0.00569983	0.047475
chr1:86605278	-0.00189512	0.0204937
chr1:86641247	-0.00220373	0.00880886
chr1:86837417	-0.0014999	0.00516946
chr1:86845599	0.00117754	0.0303838
chr1:86994742	-0.00151261	0.0305306
chr1:87083195	-0.000927	0.0461298
chr1:87198473	-0.00119532	0.0406015
chr1:87328064	0.000864	0.0204914
chr1:87358179	-0.00114447	0.0315864
chr1:87491930	-0.00205464	0.00431861
chr1:87492258	-0.00134885	0.0409868
chr1:87542318	-0.00683164	0.0201877
chr1:87553374	0.0011129	0.00701951
chr1:87558581	-0.00109349	0.0282788
chr1:87564163	-0.00182367	0.00198095
chr1:87776841	0.0065556	0.0364186
chr1:87895333	-0.00147094	0.0135376
chr1:88307028	-0.00268124	0.0347493
chr1:88382290	0.0019368	0.0142311
chr1:88489773	0.00142603	0.0376477
chr1:88592768	0.00122548	0.0337886
chr1:88646951	-0.00140942	0.0294689
chr1:88647230	-0.00164208	0.0135338
chr1:88730741	0.00142661	0.0450156
chr1:88765526	-0.00192314	0.0206802
chr1:88834098	-0.00164961	0.0344995
chr1:88847782	0.00118024	0.0394055
chr1:88875150	-0.00143558	0.0271012
chr1:88945062	0.000965	0.0126733
chr1:89095254	-0.00288372	0.0120038
chr1:89208060	-0.00129178	0.0441803
chr1:89295168	-0.00110023	0.00973321
chr1:89346227	-0.0016604	0.0214866
chr1:89377092	0.00111068	0.0183469
chr1:89517875	0.00113794	0.0493206
chr1:89563021	0.00104198	0.0485896
chr1:89569698	0.000945	0.049287
chr1:89689217	-0.00172603	0.0110909
chr1:89864313	-0.00205118	0.0138297
chr1:89991518	-0.00280732	0.0236134
chr1:90014128	0.0011886	0.0397912
chr1:90033548	-0.00235808	0.0309102
chr1:90142290	0.00459016	0.000325
chr1:90179168	-0.00152302	0.00804482
chr1:90203257	-0.00144099	0.0384396
chr1:90337274	-0.00130098	0.00554546
chr1:90388046	-0.00130169	0.0193466
chr1:90471937	-0.0014375	0.0291838
chr1:90478077	0.00100402	0.00703828
chr1:90504268	-0.00175959	0.0167955
chr1:90552952	0.00121786	0.0132481
chr1:90692567	-0.00214724	0.00443804
chr1:90711652	-0.00151412	0.00968205
chr1:90734106	0.00146681	0.0412595
chr1:90798576	-0.00150749	0.0221339
chr1:91600056	-0.0014053	0.0343362
chr1:91710432	0.00234217	0.00846449
chr1:91785812	-0.00140193	0.0257073
chr1:91867341	-0.00206165	0.00519829
chr1:91868922	-0.00220789	0.0112016
chr1:91869307	-0.00125076	0.0343057
chr1:91875751	0.00229976	0.00332488
chr1:91977077	-0.00225552	0.0200975
chr1:92527530	-0.00103786	0.0364801
chr1:92664783	-0.00116251	0.0381626
chr1:92782300	-0.00142977	0.0193866
chr1:93007615	0.00188012	0.0475115
chr1:93131084	0.00142359	0.0122175
chr1:93466794	-0.00175378	0.0318523
chr1:93487245	-0.00214644	0.0260867
chr1:93541708	-0.00196184	0.0481099
chr1:93677148	-0.00334868	0.00541873
chr1:93814287	-0.00172416	0.0487877
chr1:93859188	-0.00402453	0.0125582
chr1:93908434	-0.00300306	0.0377819
chr1:93948036	0.000895	0.0157303
chr1:93983776	0.0032221	0.0471434
chr1:93992687	-0.000836	0.0350096
chr1:93992748	-0.00135701	0.00797554
chr1:94014875	0.00106651	0.0452719
chr1:94027660	-0.00127634	0.00610027
chr1:94081888	-0.00138057	0.0303144
chr1:94359175	-0.00141308	0.0224172
chr1:94434995	-0.00172766	0.011507
chr1:94638913	-0.00161742	0.0141837
chr1:94939376	-0.00197333	0.0223322
chr1:95530150	0.0013801	0.0141409
chr1:95549438	-0.0025221	0.0496874
chr1:95734795	-0.00229269	0.0276399
chr1:95779512	0.00106349	0.0386756
chr1:95780092	-0.00221272	0.0339293
chr1:96206629	-0.00242606	0.00171541
chr1:96249366	0.00166966	0.031009
chr1:96298918	-0.00232154	0.0225153
chr1:96336587	-0.00156425	0.0291684
chr1:96370288	0.00150099	0.0298006
chr1:96590192	0.00167107	0.0222121
chr1:96674392	0.00137081	0.0354361
chr1:96721940	0.00246846	0.040952
chr1:96777480	0.000593	0.0441785
chr1:96801617	-0.00262669	0.0012314
chr1:96817075	0.00189363	0.0207955
chr1:97036179	-0.00149931	0.0390077
chr1:97101575	-0.00119298	0.0268347
chr1:97216091	0.0014582	0.0016812
chr1:97259460	-0.00158145	0.00945729
chr1:97433201	-0.00308911	0.013975
chr1:97497081	0.00287004	0.0230765
chr1:97776453	-0.00134088	0.0040107
chr1:97855820	-0.00624378	0.0174454
chr1:97977566	-0.000998	0.0493874
chr1:97995163	-0.00133007	0.0344282
chr1:98007002	0.000974	0.0320311
chr1:98040189	-0.00159284	0.00922427
chr1:98048370	0.00112965	0.0378027
chr1:98079506	-0.00580754	0.0401018
chr1:98080477	0.00102357	0.00889583
chr1:98085106	0.000868	0.0109677
chr1:98117651	0.00094	0.041071
chr1:98212104	-0.000839	0.0466903
chr1:98278533	-0.00107069	0.0349654
chr1:98406828	0.00112121	0.0388709
chr1:98572645	-0.00219828	0.0191531
chr1:98630271	-0.000347	0.0228569
chr1:98656387	-0.0013804	0.0347731
chr1:98879508	0.00722781	0.0498274
chr1:98944514	-0.00150593	0.000696
chr1:99010356	-0.00196293	0.0317822
chr1:99016724	-0.00171146	0.00864225
chr1:99072648	-0.0028388	0.0183123
chr1:99081367	-0.00306845	0.00695623
chr1:99107614	-0.00184407	0.0276596
chr1:99121520	0.00144288	0.0172301
chr1:99161431	0.00221752	0.0229259
chr1:99189935	-0.00623131	0.0386406
chr1:99206273	-0.00661186	0.0273211
chr1:99258755	-0.00163083	0.0119821
chr1:99375682	0.00225663	0.00573498
chr1:99380742	-0.00103522	0.0237706
chr1:99476111	-0.00346553	0.037148
chr1:99488749	-0.00224778	0.014423
chr1:99552177	-0.00184207	0.0139806
chr1:99654479	0.00128636	0.0417683
chr1:99695096	-0.00197287	0.00980553
chr1:99750973	-0.00157039	0.0016312
chr1:100053490	-0.00294202	0.0364952
chr1:100124821	-0.00132353	0.0366247
chr1:100159834	-0.00109768	0.0345192
chr1:100205548	0.00445275	0.0083099
chr1:100316620	-0.00259134	0.0145869
chr1:100336504	-0.0011612	0.0353326
chr1:100348518	-0.0012521	0.0122084
chr1:100388972	-0.00085	0.0256941
chr1:100487482	-0.00126827	0.0124804
chr1:100495946	0.000745	0.0306373
chr1:100505161	-0.00289909	0.00065
chr1:100572123	-0.00127724	0.00462536
chr1:100638988	-0.00179601	0.0152342
chr1:100643061	-0.00310868	0.00445631
chr1:100661088	-0.00121878	0.022505
chr1:100936588	-0.0011126	0.0386814
chr1:100983219	0.00246562	0.00929465
chr1:101238422	-0.00341147	0.00648464
chr1:101277052	-0.00721808	0.0216728
chr1:101296055	0.0014575	0.0306941
chr1:101427636	-0.000923	0.0154306
chr1:101499663	0.00748044	0.00264439
chr1:101535040	-0.0016421	0.0176824
chr1:101583956	-0.00180783	0.027021
chr1:101637302	-0.00140709	0.0154603
chr1:102071716	-0.000955	0.0380339
chr1:102115481	0.00125616	0.0239195
chr1:102171118	-0.00288818	0.0170594
chr1:102189179	0.00261561	0.00564875
chr1:102222323	0.00347074	0.00160157
chr1:102259590	-0.00168927	0.0220675
chr1:102287378	-0.0024379	0.008297
chr1:102357537	0.00667325	0.021665
chr1:102357796	-0.00270173	0.0137458
chr1:102369308	-0.00147024	0.0360159
chr1:102477179	0.00356802	0.000869
chr1:102492777	0.00266501	0.00536268
chr1:102594574	-0.0025383	0.00651787
chr1:102603004	-0.00131724	0.0448109
chr1:102608951	0.00274744	0.0194437
chr1:102619261	0.00131059	0.0416
chr1:102634761	-0.00138706	0.0158385
chr1:102701402	0.00249716	0.0446159
chr1:102743597	-0.0012065	0.0368282
chr1:102747596	0.00222251	0.0461491
chr1:102939190	0.00322771	0.0110538
chr1:103039060	-0.00113991	0.0455389
chr1:103095200	-0.00286307	0.00129701
chr1:103123345	-0.00179912	0.0349804
chr1:103123809	-0.00202333	0.0451142
chr1:103135214	-0.00193544	0.0139735
chr1:103143514	-0.00131772	0.0497676
chr1:103154610	-0.00223168	0.0423538
chr1:103157380	-0.00225953	0.0295232
chr1:103174258	-0.00252747	0.0333599
chr1:103182128	0.002057	0.0273742
chr1:103206081	-0.00247047	0.0252515
chr1:103266353	-0.00379168	0.00543208
chr1:103317940	0.00162873	0.0294966
chr1:103372646	0.00146309	0.0252453
chr1:103494736	0.00203353	0.0432384
chr1:103501117	-0.00223601	0.0321025
chr1:103504473	-0.00416545	0.00928278
chr1:103510077	0.00210321	0.00464475
chr1:103554808	0.00331379	0.00145821
chr1:103590003	-0.00145036	0.0248375
chr1:104078512	-0.00142881	0.0256582
chr1:104105889	0.00230275	0.0386496
chr1:104105965	0.00272412	0.00782101
chr1:104317042	0.00365232	0.00745153
chr1:104404863	0.00176564	0.0179969
chr1:104423031	0.00176573	0.0131494
chr1:104435911	-0.00469907	0.0484138
chr1:104477039	-0.00148145	0.0368955
chr1:104658911	-0.00146933	0.0278834
chr1:104791430	0.0013147	0.0237486
chr1:104882229	-0.00165962	0.0190794
chr1:104888011	0.00304421	0.00274458
chr1:104998625	-0.00174237	0.0323665
chr1:105039299	-0.00186029	0.00251267
chr1:105174955	-0.00141078	0.024301
chr1:105178700	-0.00157711	0.039256
chr1:105192128	-0.00428716	0.00134831
chr1:105192807	-0.00252289	0.0235139
chr1:105257703	0.00225704	0.00842302
chr1:105262702	-0.00251027	0.0229016
chr1:105370769	-0.00179859	0.0483817
chr1:105620841	0.00141555	0.0320093
chr1:105641190	-0.00205188	0.0255053
chr1:105682414	-0.00166273	0.0336343
chr1:105697010	0.00791489	0.00178635
chr1:105774976	0.00184479	0.0212868
chr1:105778579	-0.0017557	0.0104651
chr1:105821254	-0.00244485	0.0485321
chr1:105870865	0.00166874	0.00686534
chr1:105880823	-0.00226936	0.00364146
chr1:105881111	-0.00129187	0.0321724
chr1:105881234	0.00128996	0.0373567
chr1:105903721	0.00170467	0.0321957
chr1:105992360	-0.00150866	0.0475502
chr1:105994815	-0.00367435	0.00746231
chr1:105999983	-0.00222291	0.00685333
chr1:106000251	0.00139409	0.0276214
chr1:106004088	0.00205599	0.0455541
chr1:106030954	0.0039259	0.0412608
chr1:106038543	-0.00200893	0.0217255
chr1:106151727	0.00339489	0.0100371
chr1:106151793	0.0014269	0.0191385
chr1:106171342	0.00200322	0.0288345
chr1:106198658	-0.00177134	0.0289831
chr1:106259223	0.00275634	0.00713907
chr1:106280000	0.00375919	0.00560866
chr1:106294358	-0.00224998	0.0178713
chr1:106347955	0.00195748	0.00900091
chr1:106357377	0.00556029	0.000234
chr1:106357876	-0.00189989	0.00963591
chr1:106395369	0.00226668	0.0405142
chr1:106400949	0.00160517	0.0168588
chr1:106404633	-0.00210153	0.0423489
chr1:106407947	-0.00171053	0.0336007
chr1:106410394	-0.00190213	0.0350827
chr1:106430688	0.0020029	0.0357425
chr1:106540620	-0.00193583	0.027471
chr1:106626705	0.00250269	0.0281685
chr1:106629403	-0.00282035	0.0385228
chr1:106653083	-0.00266205	0.0381586
chr1:106667371	-0.00306189	0.0148426
chr1:106676097	-0.00172335	0.0124474
chr1:106680669	-0.00178553	0.0071724
chr1:106684049	0.00202386	0.0479312
chr1:106762175	-0.00222812	0.0460525
chr1:106911260	-0.00256036	0.0349383
chr1:107009148	-0.00242017	0.0244983
chr1:107047323	0.00164889	0.0346035
chr1:107229598	-0.001761	0.0426482
chr1:107345797	-0.00285704	0.0136991
chr1:107482271	-0.00286594	0.0182655
chr1:107482833	0.0014709	0.0287416
chr1:107517357	-0.00263785	0.0177059
chr1:107556868	0.00140491	0.042283
chr1:107627259	-0.00222816	0.0194111
chr1:107657733	-0.00170354	0.0367311
chr1:107689913	-0.00163715	0.0163913
chr1:107713579	-0.00140639	0.0420268
chr1:107723474	-0.00214886	0.0305293
chr1:107977820	-0.00633208	0.0480321
chr1:108219479	0.001577	0.0197569
chr1:108329251	-0.00309863	0.0473619
chr1:108416912	-0.00127895	0.0412901
chr1:108637580	-0.000965	0.0499282
chr1:108727901	-0.00121995	0.0145559
chr1:108908268	-0.00132295	0.035326
chr1:109064359	0.00151437	0.0367952
chr1:109117624	-0.00134151	0.00603124
chr1:109170589	-0.00106161	0.0348208
chr1:109264557	-0.00122287	0.028012
chr1:109456849	0.00565954	0.048764
chr1:109492345	0.00127186	0.037076
chr1:109566293	-0.000977	0.0417527
chr1:109766988	-0.00151013	0.01504
chr1:110494781	-0.00133025	0.02664
chr1:110876041	-0.00133833	0.0207199
chr1:110886044	-0.00136645	0.0298706
chr1:110892045	-0.000787	0.0121044
chr1:110944237	0.00115831	0.0257106
chr1:111225397	-0.00238285	0.00412104
chr1:111233359	0.00160859	0.0470378
chr1:111459108	-0.000845	0.0382245
chr1:111669324	-0.00122289	0.0361868
chr1:112022693	0.00147098	0.027047
chr1:112196796	-0.00266171	0.00251452
chr1:112679018	-0.00590164	0.0138201
chr1:112906467	0.00295416	0.00432997
chr1:113776073	0.00147258	0.0138953
chr1:113877341	-0.00156628	0.0374033
chr1:113944010	-0.0043751	0.0039054
chr1:113984947	-0.00162922	0.0295631
chr1:114108060	-0.00227276	0.00745391
chr1:114197318	-0.00127589	0.037622
chr1:114267744	0.00108558	0.0187788
chr1:114876549	-0.00163398	0.0102904
chr1:115026917	-0.00188763	0.0176137
chr1:115065563	-0.00119132	0.0380792
chr1:115091721	0.00161421	0.0368364
chr1:115185975	-0.00172351	0.00584458
chr1:115288988	0.00181393	0.0212001
chr1:115398941	-0.00235047	0.00433374
chr1:115400224	-0.00216239	0.00948082
chr1:115403758	0.00120942	0.0493001
chr1:115429959	0.00112967	0.0251498
chr1:115437123	0.00272976	0.0430431
chr1:115442212	-0.00193147	0.0169041
chr1:115455221	0.00172894	0.00479977
chr1:115496761	-0.00133307	0.0171893
chr1:115532272	-0.00108977	0.0445161
chr1:115988440	-0.00138126	0.0346526
chr1:116108352	-0.0019908	0.0255348
chr1:116384013	0.00151011	0.0451388
chr1:116412002	0.0049396	0.0397275
chr1:116476163	-0.00136445	0.0199451
chr1:116655939	-0.00157648	0.0285663
chr1:116898046	-0.00196402	0.0453823
chr1:116970086	-0.00164606	0.0321633
chr1:117474955	0.00569901	0.0281469
chr1:117474979	0.0055487	0.0426752
chr1:117675422	-0.00189553	0.00148993
chr1:117713292	0.00160502	0.00243394
chr1:117860062	0.00112877	0.0494128
chr1:118341766	0.00140995	0.0421038
chr1:118420562	-0.00176225	0.0239898
chr1:118478355	-0.00123313	0.0116592
chr1:118489063	0.000995	0.0181927
chr1:118722940	-0.0014157	0.0272585
chr1:118959731	0.00142209	0.00718307
chr1:119016117	-0.00184232	0.0317787
chr1:119024331	-0.00360775	0.00237802
chr1:119204625	-0.00167384	0.0158516
chr1:119310573	0.00551236	0.00848217
chr1:119409469	-0.00229658	0.00621344
chr1:119434755	0.0015367	0.0255537
chr1:120536006	0.00408094	0.000247
chr1:120542453	0.00130397	0.000799
chr1:120552346	0.00323013	0.0442381
chr1:120567400	-0.00201708	0.0200533
chr1:120605998	-0.00223387	0.0190893
chr1:120615691	0.00194247	0.00136754
chr1:121117496	0.00218421	7.47e-05
chr1:121357934	0.00101925	0.049993
chr1:121364090	0.0014355	0.0126332
chr1:121364133	-0.00113004	0.00707551
chr1:121387632	0.000663	0.0345487
chr1:121472858	-0.00180643	0.015188
chr1:142538408	0.00163807	0.0295067
chr1:142539559	0.00158955	0.00399345
chr1:142556536	0.00238353	0.00554437
chr1:142557628	-0.00193127	0.0490477
chr1:142563607	0.00201676	0.00249431
chr1:142563624	0.00222354	0.00186555
chr1:142569490	0.00189388	0.0332462
chr1:142571770	-0.00135543	0.0480448
chr1:142580451	0.00188455	0.0173983
chr1:142582255	0.00181833	0.0441472
chr1:142582266	0.00208282	0.0183786
chr1:142584238	-0.000603	0.0189018
chr1:142585023	0.00170853	0.0171751
chr1:142585081	-0.001211	0.00571812
chr1:142588380	0.00162192	0.0161957
chr1:142589680	-0.00251907	0.0285426
chr1:142598437	0.00174211	0.00851521
chr1:142603981	-0.00168444	0.0494885
chr1:142604088	0.00113824	0.0329905
chr1:142604917	-0.00137235	0.0350182
chr1:142611235	0.00249432	0.00272014
chr1:142619226	0.00192842	0.0341852
chr1:142619237	0.00227524	0.013148
chr1:142619370	0.00182142	0.0125266
chr1:142619847	-0.00189425	0.023628
chr1:142621046	-0.00189318	0.0403647
chr1:142621470	-0.00200433	0.0463229
chr1:142630219	-0.00232858	0.0466537
chr1:142630841	-0.00189242	0.0225263
chr1:142632845	-0.00268498	0.0317542
chr1:142633239	0.00207626	0.0307671
chr1:142637272	-0.00160437	0.0354605
chr1:142642112	-0.00162656	0.0430054
chr1:142643464	-0.00251502	0.0307886
chr1:142648846	-0.00261475	0.00414762
chr1:142653528	0.00239307	0.0066328
chr1:142655887	-0.00229733	0.00706106
chr1:142656305	-0.00232592	0.0169564
chr1:142657118	0.00221727	0.0325747
chr1:142660613	0.00245163	0.0364099
chr1:142664296	-0.00331042	0.000168
chr1:142666678	-0.00202802	0.0334827
chr1:142667005	0.00129383	0.0483025
chr1:142695798	-0.0011871	0.0339229
chr1:142695909	-0.00306011	0.0135171
chr1:142698354	-0.001665	0.00261883
chr1:142705082	-0.00209534	0.0385728
chr1:142722478	-0.0032361	0.02762
chr1:142724263	-0.00307382	0.0452892
chr1:142725059	-0.00210078	0.00341547
chr1:142725463	-0.0015724	0.0424062
chr1:142791082	0.00149009	0.0432175
chr1:142794697	0.0030519	0.0109898
chr1:142796226	-0.001842	0.025721
chr1:142800685	-0.00244663	0.0147931
chr1:142800889	-0.00182671	0.00820399
chr1:142811345	-0.00164923	0.0307764
chr1:142813781	-0.00118344	0.0255246
chr1:142814719	-0.00150454	0.0216966
chr1:142816860	0.00136757	0.00455991
chr1:142818101	-0.00175339	0.0411912
chr1:142818386	-0.0017099	0.036088
chr1:142821410	-0.00164417	0.00519111
chr1:142823507	-0.00233	0.0285151
chr1:142824747	-0.00181288	0.0185294
chr1:142830651	-0.00110011	0.0398763
chr1:142834235	-0.00196207	0.0367477
chr1:142835329	-0.00188922	0.0138249
chr1:142871763	-0.00213233	0.020648
chr1:142880837	-0.00253268	0.0186263
chr1:142887519	-0.0019806	0.0258655
chr1:142890971	0.00262286	0.00998312
chr1:142890996	0.00383918	0.000513
chr1:142891017	0.00205864	0.0408964
chr1:142891027	0.00297905	0.0176164
chr1:142891031	0.00276501	0.0340111
chr1:142891034	0.00329181	0.00957418
chr1:142891040	0.00259289	0.0395537
chr1:142891144	0.00251561	0.0323707
chr1:142891191	0.00361026	0.00152661
chr1:142897996	-0.00213007	0.0172569
chr1:142906078	0.00178508	0.0370283
chr1:142915064	-0.00249417	0.0275182
chr1:142915705	0.00189485	0.0447061
chr1:142930587	0.00226501	0.0186716
chr1:142940589	-0.00202706	0.0367154
chr1:142941011	0.00131569	0.0473633
chr1:142942316	0.00264203	0.0147019
chr1:142945693	0.00188759	0.0297805
chr1:142949787	0.00178689	0.0256672
chr1:142963181	0.00151035	0.0325303
chr1:143163843	-0.00219474	0.0411005
chr1:143180838	-0.00190342	0.0274394
chr1:143258401	-0.00159558	0.0416793
chr1:143264751	0.00148333	0.0270004
chr1:143273760	0.00203413	0.00754194
chr1:143278818	0.00140792	0.000215
chr1:143280292	0.00144643	0.0206067
chr1:143280300	0.0014462	0.0150721
chr1:143280344	0.00112105	0.02675
chr1:143280445	0.0015996	0.000646
chr1:143280447	0.00118161	0.0226661
chr1:143280518	0.00124652	0.0160896
chr1:143281687	0.001121	0.0268239
chr1:143282230	0.00115858	0.00722688
chr1:143282716	0.000729	0.0491335
chr1:143282750	0.00144455	0.000156
chr1:143283205	0.00120284	0.0155651
chr1:143283207	0.00216922	0.000435
chr1:143283766	0.000987	0.0348231
chr1:143387044	0.00266007	0.019612
chr1:143390153	0.00194597	0.0208927
chr1:143395444	-0.00336039	0.00449795
chr1:143409825	-0.00188169	0.0473305
chr1:143421529	0.0025626	0.0156183
chr1:143425763	0.00211344	0.00874577
chr1:143426785	0.00266821	0.0223472
chr1:143432824	-0.00166343	0.038608
chr1:143435786	-0.00185914	0.0397586
chr1:143438459	0.00288862	0.00540709
chr1:143441888	-0.0012996	0.0260693
chr1:143441919	-0.00170438	0.00516668
chr1:143443289	0.00252932	0.0340497
chr1:143443872	-0.00207132	0.0414273
chr1:143447619	0.00237172	0.0256161
chr1:143451284	0.00201858	0.0160166
chr1:143452374	-0.00206054	0.00402213
chr1:143457925	0.00158177	0.0346543
chr1:143459028	-0.00302914	0.0101601
chr1:143462861	0.00235632	0.0340961
chr1:143468296	-0.00200074	0.003368
chr1:143474268	-0.00221584	0.0379054
chr1:143479084	0.00218294	0.0340368
chr1:143483442	-0.00232218	0.0226298
chr1:143486569	-0.00249126	0.00873957
chr1:143487929	0.00142942	0.0457867
chr1:143488147	0.00249353	0.0221101
chr1:143488718	-0.00169203	0.0217781
chr1:143496499	0.00233641	0.0267094
chr1:143516549	-0.00188067	0.0133115
chr1:143525476	0.00250794	0.0462444
chr1:143525546	0.00163055	0.033579
chr1:143536595	-0.00109005	0.0280013
chr1:143540006	-0.00129919	0.0257517
chr1:143541227	-0.000878	0.0425975
chr1:143543220	0.00297677	0.0244541
chr1:144006747	-0.00106173	0.0218326
chr1:144010034	-0.00142673	0.0161308
chr1:144015221	0.00143426	0.032479
chr1:144525066	0.00576106	0.00423639
chr1:144526965	0.000891	0.00989753
chr1:144532558	0.00194409	0.0236488
chr1:144533502	0.00192506	0.0243085
chr1:144533600	0.00280612	0.0158481
chr1:144533769	0.00296421	0.00384702
chr1:144533778	0.00289524	0.0346863
chr1:144533784	0.00315527	0.00138351
chr1:144534090	0.00256063	0.00909763
chr1:144534331	0.00325044	0.00693325
chr1:144534535	0.00216304	0.0440813
chr1:144541551	-0.00223033	0.0147958
chr1:144558632	-0.00178231	0.0436414
chr1:144567583	0.00385312	0.00922583
chr1:144587640	-0.00182543	0.0336594
chr1:144592915	-0.00200419	0.00738159
chr1:144598691	0.00278542	0.0108916
chr1:144851728	0.00119766	0.0312117
chr1:144854563	0.00261076	0.00229127
chr1:144859016	-0.00175714	0.00863089
chr1:144891480	-0.00276499	0.0262809
chr1:144893788	0.0015117	0.0351204
chr1:144895855	-0.000745	0.0397508
chr1:144913100	-0.00205436	0.0195121
chr1:144914362	0.001	0.0263043
chr1:144929071	-0.00254282	0.00970701
chr1:144929122	-0.00167181	0.0194101
chr1:144929284	-0.00149237	0.043665
chr1:144930869	-0.00275223	0.0176468
chr1:144935409	0.00112085	0.0170514
chr1:144943286	0.000842	0.0237427
chr1:144954193	0.00219963	0.0476067
chr1:144966551	-0.00131766	0.0429604
chr1:144990845	-0.00141855	0.0112746
chr1:144991616	-0.00244299	0.0150952
chr1:144999414	0.00224243	0.000883
chr1:145000256	0.00210858	0.0139368
chr1:145003040	0.00278437	0.0158045
chr1:145005357	-0.00110966	0.0132388
chr1:145009395	-0.00338044	4.36e-06
chr1:145009625	-0.00343204	0.000706
chr1:145009794	-0.00336946	0.00160412
chr1:145009810	-0.00318733	0.00217204
chr1:145009935	-0.003728	0.00651938
chr1:145014263	0.00193603	0.0203906
chr1:145027498	-0.00119685	0.0267755
chr1:145028682	-0.00172043	0.0412503
chr1:145030325	-0.00148107	0.0298942
chr1:145036902	-0.000944	0.0289181
chr1:145037660	-0.00274596	0.0152382
chr1:145039193	-0.00101686	0.0278971
chr1:145039285	0.000435	0.0052664
chr1:145043432	0.00168807	0.0399977
chr1:145048209	0.0010416	0.0478433
chr1:145049005	-0.00144034	0.00284886
chr1:145053273	0.00196828	0.0389855
chr1:145054397	-0.00152181	0.00185849
chr1:145055477	-0.00292072	4.03e-05
chr1:145057000	0.00273925	0.0088994
chr1:145057452	-0.00161182	0.00903297
chr1:145058986	-0.00283655	0.000484
chr1:145060141	-0.00234844	0.0258819
chr1:145062934	0.000804	0.0447739
chr1:145067291	-0.00198044	0.0487535
chr1:145067307	-0.00147212	0.0426076
chr1:145071690	-0.000802	0.0402787
chr1:145072462	-0.000758	0.0339316
chr1:145074949	0.000537	0.0476233
chr1:145075534	0.00199894	0.00903829
chr1:145077084	0.00195461	0.00738294
chr1:145083757	0.00190209	0.0371077
chr1:145088066	0.00160705	0.0373943
chr1:145099655	-0.00166627	0.0143473
chr1:145104707	-0.00179638	0.01229
chr1:145109660	0.00143928	0.0176562
chr1:145122514	-0.00160671	0.0461303
chr1:145134517	-0.00343457	0.000271
chr1:145134525	-0.00270831	0.00239217
chr1:145148091	0.00160801	0.0407455
chr1:145156030	0.00111844	0.0107147
chr1:145160022	0.00188686	0.0167723
chr1:145169132	0.00137587	0.0410194
chr1:145169416	-0.000746	0.0326368
chr1:145196355	-0.00103683	0.0378585
chr1:145197465	0.0011083	0.0494098
chr1:145210860	-0.0022368	0.0309085
chr1:145210910	-0.00211414	0.0411131
chr1:145210968	-0.00272781	0.00212883
chr1:145217753	0.00127096	0.0343565
chr1:145249576	0.000834	0.0214001
chr1:145254049	-0.00254992	0.00042
chr1:145254441	-0.000324	0.000406
chr1:145259770	0.00240587	0.0222909
chr1:145270012	-0.00264354	9.21e-05
chr1:145277468	0.00162149	0.0213502
chr1:145289797	0.00193031	0.0281185
chr1:145294138	-0.00169178	0.0403279
chr1:146486547	0.00246995	0.0104724
chr1:146716146	-0.00286311	0.0114466
chr1:146838250	-0.00216946	0.0225006
chr1:147711062	-0.00195439	0.0213076
chr1:147715632	0.000991	0.0490315
chr1:147721261	-0.000123	0.0464256
chr1:147725412	0.0011156	0.0253693
chr1:147728477	0.00103102	0.0209819
chr1:147728479	0.00110775	0.0332638
chr1:147729327	-0.00133816	0.0278612
chr1:147730177	-0.00251752	0.0319559
chr1:148534598	0.00124169	0.0324855
chr1:148536098	-0.00324417	0.00124032
chr1:148546661	0.000983	0.0364222
chr1:148551448	0.00209991	0.00438689
chr1:148631618	0.00146421	0.0415595
chr1:148673288	-0.000797	0.043323
chr1:148673715	0.00183926	0.0424251
chr1:148679745	0.00369496	0.00345028
chr1:148845983	0.00286539	0.0180145
chr1:148847291	0.00124937	0.043649
chr1:148847322	0.00154441	0.0262288
chr1:148847451	0.00245612	0.0299388
chr1:148869129	0.00193139	0.0415798
chr1:148871464	0.00154502	0.0337029
chr1:148872292	0.00168792	0.0225939
chr1:148874435	-0.000879	0.0472758
chr1:148874568	0.00206051	0.0402227
chr1:148881386	0.00176212	0.027357
chr1:148882001	0.00202986	0.0258424
chr1:148886567	0.00189789	0.025862
chr1:148893873	0.00141001	0.0215873
chr1:148896143	0.00208762	0.0249511
chr1:148918626	0.00225652	0.00304984
chr1:148926223	0.00195378	0.00199692
chr1:148927885	0.00308081	0.0283721
chr1:148928063	0.0017745	0.0253475
chr1:148928174	0.00111295	0.0429441
chr1:148928258	0.00167999	0.0479474
chr1:148928260	0.00246609	0.00114323
chr1:148928270	0.00181572	0.0239967
chr1:148936512	0.00129682	0.0487354
chr1:148936551	0.00100711	0.0358705
chr1:148939740	0.00154435	0.0129938
chr1:148941725	-0.00158956	0.0148815
chr1:148947027	0.000823	0.0451348
chr1:149033359	0.00168581	0.0458222
chr1:149033892	0.00220592	0.0219375
chr1:149223876	0.000911	0.0135915
chr1:149223904	0.000476	0.037243
chr1:149223925	-0.00055	0.0242468
chr1:149225388	-0.00194382	0.0181016
chr1:149232851	0.00203843	0.0135625
chr1:149232970	0.00266415	0.045227
chr1:149262335	-0.0018567	0.0154988
chr1:149275859	0.00230933	0.0493591
chr1:149278358	-0.00156277	0.0497817
chr1:149284590	0.0049368	1.34e-05
chr1:149284764	0.00348756	0.0213273
chr1:149285531	0.00217911	0.0127375
chr1:149285612	0.00141598	0.0463994
chr1:149297833	-0.00322404	0.0111208
chr1:149734988	-0.00164806	0.0312346
chr1:150045728	-0.00147425	0.0279164
chr1:150321882	-0.00267148	0.0138108
chr1:151875877	-0.000953	0.0344051
chr1:151942529	-0.00302309	0.00965782
chr1:152028150	-0.00347003	0.00227672
chr1:152028610	0.00178432	0.0399349
chr1:152202916	-0.00683225	0.00241058
chr1:152313380	0.00332724	0.0228734
chr1:152345049	0.00274729	0.0207837
chr1:152356942	-0.00181172	0.0131975
chr1:152795841	-0.00197502	0.0344038
chr1:152968768	-0.00190962	0.00601876
chr1:154485652	-0.00130991	0.0428099
chr1:155484444	0.00233764	0.0485201
chr1:156186259	0.00201978	0.0375083
chr1:156186572	0.00296173	0.00208744
chr1:157501829	-0.00275579	0.000485
chr1:157858010	-0.00486681	0.0398846
chr1:158171480	-0.00211413	0.00875501
chr1:158333221	-0.00159847	0.0043348
chr1:158484391	0.00114962	0.0178794
chr1:158527659	-0.000969	0.0244236
chr1:158545784	0.0012443	0.0416525
chr1:158546823	0.0012359	0.0190078
chr1:158550705	-0.000944	0.0416258
chr1:158570238	0.00105518	0.0440656
chr1:158767657	0.00194921	0.0326099
chr1:159005766	0.00126257	0.00575148
chr1:159129920	0.00366694	0.000763
chr1:159329866	-0.00110964	0.0332045
chr1:159440924	-0.00434677	0.00130547
chr1:159454236	-0.00697631	0.0104982
chr1:159660190	-0.00454753	0.0489463
chr1:159680868	-0.00694807	0.00583185
chr1:159699080	-0.00681497	0.0247621
chr1:159707644	-0.00160835	0.0410756
chr1:159969878	-0.00335451	0.0220276
chr1:159969927	-0.00207805	0.0338078
chr1:159984453	0.00451931	0.0298358
chr1:160505740	-0.000822	0.0481762
chr1:160579194	0.00277098	0.0168656
chr1:161735727	-0.000936	0.0454738
chr1:161810150	0.00321029	0.0264177
chr1:161816107	0.00317645	0.00766616
chr1:161869262	0.000721	0.0453486
chr1:161888749	0.00331747	0.00290421
chr1:162268768	0.0045573	0.0110345
chr1:162395911	0.00117344	0.0199038
chr1:162603709	-0.00163744	0.0367047
chr1:162615997	-0.00200016	0.0224442
chr1:162919125	-0.00237255	0.00144246
chr1:162963731	-0.00298735	0.0158393
chr1:163083524	0.00156223	0.0404053
chr1:163083641	0.00197489	0.0297848
chr1:163094860	0.00153699	0.0478538
chr1:163211764	0.00231604	0.0136594
chr1:163298341	-0.000942	0.0297042
chr1:163362353	-0.00188269	0.0151858
chr1:163535650	-0.00243765	0.0256788
chr1:163709951	-0.00171581	0.0190338
chr1:163882415	0.00149658	0.0255969
chr1:163889222	0.0018417	0.0467344
chr1:163935582	-0.00250595	0.0107453
chr1:164022242	-0.00352359	0.00382463
chr1:164032471	-0.00152237	0.0255931
chr1:164065750	0.00120946	0.0386579
chr1:164173773	0.00166114	0.0309479
chr1:164253991	0.0022732	0.0444378
chr1:164389958	-0.00239797	0.00625013
chr1:164564233	-0.00219711	0.016178
chr1:164726634	0.00122273	0.0167037
chr1:164782950	-0.0019128	0.0418913
chr1:164804764	0.0021121	0.0276005
chr1:164835339	-0.00269475	0.0399789
chr1:164922644	-0.00175026	0.0405104
chr1:165006185	-0.00197047	0.0235144
chr1:165079140	-0.00245334	0.0179559
chr1:165318933	0.00213667	0.0104621
chr1:165592772	0.00178601	0.00717652
chr1:165741645	-0.00427928	0.0479953
chr1:166417188	-0.00209642	0.0175863
chr1:166483474	-0.00122573	0.0208123
chr1:166603800	0.0119654	0.000104
chr1:166634690	-0.00252126	0.016933
chr1:166674364	-0.00230185	0.0450544
chr1:166876904	0.00129164	0.0193639
chr1:167305381	0.000877	0.0481756
chr1:167325013	-0.00111408	0.0263073
chr1:167488503	0.000958	0.0290584
chr1:167763809	-0.00159889	0.0489778
chr1:167907904	-0.00389533	0.00616554
chr1:167962342	-0.00131327	0.0347546
chr1:167996776	-0.00093	0.0419381
chr1:168037893	0.00115309	0.0435798
chr1:168109928	0.00120656	0.048776
chr1:168304844	0.00180681	0.0247196
chr1:168365192	0.004715	0.0401702
chr1:168534503	0.00240824	0.0430996
chr1:168777869	0.00194453	0.0342239
chr1:168999826	-0.00107402	0.0232112
chr1:169087922	-0.00160378	0.0120401
chr1:169168254	0.0011504	0.0217042
chr1:169173840	0.00116536	0.0324243
chr1:169173861	0.00108564	0.0380061
chr1:169279844	-0.00141344	0.017071
chr1:169351518	-0.0021138	0.0231935
chr1:169748707	-0.00349271	0.00940687
chr1:169748713	-0.00229054	0.0378799
chr1:169955889	-0.00103044	0.0237538
chr1:170091683	0.000762	0.0391034
chr1:170091748	-0.00155455	0.00904614
chr1:170120300	0.00221444	0.0214609
chr1:170241241	-0.0022817	0.0430983
chr1:170307518	0.00106657	0.0482533
chr1:170313706	0.00132241	0.0373502
chr1:170558807	-0.00177958	0.00199051
chr1:170710167	-0.00206114	0.0211502
chr1:170722301	-0.00216818	0.00697621
chr1:170745039	0.00190117	0.0442926
chr1:170813717	0.00262834	0.0331577
chr1:170896546	0.00180918	0.0142097
chr1:170923168	-0.0022497	0.0488267
chr1:171044641	-0.00186656	0.0215739
chr1:171300170	0.00577039	0.0121703
chr1:171389329	-0.00586315	0.000476
chr1:171437669	-0.00768524	0.0134461
chr1:171571585	-0.00124586	0.0283697
chr1:171673653	0.00134381	0.00398047
chr1:171709271	-0.00200744	0.027294
chr1:171714611	0.00296981	0.0359
chr1:171782746	0.00163051	0.0177516
chr1:171814964	-0.00710507	0.0465981
chr1:172057821	0.00285302	0.0255678
chr1:172104508	0.00203898	0.0258453
chr1:172175295	-0.00202923	0.013111
chr1:172238019	-0.00311703	0.014762
chr1:172654322	-0.00125919	0.0459809
chr1:172703552	-0.0012209	0.00901534
chr1:172802258	-0.00522583	0.00235352
chr1:172819432	0.00124501	0.0166829
chr1:172831336	0.0018536	0.0427973
chr1:172863499	-0.00173478	0.0216468
chr1:172893405	-0.00110451	0.0358196
chr1:172959757	-0.00110577	0.0157767
chr1:173088075	-0.00108731	0.0481706
chr1:173407676	-0.00122454	0.0216878
chr1:173602943	-0.00221816	0.0214727
chr1:173685145	0.000513	0.0303939
chr1:173833528	-0.00385772	8.63e-05
chr1:173967073	0.00185256	0.0271708
chr1:174087227	-0.00123631	0.0262464
chr1:174157614	-0.00140464	0.0189449
chr1:174411333	-0.0014046	0.0414398
chr1:174411550	0.00117638	0.0366778
chr1:174424954	0.00128314	0.0476684
chr1:174468837	-0.000851	0.0279302
chr1:174532355	-0.00180477	0.0109571
chr1:174609133	-0.00128764	0.0258417
chr1:174688833	-0.00116023	0.0404919
chr1:174908227	-0.00279482	0.0052526
chr1:174960204	-0.00223325	0.0189517
chr1:174976114	-0.00100632	0.0292742
chr1:175021968	0.00163591	0.0258137
chr1:175185861	-0.00265189	0.0434579
chr1:176132950	0.0010102	0.0110024
chr1:176160165	0.00131804	0.0250377
chr1:176306034	-0.00294491	0.0108333
chr1:176511121	-0.00338516	0.024345
chr1:176620577	-0.00171068	0.0380149
chr1:176694291	-0.00173456	0.0394342
chr1:176701590	0.00195685	0.0197672
chr1:176981160	-0.00321257	0.0053031
chr1:177559780	-0.00218251	0.0492926
chr1:177576966	-0.00190396	0.037025
chr1:177997949	-0.00186471	0.0144365
chr1:178093729	-0.00116363	0.0473605
chr1:178132729	0.00187404	0.00731082
chr1:178160668	0.00187923	0.00814349
chr1:178160712	-0.00122017	0.0309697
chr1:178252205	-0.00124448	0.0222167
chr1:178307889	-0.00126231	0.0331945
chr1:178518900	-0.00114582	0.0159244
chr1:178581690	-0.00241514	0.0468185
chr1:178685675	-0.00117408	0.0270193
chr1:178837200	-0.00195061	0.0146991
chr1:178839498	0.00171199	0.0167004
chr1:179101265	0.000788	0.0408399
chr1:179162003	-0.00103639	0.0160091
chr1:179398535	-0.00364521	0.0382576
chr1:179670364	-0.0012161	0.0148402
chr1:179828296	-0.0022863	0.000241
chr1:179850702	-0.00353954	0.00622857
chr1:180277525	-0.0016229	0.0317973
chr1:180334960	-0.00128593	0.0231989
chr1:180387111	-0.000976	0.0299223
chr1:180396533	0.00107509	0.0210965
chr1:180486016	-0.0028189	0.0153872
chr1:180688850	-0.00140144	0.0226883
chr1:180703004	-0.00213093	0.00139187
chr1:180735690	-0.00133893	0.0167912
chr1:180761002	0.00166722	0.0399093
chr1:180990850	-0.00107749	0.0243474
chr1:181804052	-0.00911979	0.00242295
chr1:181916469	0.00182801	0.0193541
chr1:182021796	-0.00181225	0.00520102
chr1:182488733	-0.000905	0.0243338
chr1:182703637	-0.00148362	0.00419007
chr1:182811046	-0.0013827	0.0387188
chr1:182847852	0.001544	0.0288609
chr1:182909388	-0.00186001	0.0123947
chr1:183013077	0.00123218	0.0434709
chr1:183459669	-0.00753682	0.00732919
chr1:183488612	0.00111776	0.0350992
chr1:183746382	-0.00144268	0.0433894
chr1:184018281	-0.00130456	0.0251064
chr1:184341795	-0.00169329	0.013018
chr1:184692295	-0.00109554	0.0412777
chr1:184843494	-0.00104311	0.039036
chr1:184922583	0.000943	0.0166092
chr1:184941180	0.00147721	0.0150982
chr1:185085383	-0.00107021	0.0351745
chr1:185371162	-0.00122256	0.0107058
chr1:185403197	-0.00165829	0.030545
chr1:185498502	0.00129808	0.0334361
chr1:185690089	-0.00285179	0.0101222
chr1:185741005	0.00177225	0.0455947
chr1:185854103	-0.00150806	0.00437128
chr1:185923476	-0.00177942	0.0407664
chr1:185932781	-0.000933	0.0339232
chr1:185934251	-0.00329378	0.0271899
chr1:185974943	-0.00220787	0.0438835
chr1:186060259	0.000973	0.0186195
chr1:186075364	-0.00140893	0.0373229
chr1:186159884	0.00143493	0.0473076
chr1:186253825	-0.00150536	0.0421123
chr1:186254862	-0.00175803	0.0312608
chr1:186298754	0.00141406	0.0152885
chr1:186310011	-0.00114994	0.0160822
chr1:186315403	-0.00124298	0.012172
chr1:186342930	-0.00235792	0.0480756
chr1:186415356	0.00173348	0.0232005
chr1:186523975	0.000973	0.0323736
chr1:186643128	-0.00109117	0.00802424
chr1:186643198	-0.000708	0.0352474
chr1:186651755	-0.00448817	4.28e-05
chr1:186661222	-0.00156679	0.0261868
chr1:186715161	-0.00440992	0.000672
chr1:186963548	0.00220844	0.0414636
chr1:187010558	0.00177107	0.0175434
chr1:187180424	-0.00125841	0.0340865
chr1:187198329	0.00252771	0.0309889
chr1:187234896	0.00229268	0.0270037
chr1:187267659	0.00128819	0.0449188
chr1:187270339	-0.00205978	0.0369505
chr1:187356093	0.00201567	0.0336025
chr1:187485510	-0.00250532	0.0244119
chr1:187492594	0.00199559	0.0163236
chr1:187619865	-0.00120976	0.0320021
chr1:187622309	-0.00227036	0.0204289
chr1:187779843	-0.00248157	0.0386536
chr1:187784822	0.00185461	0.0287646
chr1:187836390	0.00162741	0.0235753
chr1:187904715	0.00123401	0.019992
chr1:188052371	-0.00380703	0.00571811
chr1:188133791	-0.00181448	0.00195403
chr1:188134980	0.00211518	0.0406478
chr1:188246861	-0.00287842	0.00316035
chr1:188318487	-0.00200153	0.0275838
chr1:188332514	0.00154006	0.0130847
chr1:188349476	-0.00117973	0.0422791
chr1:188389064	-0.00122077	0.0435807
chr1:188402872	-0.00419329	0.0056782
chr1:188408115	-0.00165691	0.0213363
chr1:188411113	0.00274337	0.0364276
chr1:188521401	0.0022266	0.0237922
chr1:188524277	-0.00158597	0.020504
chr1:188563229	-0.00357802	0.0188641
chr1:188564920	-0.00184811	0.00638975
chr1:188647915	0.0016807	0.0326139
chr1:188665320	-0.00159125	0.010392
chr1:188680524	-0.00177027	0.001815
chr1:188683628	-0.00164696	0.0373643
chr1:188793056	0.0033701	0.0199972
chr1:188812593	-0.00162867	0.0407963
chr1:188878190	-0.00193411	0.0351194
chr1:188891884	0.00365775	0.0415507
chr1:188920639	-0.00177576	0.0158733
chr1:188925901	0.00178851	0.0316369
chr1:189010867	-0.00135938	0.0449753
chr1:189209349	0.0015395	0.0133718
chr1:189210714	0.00125966	0.0110551
chr1:189252790	-0.00140921	0.0313819
chr1:189263862	-0.00185271	0.0427674
chr1:189320934	0.00266865	0.0390343
chr1:189341287	-0.0050782	0.00478753
chr1:189376993	-0.0016489	0.0449423
chr1:189379102	-0.000274	0.0196293
chr1:189394748	-0.00491845	0.00421896
chr1:189427372	0.00271808	0.0347935
chr1:189430001	0.00227484	0.0270548
chr1:189431836	-0.00492705	0.00730936
chr1:189458553	-0.00361733	0.00782778
chr1:189463011	-0.00175672	0.00754188
chr1:189473853	0.00142008	0.00337804
chr1:189618037	0.00294552	0.0151663
chr1:189802495	0.00179963	0.0325278
chr1:189804315	0.00333683	0.0218453
chr1:189804795	0.00212107	0.0436728
chr1:189814017	-0.00153357	0.020746
chr1:189836233	0.00206869	0.0348947
chr1:189859523	-0.00163065	0.0446204
chr1:190000367	0.00335379	0.00143704
chr1:190064452	0.00337118	0.00258659
chr1:190232430	0.00176872	0.0194043
chr1:190293362	0.00141642	0.0454265
chr1:190301309	0.00297103	0.0360911
chr1:190333591	0.00290418	0.0102093
chr1:190409552	-0.00165125	0.0210737
chr1:190431798	0.00194448	0.0309801
chr1:190441650	0.00161363	0.0484146
chr1:190458623	-0.00159846	0.0430506
chr1:190467485	-0.00190967	0.040599
chr1:190518130	-0.00225057	0.0109967
chr1:190521294	-0.00141214	0.0479583
chr1:190532738	0.00274571	0.0296646
chr1:190544123	0.00201794	0.0216715
chr1:190553028	0.001488	0.0200351
chr1:190556651	-0.00198557	0.0348513
chr1:190607913	-0.00260379	0.0154529
chr1:190630337	-0.00190132	0.0160563
chr1:190706600	-0.0013958	0.0431653
chr1:190727716	-0.00106315	0.046834
chr1:190737113	0.00337505	0.00085
chr1:190938064	-0.00136407	0.0324018
chr1:190946156	-0.00175296	0.0384548
chr1:190992526	0.00148605	0.0158027
chr1:191010512	-0.00150893	0.0235288
chr1:191026147	0.00196691	0.0102727
chr1:191148473	-0.00169153	0.00385149
chr1:191161272	-0.00198609	0.0023385
chr1:191264219	-0.00114509	0.0462424
chr1:191310470	0.00166665	0.0436124
chr1:191433917	-0.00368393	0.00707981
chr1:191496670	0.00257691	0.00734729
chr1:191567679	-0.00135978	0.0262506
chr1:191609869	0.00100556	0.0363751
chr1:191641994	0.00133575	0.0135632
chr1:191711765	-0.00167737	0.0494977
chr1:191755323	-0.00152512	0.0428233
chr1:191767093	-0.00202066	0.010524
chr1:191781448	0.000925	0.0440617
chr1:191790645	-0.00512974	0.00301441
chr1:191819692	-0.0037949	0.00532599
chr1:191875061	-0.00219985	0.0239684
chr1:191934099	0.00186787	0.0465291
chr1:191940827	0.0017205	0.0183848
chr1:191967692	-0.00129914	0.0368768
chr1:192096692	-0.00181173	0.0432285
chr1:192098326	-0.00111354	0.0106262
chr1:192128630	-0.00262426	0.0339083
chr1:192128819	0.00176534	0.0244055
chr1:192138463	-0.00368108	0.000997
chr1:192146926	-0.00120037	0.0464431
chr1:192155220	-0.00121118	0.00704287
chr1:192227033	-0.000948	0.041118
chr1:192315948	-0.000963	0.0241878
chr1:192348519	0.00242759	0.0315357
chr1:192422365	-0.00231656	0.020277
chr1:192476142	-0.00276557	0.0164975
chr1:192509586	0.00169825	0.0445365
chr1:192694400	-0.00141564	0.0148184
chr1:192699967	-0.000866	0.0247976
chr1:192823144	-0.00092	0.0241924
chr1:192837020	0.00143165	0.000636
chr1:192839434	-0.00237758	0.0136367
chr1:192867723	-0.0018654	0.0370906
chr1:192935085	-0.0012486	0.033544
chr1:192936073	-0.00117428	0.0255179
chr1:192997524	0.00084	0.0456731
chr1:192997807	-0.00131307	0.0123433
chr1:193045871	-0.00104884	0.023232
chr1:193070295	0.00107668	0.0464365
chr1:193182609	-0.00149976	0.00195931
chr1:193300782	0.00171284	0.0465489
chr1:193308084	-0.0019322	0.00296988
chr1:193368189	-0.00136473	0.0431102
chr1:193439529	-0.00124405	0.010168
chr1:193523968	0.000956	0.0352709
chr1:193594839	0.00149315	0.0481606
chr1:193670586	-0.00212772	0.0128471
chr1:193706227	0.00149665	0.0201113
chr1:193713205	-0.00121853	0.0480128
chr1:193713294	-0.00583814	9.51e-06
chr1:193815163	-0.00209612	0.0213608
chr1:193848318	-0.00207067	0.0325826
chr1:193940989	0.00233002	0.0429192
chr1:193974343	-0.00126021	0.046577
chr1:193994763	-0.00137048	0.0301645
chr1:194097613	-0.00148335	0.0192063
chr1:194124116	-0.00252819	0.0258425
chr1:194225464	-0.00206233	0.0326224
chr1:194243742	-0.00148691	0.0329915
chr1:194259528	-0.0014842	0.0222282
chr1:194294356	-0.00176229	0.0433717
chr1:194313211	0.00277204	0.00993374
chr1:194437508	-0.00381902	0.00675909
chr1:194439821	0.00171223	0.0429751
chr1:194449592	0.00143557	0.00712961
chr1:194494803	-0.00604842	0.0318244
chr1:194496988	-0.00179631	0.0259234
chr1:194616382	0.00219377	0.00899495
chr1:194626199	-0.00162844	0.00940807
chr1:194683559	-0.00224101	0.0175291
chr1:194866760	-0.00123343	0.00872561
chr1:194871384	0.00871936	0.000986
chr1:194889157	-0.00251497	0.0207845
chr1:194923396	-0.00271666	0.0113328
chr1:194993469	0.00243873	0.0210913
chr1:195008277	-0.00143851	0.0375815
chr1:195013043	0.00257122	0.0233285
chr1:195087769	0.00308377	0.00895501
chr1:195093100	0.0024494	0.0181131
chr1:195130987	-0.00676234	0.0407554
chr1:195140614	0.00196572	0.0130003
chr1:195158158	-0.0020879	0.00630511
chr1:195197316	0.00177453	0.0317397
chr1:195232214	0.00117722	0.0397713
chr1:195239532	0.00188722	0.00647999
chr1:195305768	-0.00426348	0.00753242
chr1:195395882	0.00148305	0.0385074
chr1:195440077	-0.00222279	0.0487123
chr1:195448738	0.00324648	0.00330417
chr1:195663663	-0.00203448	0.0113422
chr1:195776644	0.00157556	0.0160635
chr1:195841342	-0.00152878	0.0156352
chr1:196138242	-0.0043168	0.0447119
chr1:196197238	0.00188195	0.00242208
chr1:196244654	-0.00160185	0.0358714
chr1:196288268	-0.00143127	0.0324648
chr1:196295200	-0.00144539	0.00639146
chr1:196300965	0.00195517	0.00267359
chr1:196364568	-0.00191971	0.0370931
chr1:196364834	0.00128068	0.0495117
chr1:196411958	-0.00180326	0.0201484
chr1:196614586	-0.00142179	0.0181513
chr1:196622936	-0.002793	0.0460709
chr1:196623158	-0.00293999	0.0163393
chr1:196623904	-0.00396554	0.00418182
chr1:196704497	-0.00168702	0.0370341
chr1:196823616	0.00134718	0.0169249
chr1:196885161	-0.00207465	0.0136606
chr1:196913807	-0.00252888	0.00939887
chr1:196915513	0.00158896	0.0347789
chr1:196981189	-0.00155076	0.049643
chr1:197036479	-0.00120273	0.0391398
chr1:197194394	-0.00253252	0.047122
chr1:197260154	-0.00214207	0.0278528
chr1:197325353	-0.00184808	0.0262903
chr1:197380316	0.000982	0.0111901
chr1:197402967	-0.00166918	0.00573231
chr1:197520611	0.0016146	0.0110512
chr1:197559327	-0.000868	0.0354689
chr1:197621300	-0.00175316	0.0022576
chr1:197646153	-0.00285961	0.00244145
chr1:197655392	-0.00133184	0.0345987
chr1:197686203	-0.000957	0.0498263
chr1:197875949	-0.00368876	0.0256594
chr1:197900910	0.00170651	0.0419676
chr1:198155059	0.000769	0.0329655
chr1:198371752	-0.00100631	0.0448383
chr1:198414616	-0.00114204	0.032412
chr1:198473308	-0.00106163	0.0489729
chr1:198492380	-0.000519	0.0462292
chr1:198498832	-0.00274116	0.00822689
chr1:198529029	-0.00188639	0.036677
chr1:198539294	0.00275127	0.0298692
chr1:198572614	-0.00149741	0.0447684
chr1:198581915	-0.002992	0.035458
chr1:198583195	-0.00118251	0.0163634
chr1:198608673	0.000348	0.0430015
chr1:198624297	-0.00308984	0.0219115
chr1:198685756	0.000936	0.0351328
chr1:198685877	0.00193021	0.0286766
chr1:198728609	-0.00215798	0.0165069
chr1:198791468	-0.00346632	0.00616647
chr1:198807091	-0.00478459	0.0298441
chr1:198867214	0.000846	0.0371844
chr1:198933733	-0.000959	0.0285342
chr1:199009523	0.00401783	0.000114
chr1:199095702	-0.00111765	0.0206236
chr1:199136783	-0.00127354	0.0281273
chr1:199292286	0.00178474	0.00840062
chr1:199383546	-0.00143167	0.0314353
chr1:199419572	-0.00143561	0.019159
chr1:199478582	-0.00129996	0.0234499
chr1:199597839	0.00134064	0.03185
chr1:199652969	-0.00246258	0.017208
chr1:200053881	-0.00164084	0.0299543
chr1:200079500	-0.00157544	0.0204003
chr1:200483736	-0.00140441	0.0138717
chr1:200554562	-0.0016272	0.0259461
chr1:200657708	-0.00125287	0.0179228
chr1:200670749	-0.00120046	0.0486583
chr1:200714175	0.00195978	0.00206047
chr1:200762236	0.00132081	0.0240828
chr1:201137271	-0.00151481	0.0415571
chr1:201212635	-0.00156659	0.048904
chr1:201215532	0.0018261	0.0288341
chr1:202459613	-0.00112364	0.0207027
chr1:202604156	-0.0013375	0.04612
chr1:202890967	-0.00189934	0.00368091
chr1:203510932	-0.00141468	0.0383064
chr1:203770059	0.00110931	0.0194033
chr1:203823650	-0.00103265	0.0435572
chr1:203950825	0.000969	0.0476695
chr1:204875259	-0.00350777	0.0190856
chr1:205069462	-0.00134339	0.0365012
chr1:205083583	0.00115175	0.0392382
chr1:205570371	0.00203955	0.0251775
chr1:206483846	0.00166154	0.0445982
chr1:206564117	0.000932	0.0482696
chr1:206989608	0.00432271	0.0400789
chr1:207036196	0.00301564	0.0366924
chr1:207504153	0.00104288	0.0259998
chr1:207641152	0.00175593	0.0140474
chr1:207788764	-0.00171012	0.0313538
chr1:207894805	-0.00194684	0.0216834
chr1:207905476	-0.0015648	0.02712
chr1:207960156	-0.000937	0.0284074
chr1:207960214	-0.000852	0.0461474
chr1:207967360	-0.000988	0.022252
chr1:207968435	0.00225679	0.0232832
chr1:208117555	-0.00314792	0.01316
chr1:208721466	-0.00168962	0.014362
chr1:208875232	-0.00153751	0.0471061
chr1:208969956	0.00237089	0.00526897
chr1:209449869	0.00275451	0.0180597
chr1:210140007	-0.00140483	0.046214
chr1:210163013	-0.00244855	0.0167829
chr1:210199630	-0.00956161	0.000339
chr1:210237295	0.00129291	0.0364927
chr1:210316646	-0.00305969	0.017396
chr1:211144887	-0.0019508	0.00293034
chr1:211361245	-0.00273166	0.0297683
chr1:211479334	0.00100269	0.00762779
chr1:211484221	-0.00145053	0.0306727
chr1:211521854	0.00161978	0.00577735
chr1:211743427	0.00103992	0.0378846
chr1:211834823	0.00111352	0.036576
chr1:212148948	-0.00210546	0.00282367
chr1:212166126	-0.00136106	0.0397044
chr1:212463238	-0.00204615	0.0377376
chr1:212502651	0.000873	0.026989
chr1:213040420	-0.0010263	0.043019
chr1:213042253	-0.00125158	0.0283913
chr1:213181989	0.00255099	0.0491334
chr1:213413916	0.0012097	0.018309
chr1:213418055	-0.00311346	0.0165654
chr1:213435104	-0.00117248	0.00664665
chr1:213733274	-0.00138023	0.0494178
chr1:214036784	-0.00270426	0.0269178
chr1:214072205	0.00130758	0.0311636
chr1:214304333	-0.00187089	0.011394
chr1:214346370	-0.00171313	0.0260251
chr1:214436577	-0.0013256	0.0461352
chr1:214548681	-0.00508345	0.0311834
chr1:214951963	-0.00134963	0.0238987
chr1:215068889	0.00192151	0.0182196
chr1:215113708	0.00154303	0.00686914
chr1:215119631	-0.00190537	0.0383573
chr1:215123198	-0.00253414	0.00877872
chr1:215233995	-0.00146452	0.0386922
chr1:215299499	-0.00158607	0.0362512
chr1:215534437	0.00263159	0.0163364
chr1:215732245	-0.00178678	0.0165915
chr1:215780735	-0.00130887	0.0405584
chr1:215786069	-0.00436705	0.00179097
chr1:215827900	-0.00157623	0.0400852
chr1:215843090	0.00143082	0.0473208
chr1:215922447	-0.0015603	0.0314641
chr1:215923589	-0.00284196	0.00408871
chr1:215930707	0.00118326	0.0203868
chr1:215940446	0.00217923	0.00470436
chr1:215969567	-0.003274	0.00874341
chr1:215983970	-0.00292495	0.0283349
chr1:215993017	0.00250101	0.0356329
chr1:215993055	0.00264067	0.0399433
chr1:216017014	0.00127421	0.0218183
chr1:216031473	-0.00216139	0.0459065
chr1:216062578	-0.00124315	0.0384167
chr1:216073748	0.00200563	0.00317362
chr1:216110506	-0.00348334	0.00706153
chr1:216134541	0.00102987	0.0406608
chr1:216136218	0.00240291	0.0235872
chr1:216165748	-0.00211026	0.0278524
chr1:216191030	-0.00201171	0.0196166
chr1:216191223	-0.00229286	0.00800565
chr1:216211541	0.00176881	0.0223696
chr1:216224875	0.00130529	0.031607
chr1:216236311	-0.00553191	0.0492883
chr1:216252233	-0.00207727	0.032961
chr1:216364302	-0.00176122	0.00838435
chr1:216379386	-0.00111121	0.0459458
chr1:216447291	-0.0012716	0.035518
chr1:216447350	0.00180204	0.0168162
chr1:216462376	-0.00234042	0.0328717
chr1:216462479	0.00220592	0.00411649
chr1:216521200	-0.00158398	0.0493108
chr1:216530384	-0.00303507	0.000374
chr1:216542315	0.00145072	0.0427374
chr1:216560976	-0.00115914	0.0317144
chr1:216593855	-0.00276967	0.0159436
chr1:216599950	-0.00209193	0.0337806
chr1:216807549	-0.00130276	0.0173547
chr1:216828969	0.00585952	0.0197801
chr1:216837343	-0.00199657	0.0316553
chr1:216883170	-0.00220022	0.0113179
chr1:216885558	-0.00153673	0.00969696
chr1:216986817	-0.00197619	0.0196498
chr1:217023052	-0.00182176	0.0165555
chr1:217051734	-0.00163577	0.0444678
chr1:217061578	-0.00354922	0.0151576
chr1:217128076	-0.00596925	0.0318206
chr1:217140940	-0.00175459	0.0236613
chr1:217191191	-0.00157742	0.0152837
chr1:217393639	0.0090485	0.00526813
chr1:217566453	-0.00534388	6.77e-08
chr1:217616877	-0.00196433	0.0443437
chr1:217647394	-0.00190593	0.015562
chr1:217695307	-0.00121976	0.0367306
chr1:217737838	0.000896	0.0247637
chr1:217744006	-0.0013403	0.0355963
chr1:217765493	-0.00301841	0.00540636
chr1:217765939	-0.00143663	0.0312155
chr1:217770022	-0.00112736	0.0300272
chr1:217776310	0.00110788	0.0359593
chr1:217919541	0.0063591	0.0189598
chr1:217947196	-0.00123421	0.0484544
chr1:217947309	0.00714444	0.00622635
chr1:218012099	0.00188808	0.0473919
chr1:218132074	-0.00154109	0.0490046
chr1:218283850	-0.00115318	0.0434834
chr1:218301545	0.00203154	0.0392946
chr1:218369841	-0.00258698	0.0149954
chr1:218394447	-0.00290686	0.0334104
chr1:218399576	0.00189666	0.0180823
chr1:218503700	-0.00282495	0.0258427
chr1:218509400	0.00096	0.0475628
chr1:218605317	-0.00153182	0.0254657
chr1:218614769	-0.00128802	0.0421037
chr1:218683001	0.00156788	0.0356447
chr1:218705457	0.00170786	0.0161566
chr1:218867724	-0.00311954	0.00166381
chr1:218867743	-0.00413094	0.0151762
chr1:218876184	-0.00137817	0.0338885
chr1:218877545	-0.0019818	0.0035244
chr1:218964384	-0.00290678	0.00679102
chr1:219128927	-0.00501142	0.0227608
chr1:219216165	0.0018954	0.0375133
chr1:219223306	0.0014642	0.0211718
chr1:219225503	0.00576801	0.0155928
chr1:219237485	0.00144055	0.00804402
chr1:219324149	-0.00159248	0.0269017
chr1:219346779	-0.00381884	0.000533
chr1:219346805	-0.00268803	0.042452
chr1:219374316	-0.00155068	0.00342274
chr1:219538292	-0.000988	0.0364665
chr1:219542264	0.00194868	0.0303421
chr1:219642768	0.00150467	0.0221861
chr1:219805564	0.00113731	0.032564
chr1:220156131	0.00140225	0.0302884
chr1:220173744	-0.003027	0.0487308
chr1:220259532	0.00177999	0.0267915
chr1:220358552	-0.000872	0.0312063
chr1:220368481	0.00122994	0.0405378
chr1:220723115	0.00168435	0.0222798
chr1:220833990	-0.00813661	0.0148832
chr1:220836338	0.00154789	0.00286623
chr1:220845609	0.00687497	0.0183562
chr1:220979129	0.00122428	0.0363089
chr1:221038154	0.00124468	0.00959103
chr1:221113583	0.00110553	0.0372268
chr1:221120391	-0.000908	0.0425026
chr1:221120922	0.00100116	0.0322461
chr1:221423301	-0.00705139	0.0172223
chr1:221505737	-0.00104435	0.048906
chr1:221670945	0.00126	0.0259553
chr1:221836630	0.00200021	0.00402614
chr1:221993021	-0.00108257	0.0499601
chr1:222738618	0.00146749	0.0241732
chr1:222766096	-0.0034581	0.0048258
chr1:222818384	-0.003035	0.0154357
chr1:222818421	-0.00290372	0.00834476
chr1:222821889	-0.00134586	0.021713
chr1:222904777	-0.00131559	0.0349409
chr1:223122095	0.00132219	0.0179592
chr1:223144978	0.00123094	0.0140154
chr1:223145765	-0.00269224	0.0141496
chr1:223160814	-0.00298325	0.00859979
chr1:223164538	-0.00136752	0.0217657
chr1:223173787	-0.00107048	0.0498101
chr1:224282618	-0.00124227	0.0454404
chr1:224463424	0.00136597	0.0303098
chr1:224649659	-0.00211266	0.0103913
chr1:224963501	-0.00168612	0.0317002
chr1:225053495	0.00162708	0.0225693
chr1:225116412	0.00118186	0.0486267
chr1:225116549	0.000982	0.0306097
chr1:225135161	0.00710883	0.0247728
chr1:225311065	0.00162402	0.0104121
chr1:225717999	0.00122319	0.0358617
chr1:225775163	0.00122333	0.0361864
chr1:226254732	-0.00243916	0.0433528
chr1:226260213	-0.00270516	0.045087
chr1:226462298	0.0014924	0.0226328
chr1:226521018	-0.00415832	0.00701297
chr1:226743651	-0.000969	0.0393958
chr1:226892001	0.00122785	0.0273677
chr1:227218000	0.00129316	0.0036875
chr1:227340830	0.00175645	0.0334785
chr1:227342203	0.00102222	0.0460487
chr1:227457324	-0.00229906	4.04e-05
chr1:227554557	0.00115332	0.0309739
chr1:227711957	0.00265157	0.0284647
chr1:227725609	0.00165579	0.00955855
chr1:227754896	-0.00122868	0.0295724
chr1:227782033	0.00123624	0.0218298
chr1:227784943	0.00153871	0.0362492
chr1:228305710	-0.0015973	0.0471837
chr1:228644335	-0.00192638	0.0236297
chr1:229355606	0.00135416	0.0285245
chr1:229775797	0.00114555	0.0201687
chr1:229792734	0.00105679	0.0495119
chr1:230614003	0.00128357	0.0109345
chr1:230726964	0.00214232	0.0214805
chr1:230874082	-0.00265402	0.00799775
chr1:231103633	0.00152155	0.0375842
chr1:231166394	-0.00165561	0.0191342
chr1:231213665	-0.00150647	0.0487792
chr1:231225482	-0.00161975	0.0492673
chr1:231249591	-0.00169229	0.0251257
chr1:231576512	-0.00219313	0.0439072
chr1:231691384	-0.00146268	0.0473358
chr1:232690686	-0.00120041	0.0409616
chr1:232724917	0.00163323	0.025238
chr1:232742193	-0.000907	0.0424775
chr1:232783158	0.000939	0.0406352
chr1:232905421	0.00464618	0.000253
chr1:232905950	0.00260267	0.00441198
chr1:232972794	-0.00116222	0.0316352
chr1:233407237	-0.00097	0.0276438
chr1:233519825	0.00732223	0.0363003
chr1:233574495	0.00106208	0.0341199
chr1:233658471	0.00199625	0.0117366
[truncated: 27,494 more rows]
