# Supplementary material for: Whole‐genome methylation analysis of aging human tissues identifies age‐related changes in developmental and neurological pathways
Source: Aging Cell. 2023 Jun 12;22(7):e13847. doi: 10.1111/acel.13847 (PMC10352543; doi:10.1111/acel.13847)
Supplement: Supplementary file 5 — Table S4. Muscle differentially methylated regions. [file ACEL-22-e13847-s009.xlsx]

## Sheet: acel13847-sup-0005-TableS4
Muscle aDMRs
chr	start	end	n	width	invdensity	areaStat	maxStat	meanDiff	group1.mean	group2.mean	tstat.sd	direction
chr1	29123	29409	39	287	7.35897	220.13	6.17164	0.0871818	0.126803	0.0396215	0.021425	hyper
chr1	46269457	46269687	39	231	5.92308	209.24	5.71397	0.062616	0.0697591	0.00714306	0.0144375	hyper
chr1	22469544	22469782	42	239	5.69048	207.215	5.08667	0.0635138	0.068887	0.0053732	0.0139207	hyper
chr1	52195304	52195910	39	607	15.5641	198.731	5.30924	0.0829546	0.287544	0.20459	0.0211591	hyper
chr1	211589659	211589891	30	233	7.76667	152.517	5.38346	0.0716607	0.153139	0.0814782	0.015827	hyper
chr1	11055665	11057164	23	1500	65.2174	-144.522	-4.85869	-0.133787	0.466061	0.599847	0.0202394	hypo
chr1	52194848	52195190	28	343	12.25	134.75	4.96511	0.0744649	0.277636	0.203171	0.020196	hyper
chr1	21056428	21057142	20	715	35.75	129.426	7.15907	0.11442	0.395734	0.281314	0.0183437	hyper
chr1	38679269	38679841	24	573	23.875	128.964	5.75838	0.0740535	0.509195	0.435142	0.0161656	hyper
chr1	151091364	151092168	22	805	36.5909	-125.057	-4.62729	-0.10739	0.741214	0.848603	0.0145977	hypo
chr1	36723731	36724576	19	846	44.5263	-119.016	-4.76909	-0.133402	0.392688	0.52609	0.0161121	hypo
chr1	12655095	12655363	19	269	14.1579	116.262	6.78241	0.0905899	0.339041	0.248451	0.0181304	hyper
chr1	70035813	70036338	19	526	27.6842	116.052	6.81181	0.0976449	0.392329	0.294684	0.0165848	hyper
chr1	35659370	35659773	16	404	25.25	-107.913	-4.9358	-0.112501	0.56061	0.673111	0.0156922	hypo
chr1	44024053	44024377	21	325	15.4762	106.216	5.27922	0.0945516	0.583268	0.488716	0.0196714	hyper
chr1	40158173	40158352	20	180	9	101.875	5.25295	0.0975553	0.378403	0.280848	0.0196951	hyper
chr1	931150	931723	20	574	28.7	101.246	5.38625	0.0899229	0.596881	0.506958	0.0198143	hyper
chr1	11422709	11423271	18	563	31.2778	98.5082	5.93355	0.0833758	0.634349	0.550973	0.0156442	hyper
chr1	230001212	230001403	19	192	10.1053	-91.9917	-4.61678	-0.122055	0.563091	0.685146	0.0247117	hypo
chr1	156476941	156477365	16	425	26.5625	-91.7216	-4.72811	-0.147388	0.411798	0.559186	0.02178	hypo
chr1	26442030	26442287	16	258	16.125	-91.5633	-5.58051	-0.144411	0.447591	0.592002	0.017426	hypo
chr1	10555724	10556294	16	571	35.6875	-88.0486	-4.90564	-0.0842785	0.637322	0.721601	0.0144546	hypo
chr1	16159122	16159484	17	363	21.3529	-87.9593	-4.63997	-0.12179	0.506397	0.628186	0.020845	hypo
chr1	1478923	1479161	18	239	13.2778	-87.1666	-4.60219	-0.137282	0.457575	0.594856	0.0239557	hypo
chr1	53392160	53392451	16	292	18.25	-86.1264	-4.60807	-0.107312	0.663478	0.77079	0.0156103	hypo
chr1	10803444	10803956	17	513	30.1765	84.4385	5.22807	0.0750585	0.678159	0.6031	0.0178992	hyper
chr1	211590119	211590265	18	147	8.16667	83.5609	4.65902	0.0684786	0.174592	0.106113	0.0167542	hyper
chr1	7158155	7158548	17	394	23.1765	-83.0539	-4.60754	-0.072328	0.483396	0.555724	0.0156814	hypo
chr1	70804429	70804922	15	494	32.9333	-80.0572	-4.72493	-0.122836	0.636474	0.75931	0.0172714	hypo
chr1	67897414	67897943	11	530	48.1818	-74.1932	-4.98157	-0.118409	0.569296	0.687705	0.0145774	hypo
chr1	161368397	161368627	10	231	23.1	-72.5892	-4.90928	-0.119769	0.64105	0.760819	0.0143686	hypo
chr1	3430278	3430743	13	466	35.8462	-72.2982	-4.73787	-0.0930121	0.733384	0.826396	0.0161727	hypo
chr1	28564335	28565130	12	796	66.3333	-71.8936	-5.63539	-0.117744	0.450595	0.56834	0.0157549	hypo
chr1	13909676	13909841	14	166	11.8571	71.4781	5.40138	0.0774955	0.379349	0.301853	0.0151563	hyper
chr1	164533042	164533782	13	741	57	-70.7645	-4.87623	-0.103448	0.367932	0.47138	0.0148743	hypo
chr1	2210643	2211073	14	431	30.7857	70.3353	5.2387	0.100018	0.516245	0.416227	0.0196579	hyper
chr1	1849479	1849811	13	333	25.6154	-69.6271	-4.73568	-0.158004	0.297601	0.455605	0.0284859	hypo
chr1	112534666	112535262	13	597	45.9231	-69.396	-4.80522	-0.0956657	0.423382	0.519048	0.0157366	hypo
chr1	228569697	228570599	12	903	75.25	-69.2653	-4.91958	-0.123187	0.427627	0.550814	0.0170047	hypo
chr1	78353095	78353422	12	328	27.3333	-68.5076	-4.98761	-0.125389	0.605157	0.730546	0.016446	hypo
chr1	31868217	31868409	13	193	14.8462	-66.3206	-4.6907	-0.0816367	0.63198	0.713617	0.0157457	hypo
chr1	33772056	33772288	12	233	19.4167	66.1724	5.94791	0.0773169	0.445988	0.368671	0.0153459	hyper
chr1	155215231	155215572	10	342	34.2	-65.3726	-5.7096	-0.102048	0.521995	0.624043	0.0150882	hypo
chr1	12574484	12575053	13	570	43.8462	-64.6163	-4.68618	-0.087835	0.527459	0.615294	0.0147701	hypo
chr1	17929540	17929905	13	366	28.1538	64.2138	5.06283	0.06754	0.739423	0.671883	0.015097	hyper
chr1	15945638	15945809	12	172	14.3333	-63.8005	-4.97773	-0.119048	0.604286	0.723334	0.0172623	hypo
chr1	2169990	2170240	12	251	20.9167	-62.3658	-4.80621	-0.0880832	0.526396	0.614479	0.0191102	hypo
chr1	3473202	3473505	13	304	23.3846	-62.0816	-4.61103	-0.117342	0.378441	0.495783	0.0254311	hypo
chr1	3117707	3118174	10	468	46.8	60.8948	6.71613	0.0950335	0.712885	0.617851	0.0153568	hyper
chr1	24285063	24285306	10	244	24.4	59.0976	6.4269	0.0755104	0.497449	0.421939	0.0143509	hyper
chr1	42138863	42139706	11	844	76.7273	58.9189	5.87506	0.0853296	0.659485	0.574155	0.014083	hyper
chr1	145416424	145416808	11	385	35	-58.1997	-4.8357	-0.115734	0.515867	0.631601	0.0155893	hypo
chr1	249239778	249239887	10	110	11	57.9139	6.87127	0.07577	0.801917	0.726147	0.0180024	hyper
chr1	45308228	45308387	11	160	14.5455	-57.1849	-4.84472	-0.0936124	0.534195	0.627807	0.016138	hypo
chr1	145517224	145517701	8	478	59.75	-56.8186	-5.42812	-0.106914	0.39589	0.502804	0.0147489	hypo
chr1	151513436	151513674	11	239	21.7273	56.1015	5.40155	0.077292	0.365294	0.288002	0.0194996	hyper
chr1	40742780	40743094	11	315	28.6364	-54.6197	-4.7889	-0.0901736	0.741184	0.831358	0.0144192	hypo
chr1	36020972	36021941	9	970	107.778	-53.6951	-4.65359	-0.097034	0.430512	0.527546	0.0150391	hypo
chr1	46664754	46665125	10	372	37.2	-53.6082	-4.96566	-0.0945347	0.433983	0.528517	0.0173402	hypo
chr1	61517471	61517758	11	288	26.1818	-53.1571	-4.65887	-0.0920231	0.161058	0.253081	0.0189569	hypo
chr1	115258527	115259098	11	572	52	53.0366	4.93277	0.0376797	0.191144	0.153464	0.0146834	hyper
chr1	41250562	41250848	10	287	28.7	-52.7147	-4.80806	-0.115013	0.347244	0.462257	0.0204529	hypo
chr1	89148286	89148544	10	259	25.9	-52.6066	-4.79653	-0.0852832	0.699767	0.785051	0.0139273	hypo
chr1	112050099	112050565	11	467	42.4545	51.9233	4.80199	0.0530983	0.178583	0.125485	0.014364	hyper
chr1	11008448	11008705	11	258	23.4545	-51.3746	-4.62998	-0.116991	0.546327	0.663319	0.0199181	hypo
chr1	19335897	19336290	10	394	39.4	49.1319	5.09825	0.078529	0.631105	0.552576	0.0157069	hyper
chr1	154970965	154971177	10	213	21.3	-47.2991	-4.60485	-0.103385	0.545791	0.649176	0.0171967	hypo
chr1	35330875	35331158	9	284	31.5556	-46.3553	-4.61951	-0.0975677	0.678928	0.776495	0.0165714	hypo
chr1	228465631	228465864	9	234	26	-45.5826	-4.66791	-0.159901	0.625135	0.785036	0.0242301	hypo
chr1	17745935	17746166	8	232	29	-44.5795	-4.73043	-0.104011	0.528751	0.632762	0.0163875	hypo
chr1	8413174	8413580	9	407	45.2222	42.8266	4.84675	0.0766033	0.545299	0.468696	0.0190939	hyper
chr1	153959908	153960110	8	203	25.375	-42.3857	-4.63927	-0.0885201	0.528133	0.616653	0.0146368	hypo
chr1	1823919	1824240	9	322	35.7778	-42.2368	-4.62203	-0.103691	0.47383	0.57752	0.0200077	hypo
chr1	41481232	41481856	8	625	78.125	41.9456	5.60217	0.0757199	0.649863	0.574143	0.015661	hyper
chr1	202311756	202311967	8	212	26.5	-40.6393	-4.68819	-0.0953709	0.630321	0.725692	0.0155082	hypo
chr1	227070232	227070630	8	399	49.875	39.5031	5.12817	0.0759286	0.534364	0.458435	0.0145369	hyper
chr1	1256958	1257215	8	258	32.25	-38.9807	-4.66547	-0.129276	0.486846	0.616122	0.0195157	hypo
chr1	3823837	3824037	8	201	25.125	38.071	4.9441	0.073889	0.741074	0.667185	0.0174578	hyper
chr1	205783306	205783443	6	138	23	-37.8044	-5.6831	-0.118616	0.476657	0.595273	0.0156385	hypo
chr1	159799702	159799808	8	107	13.375	37.6548	4.76169	0.0841755	0.543639	0.459463	0.0177777	hyper
chr1	151118099	151118192	8	94	11.75	37.4895	4.73772	0.0569882	0.0736582	0.01667	0.0167167	hyper
chr1	148192215	148192590	6	376	62.6667	-37.1296	-4.98624	-0.106486	0.648892	0.755379	0.0150151	hypo
chr1	150979707	150979756	5	50	10	-36.3642	-6.1463	-0.134831	0.456727	0.591559	0.0166799	hypo
chr1	164532018	164532677	7	660	94.2857	-35.7977	-4.72765	-0.0980363	0.195919	0.293955	0.0148743	hypo
chr1	38396159	38396395	7	237	33.8571	-34.9674	-4.75579	-0.102333	0.461736	0.564069	0.0157797	hypo
chr1	23036396	23036596	7	201	28.7143	34.9392	5.28533	0.0877643	0.484629	0.396864	0.0163012	hyper
chr1	244892883	244892998	6	116	19.3333	34.5573	6.19208	0.0828438	0.625726	0.542882	0.0172742	hyper
chr1	155291649	155291824	7	176	25.1429	-33.5032	-4.60316	-0.0789662	0.358956	0.437922	0.0157781	hypo
chr1	144517166	144517516	6	351	58.5	-32.8957	-4.62518	-0.137621	0.370962	0.508584	0.0237592	hypo
chr1	248817578	248818055	6	478	79.6667	-32.1244	-4.7564	-0.111925	0.44737	0.559295	0.0178723	hypo
chr1	228570908	228571375	6	468	78	-32.1028	-5.04183	-0.11384	0.57722	0.69106	0.0168099	hypo
chr1	202937091	202937310	6	220	36.6667	31.2629	5.74475	0.0590618	0.345966	0.286904	0.0147057	hyper
chr1	202775609	202775849	5	241	48.2	30.8476	6.35344	0.0900406	0.425357	0.335316	0.0145828	hyper
chr1	36185083	36185132	5	50	10	-30.6466	-5.08588	-0.0987455	0.590365	0.689111	0.0153584	hypo
chr1	36614056	36614216	6	161	26.8333	-30.5745	-4.6692	-0.0835263	0.481263	0.564789	0.0145468	hypo
chr1	236849052	236849305	6	254	42.3333	-30.5489	-4.60084	-0.0963545	0.406661	0.503016	0.0156155	hypo
chr1	43832113	43832472	6	360	60	30.5463	5.54241	0.0769017	0.565158	0.488256	0.0150856	hyper
chr1	34643329	34643516	4	188	47	-30.4194	-7.22443	-0.114822	0.525021	0.639843	0.0158009	hypo
chr1	36174367	36174450	6	84	14	30.4157	5.22918	0.0711483	0.38239	0.311242	0.0144072	hyper
chr1	33936986	33937230	6	245	40.8333	-30.2203	-4.75997	-0.0837685	0.686675	0.770443	0.0148796	hypo
chr1	112529997	112530403	5	407	81.4	-30.201	-5.92402	-0.110043	0.410486	0.520529	0.016235	hypo
chr1	228595288	228595429	6	142	23.6667	30.0422	5.12796	0.0821698	0.36888	0.28671	0.0149418	hyper
chr1	29138162	29138291	6	130	21.6667	-29.125	-4.60585	-0.0749346	0.539059	0.613994	0.0150986	hypo
chr1	16374926	16375046	6	121	20.1667	28.7211	4.90993	0.092603	0.359661	0.267058	0.0247075	hyper
chr1	40732222	40732659	6	438	73	-28.6126	-4.72626	-0.0994833	0.626585	0.726069	0.0145771	hypo
chr1	1234549	1234689	6	141	23.5	28.4274	4.86621	0.0901003	0.478856	0.388756	0.0196694	hyper
chr1	145989793	145989961	5	169	33.8	-28.3612	-4.65619	-0.224284	0.54877	0.773053	0.034214	hypo
chr1	47883343	47883549	6	207	34.5	28.3412	4.79349	0.0617063	0.622481	0.560775	0.0151246	hyper
chr1	28845813	28845976	5	164	32.8	28.2266	5.9374	0.0758043	0.48785	0.412045	0.0149156	hyper
chr1	181098358	181098609	6	252	42	28.098	4.71806	0.0681233	0.746065	0.677941	0.0154843	hyper
chr1	151032971	151033145	5	175	35	27.489	6.68266	0.075157	0.229804	0.154647	0.0146431	hyper
chr1	181453306	181453573	5	268	53.6	27.3278	5.90231	0.0825376	0.645878	0.563341	0.01565	hyper
chr1	151228340	151228548	5	209	41.8	-26.5912	-4.86083	-0.0987922	0.535386	0.634179	0.0142284	hypo
chr1	17867542	17867738	5	197	39.4	25.6774	5.28965	0.0617235	0.499993	0.438269	0.014759	hyper
chr1	248816886	248817273	5	388	77.6	-25.5324	-4.70795	-0.108168	0.434095	0.542264	0.0180074	hypo
chr1	26144415	26144636	5	222	44.4	-25.2087	-4.90416	-0.102124	0.491121	0.593245	0.01527	hypo
chr1	214545444	214545721	5	278	55.6	25.2047	5.19095	0.0579656	0.605128	0.547163	0.0148126	hyper
chr1	62802883	62803060	5	178	35.6	25.1747	5.17904	0.0784686	0.644961	0.566492	0.0163626	hyper
chr1	54516779	54516827	5	49	9.8	-25.1409	-4.69372	-0.0858483	0.740902	0.826751	0.0141807	hypo
chr1	151099450	151099691	5	242	48.4	-24.7275	-4.81304	-0.136261	0.503634	0.639894	0.0202701	hypo
chr1	12710225	12710403	5	179	35.8	24.3776	4.91698	0.0658594	0.555869	0.49001	0.0145545	hyper
chr1	173988712	173989312	4	601	150.25	-24.0715	-5.42982	-0.0988984	0.469739	0.568638	0.0150047	hypo
chr1	197745159	197745295	4	137	34.25	-23.9647	-5.7712	-0.0968399	0.443054	0.539894	0.0148108	hypo
chr1	68153169	68153610	5	442	88.4	-23.615	-4.61353	-0.0695617	0.673504	0.743065	0.0142537	hypo
chr1	67389365	67389528	4	164	41	-23.5801	-5.04958	-0.0980837	0.719935	0.818018	0.0151198	hypo
chr1	26440402	26440472	4	71	17.75	-23.3386	-5.69029	-0.14391	0.434786	0.578696	0.0176771	hypo
chr1	1848210	1848344	5	135	27	-23.3305	-4.61804	-0.154563	0.367003	0.521566	0.0312754	hypo
chr1	151373000	151373041	4	42	10.5	-22.0776	-5.3042	-0.0868473	0.613871	0.700718	0.0144136	hypo
chr1	117908158	117908312	4	155	38.75	-21.1377	-5.05511	-0.0893317	0.586335	0.675666	0.0150558	hypo
chr1	114302716	114302898	4	183	45.75	21.0571	5.76528	0.0692092	0.320795	0.251586	0.0148475	hyper
chr1	8013656	8013708	4	53	13.25	-20.866	-4.98781	-0.122817	0.479387	0.602204	0.0210451	hypo
chr1	19922505	19922782	4	278	69.5	-20.6404	-4.73407	-0.0941041	0.648374	0.742479	0.0141987	hypo
chr1	135834	135968	4	135	33.75	20.5382	5.34415	0.102763	0.877199	0.774436	0.0201694	hyper
chr1	54964294	54964484	3	191	63.6667	-20.3577	-5.99169	-0.104238	0.545118	0.649356	0.0149381	hypo
chr1	117665379	117665554	4	176	44	-20.2258	-4.8096	-0.083824	0.276088	0.359912	0.0150855	hypo
chr1	36725025	36725163	4	139	34.75	-19.9131	-4.77272	-0.113495	0.580308	0.693803	0.0160753	hypo
chr1	193090327	193090352	4	26	6.5	19.7832	4.97151	0.0692365	0.384378	0.315141	0.0148806	hyper
chr1	26439969	26440015	4	47	11.75	-19.3357	-4.72843	-0.124966	0.624049	0.749016	0.0176771	hypo
chr1	33335440	33335640	4	201	50.25	-19.2819	-4.63048	-0.0952498	0.271553	0.366802	0.0173068	hypo
chr1	21951398	21951706	4	309	77.25	-19.152	-4.6994	-0.0824541	0.480143	0.562597	0.0175182	hypo
chr1	249166843	249166854	4	12	3	19.1505	4.84341	0.0737046	0.452322	0.378617	0.0148323	hyper
chr1	223842463	223842538	4	76	19	-19.11	-4.60159	-0.0901764	0.544122	0.634298	0.0166238	hypo
chr1	65535051	65535068	4	18	4.5	18.8958	4.73828	0.0567408	0.533768	0.477027	0.0144916	hyper
chr1	110752159	110752259	4	101	25.25	18.8116	4.83569	0.0755516	0.63865	0.563099	0.0151586	hyper
chr1	9819756	9819850	4	95	23.75	-18.6676	-4.63885	-0.0942023	0.482787	0.576989	0.0171648	hypo
chr1	2230561	2230574	4	14	3.5	-18.6271	-4.6179	-0.0726905	0.532136	0.604827	0.0175407	hypo
chr1	32409867	32409934	4	68	17	18.6228	4.70098	0.0687218	0.400787	0.332065	0.0159501	hyper
chr1	150245371	150245537	4	167	41.75	18.6188	4.68844	0.0607188	0.377043	0.316324	0.0152417	hyper
chr1	23749728	23749822	3	95	31.6667	-18.1293	-5.85237	-0.115599	0.241024	0.356623	0.0158641	hypo
chr1	236031313	236031427	3	115	38.3333	-18.075	-5.5053	-0.0978395	0.525239	0.623079	0.0141401	hypo
chr1	42382702	42382878	3	177	59	-17.5166	-5.49098	-0.115151	0.468487	0.583638	0.0157245	hypo
chr1	154191217	154191266	3	50	16.6667	-17.1736	-5.71274	-0.108255	0.427417	0.535672	0.0150931	hypo
chr1	169335902	169336287	3	386	128.667	-16.937	-5.10971	-0.0970545	0.600708	0.697762	0.0150943	hypo
chr1	153649693	153649895	3	203	67.6667	16.2671	5.96145	0.0884227	0.592167	0.503744	0.015359	hyper
chr1	59164521	59164649	3	129	43	-16.2394	-5.15456	-0.0969143	0.651549	0.748463	0.0145396	hypo
chr1	65469367	65469480	3	114	38	-16.2235	-5.01509	-0.0808428	0.647058	0.727901	0.0142392	hypo
chr1	26186585	26186676	3	92	30.6667	16.0974	5.82559	0.0861043	0.660838	0.574734	0.0159393	hyper
chr1	147929005	147929160	2	156	78	-16.0153	-7.74706	-0.239117	0.41684	0.655957	0.0274639	hypo
chr1	147927851	147928116	3	266	88.6667	-15.3142	-4.7921	-0.163052	0.366735	0.529787	0.027475	hypo
chr1	204798497	204798673	3	177	59	14.879	5.15606	0.0776667	0.558873	0.481207	0.017029	hyper
chr1	61623235	61623461	3	227	75.6667	14.8409	5.09623	0.0706272	0.52288	0.452253	0.0143665	hyper
chr1	1366618	1366848	3	231	77	14.8139	5.13625	0.127986	0.488861	0.360875	0.0251001	hyper
chr1	240158957	240159193	3	237	79	14.5697	5.19952	0.0640103	0.638445	0.574434	0.0162291	hyper
chr1	145827559	145827571	3	13	4.33333	-14.4785	-4.70088	-0.0715301	0.740768	0.812298	0.0142772	hypo
chr1	26605885	26605913	3	29	9.66667	14.0493	4.7332	0.0488947	0.334179	0.285284	0.0169648	hyper
chr1	228474868	228474949	3	82	27.3333	-14.0025	-4.65085	-0.094591	0.588998	0.683589	0.0155253	hypo
chr1	41961434	41961485	3	52	17.3333	-13.9714	-4.62338	-0.0737033	0.58837	0.662073	0.0158246	hypo
chr1	33208057	33208076	3	20	6.66667	13.8445	4.62054	0.0774569	0.388622	0.311166	0.0167196	hyper
chr1	2461034	2461040	3	7	2.33333	13.8033	4.60119	0.0495855	0.0648645	0.015279	0.0139207	hyper
chr1	147929511	147929798	2	288	144	-13.2414	-4.99038	-0.199162	0.385492	0.584654	0.0274606	hypo
chr1	17229764	17229852	2	89	44.5	-11.8193	-5.79419	-0.0959277	0.452111	0.548039	0.015456	hypo
chr1	87431025	87431228	2	204	102	11.5015	6.32249	0.0825219	0.497171	0.414649	0.0151317	hyper
chr1	24193840	24193865	2	26	13	-11.1506	-5.39299	-0.0978781	0.467074	0.564952	0.014638	hypo
chr1	160233039	160233057	2	19	9.5	-10.7789	-5.33209	-0.105441	0.312648	0.41809	0.0166945	hypo
chr1	155198062	155198078	2	17	8.5	-10.6647	-5.31924	-0.0855688	0.437214	0.522782	0.0145202	hypo
chr1	40347913	40347917	2	5	2.5	-10.2982	-5.13871	-0.0916706	0.442395	0.534066	0.0149991	hypo
chr1	200640096	200640177	2	82	41	-10.1425	-5.04847	-0.0863154	0.620297	0.706612	0.0139226	hypo
chr1	3713661	3713722	2	62	31	-10.0422	-4.75269	-0.0782953	0.378887	0.457182	0.0147744	hypo
chr1	151098898	151099052	2	155	77.5	-9.91948	-4.87639	-0.134072	0.542432	0.676504	0.0198598	hypo
chr1	181453936	181453956	2	21	10.5	9.84753	4.9461	0.0739811	0.708233	0.634252	0.01565	hyper
chr1	154195389	154195393	2	5	2.5	-9.71152	-4.84633	-0.0899148	0.647732	0.737647	0.0145457	hypo
chr1	208419288	208419292	2	5	2.5	-9.6717	-4.83172	-0.070744	0.545496	0.61624	0.0145853	hypo
chr1	9513084	9513165	2	82	41	-9.63387	-4.73075	-0.0927247	0.461203	0.553928	0.0161731	hypo
chr1	115123429	115123503	2	75	37.5	9.60274	4.87474	0.0560523	0.309834	0.253782	0.014807	hyper
chr1	171456724	171456749	2	26	13	9.5838	4.85513	0.0666	0.498445	0.431845	0.0148754	hyper
chr1	220444625	220444646	2	22	11	-9.5764	-4.7695	-0.0854239	0.724019	0.809443	0.0143685	hypo
chr1	43823769	43823802	2	34	17	9.56464	4.79907	0.0616895	0.356665	0.294975	0.0142354	hyper
chr1	149325162	149325235	2	74	37	-9.56135	-4.62512	-0.0738426	0.651536	0.725378	0.01648	hypo
chr1	64058112	64058180	2	69	34.5	-9.42844	-4.61861	-0.0977772	0.371608	0.469385	0.0169475	hypo
chr1	28199916	28199926	2	11	5.5	9.42173	4.7238	0.0755155	0.487183	0.411667	0.0167738	hyper
chr1	28971003	28971082	2	80	40	-9.41999	-4.60429	-0.0902664	0.433186	0.523452	0.0152032	hypo
chr1	24152604	24152611	2	8	4	-9.24072	-4.60275	-0.0927451	0.492576	0.585321	0.0144825	hypo
chr1	43997899	43997956	2	58	29	9.23451	4.61778	0.0721801	0.456486	0.384306	0.0165083	hyper
chr1	200991986	200991992	2	7	3.5	9.22301	4.61652	0.0724238	0.591777	0.519354	0.0163516	hyper
chr1	16292642	16292675	2	34	17	9.21785	4.61567	0.0638629	0.478473	0.41461	0.0141699	hyper
chr1	761370	761376	2	7	3.5	-9.20801	-4.60212	-0.0913785	0.319579	0.410957	0.0151199	hypo
chr1	222989505	222989505	1	1	1	-7.15011	-7.15011	-0.105562	0.496903	0.602464	0.0142275	hypo
chr1	92545439	92545439	1	1	1	-5.85344	-5.85344	-0.0844601	0.497166	0.581626	0.0143727	hypo
chr1	116380238	116380238	1	1	1	5.66052	5.66052	0.0772149	0.441599	0.364384	0.0146367	hyper
chr1	59282988	59282988	1	1	1	-5.63615	-5.63615	-0.0852642	0.598882	0.684146	0.0142149	hypo
chr1	110024779	110024779	1	1	1	-5.40463	-5.40463	-0.122677	0.558587	0.681264	0.0168834	hypo
chr1	223842897	223842897	1	1	1	-5.28956	-5.28956	-0.0967464	0.58794	0.684686	0.0164097	hypo
chr1	213125367	213125367	1	1	1	5.21891	5.21891	0.0793862	0.253967	0.174581	0.0162604	hyper
chr1	29240256	29240256	1	1	1	-5.20169	-5.20169	-0.0877534	0.460525	0.548278	0.0141894	hypo
chr1	203297711	203297711	1	1	1	-5.17434	-5.17434	-0.0884036	0.537162	0.625566	0.0156298	hypo
chr1	114356190	114356190	1	1	1	-5.10285	-5.10285	-0.0853375	0.85775	0.943087	0.014753	hypo
chr1	154191582	154191582	1	1	1	-5.05299	-5.05299	-0.0979722	0.475758	0.573731	0.0150931	hypo
chr1	145669020	145669020	1	1	1	4.91907	4.91907	0.0616828	0.836423	0.77474	0.0152241	hyper
chr1	145475267	145475267	1	1	1	4.86993	4.86993	0.0624833	0.452988	0.390505	0.0144603	hyper
chr1	161067037	161067037	1	1	1	-4.86636	-4.86636	-0.082368	0.392037	0.474405	0.0144462	hypo
chr1	100314744	100314744	1	1	1	-4.83701	-4.83701	-0.106773	0.459226	0.565999	0.0161645	hypo
chr1	31847413	31847413	1	1	1	-4.81041	-4.81041	-0.0894397	0.576063	0.665502	0.0143441	hypo
chr1	145038514	145038514	1	1	1	-4.81007	-4.81007	-0.0986617	0.444004	0.542666	0.0145268	hypo
chr1	26441637	26441637	1	1	1	-4.78603	-4.78603	-0.128602	0.243709	0.372311	0.0176771	hypo
chr1	151300868	151300868	1	1	1	-4.76393	-4.76393	-0.0755008	0.242125	0.317625	0.0146219	hypo
chr1	177134908	177134908	1	1	1	-4.75239	-4.75239	-0.0762608	0.709643	0.785904	0.0147875	hypo
chr1	151137126	151137126	1	1	1	-4.74985	-4.74985	-0.0973381	0.297618	0.394956	0.0151143	hypo
chr1	120904544	120904544	1	1	1	4.72017	4.72017	0.0632074	0.417542	0.354334	0.0148985	hyper
chr1	55682770	55682770	1	1	1	-4.71155	-4.71155	-0.0859896	0.571615	0.657605	0.0148688	hypo
chr1	13882817	13882817	1	1	1	4.70215	4.70215	0.0578012	0.735724	0.677922	0.0141644	hyper
chr1	109793163	109793163	1	1	1	-4.64354	-4.64354	-0.0732319	0.524181	0.597413	0.0150871	hypo
chr1	201507574	201507574	1	1	1	4.61905	4.61905	0.0715127	0.305008	0.233496	0.0158658	hyper
chr1	27985945	27985945	1	1	1	4.61895	4.61895	0.0723	0.508038	0.435738	0.0156325	hyper
chr1	39598559	39598559	1	1	1	4.61894	4.61894	0.0642877	0.698904	0.634617	0.0139545	hyper
chr1	245000947	245000947	1	1	1	-4.61331	-4.61331	-0.0888525	0.436914	0.525767	0.0145587	hypo
chr1	109233753	109233753	1	1	1	-4.61268	-4.61268	-0.0633133	0.672943	0.736256	0.0142082	hypo
chr1	153892413	153892413	1	1	1	-4.61058	-4.61058	-0.0845862	0.330401	0.414987	0.0150774	hypo
chr1	27025385	27025385	1	1	1	4.60469	4.60469	0.0698772	0.512619	0.442742	0.0161183	hyper
chr1	236768614	236768614	1	1	1	-4.60022	-4.60022	-0.0961379	0.456583	0.552721	0.0146495	hypo
chr10	74450781	74451397	26	617	23.7308	-169.518	-4.71983	-0.12106	0.629463	0.750523	0.015512	hypo
chr10	123908962	123909599	31	638	20.5806	164.901	5.57992	0.109778	0.501592	0.391814	0.0229783	hyper
chr10	73085919	73086678	23	760	33.0435	-133.959	-4.99549	-0.101755	0.381075	0.482831	0.0166783	hypo
chr10	123923150	123923286	27	137	5.07407	126.846	4.75732	0.0830211	0.318604	0.235583	0.0203074	hyper
chr10	82294103	82294372	24	270	11.25	-122.12	-4.6175	-0.0835677	0.830944	0.914512	0.0152777	hypo
chr10	105428415	105428818	24	404	16.8333	118.978	5.0789	0.0890867	0.538276	0.449189	0.0201915	hyper
chr10	74080509	74081309	17	801	47.1176	117.385	7.68522	0.104955	0.574584	0.469629	0.0169086	hyper
chr10	133762918	133763744	19	827	43.5263	-112.781	-4.64724	-0.134262	0.452338	0.5866	0.0202476	hypo
chr10	72237662	72237782	19	121	6.36842	96.4635	5.20413	0.103801	0.39466	0.290859	0.0227142	hyper
chr10	134457543	134457848	16	306	19.125	79.9298	5.1799	0.0646176	0.784138	0.71952	0.0156134	hyper
chr10	103875961	103876464	13	504	38.7692	-75.8628	-5.47574	-0.111671	0.469641	0.581312	0.0164325	hypo
chr10	13914095	13914784	15	690	46	-75.5508	-4.6276	-0.0909748	0.360248	0.451223	0.0159623	hypo
chr10	105252949	105253223	11	275	25	71.3894	7.52047	0.107664	0.527873	0.420209	0.0159419	hyper
chr10	79398451	79398709	13	259	19.9231	69.6255	5.84294	0.0730308	0.253263	0.180232	0.0179596	hyper
chr10	99548640	99549134	14	495	35.3571	68.2658	5.19765	0.0733851	0.496584	0.423199	0.0163341	hyper
chr10	133796244	133796348	14	105	7.5	68.0392	5.0093	0.0743797	0.362747	0.288368	0.016515	hyper
chr10	69609995	69610186	13	192	14.7692	-66.5442	-4.63102	-0.0954678	0.582136	0.677604	0.0157326	hypo
chr10	97051164	97051353	11	190	17.2727	62.3407	6.12213	0.0700799	0.405403	0.335324	0.0150443	hyper
chr10	134890406	134890710	12	305	25.4167	-62.0881	-4.67062	-0.0763333	0.682671	0.759005	0.014335	hypo
chr10	134834708	134834858	13	151	11.6154	-61.6159	-4.60201	-0.0762644	0.660387	0.736652	0.0170119	hypo
chr10	50433150	50433674	12	525	43.75	-58.4652	-4.72321	-0.089072	0.568405	0.657477	0.0151921	hypo
chr10	5891903	5892325	11	423	38.4545	-57.3557	-4.61618	-0.101448	0.745998	0.847446	0.0168892	hypo
chr10	917565	918139	11	575	52.2727	-55.2511	-4.68079	-0.123836	0.374532	0.498367	0.016795	hypo
chr10	129948696	129948854	11	159	14.4545	54.6591	5.25911	0.065774	0.171694	0.10592	0.0153154	hyper
chr10	64894530	64894745	11	216	19.6364	-53.2004	-4.6468	-0.105111	0.551994	0.657105	0.0169591	hypo
chr10	134001709	134001928	10	220	22	52.42	5.56274	0.0825532	0.340387	0.257834	0.0158507	hyper
chr10	28590404	28590955	8	552	69	-49.811	-5.42286	-0.0984625	0.410149	0.508612	0.0148536	hypo
chr10	105130684	105130994	9	311	34.5556	-46.9407	-4.64696	-0.0843595	0.676	0.760359	0.0143598	hypo
chr10	97804552	97804735	8	184	23	45.9979	6.15169	0.0817218	0.671124	0.589402	0.0152434	hyper
chr10	104950919	104951134	9	216	24	-45.8237	-4.64733	-0.125207	0.415358	0.540565	0.0194424	hypo
chr10	35143193	35143921	9	729	81	45.2552	5.4391	0.0648251	0.496318	0.431493	0.0157531	hyper
chr10	53710214	53710686	9	473	52.5556	-44.834	-4.63878	-0.0730994	0.383063	0.456162	0.0145178	hypo
chr10	120832050	120832524	9	475	52.7778	-43.6261	-4.64181	-0.0985109	0.585579	0.68409	0.0164003	hypo
chr10	17017529	17017919	7	391	55.8571	42.6986	6.82802	0.102263	0.735661	0.633398	0.0172279	hyper
chr10	22765676	22765741	9	66	7.33333	42.468	4.79404	0.106594	0.629743	0.523148	0.0248748	hyper
chr10	43931342	43931482	8	141	17.625	-42.0427	-4.63888	-0.113728	0.38883	0.502557	0.0194601	hypo
chr10	123355744	123355931	9	188	20.8889	41.9214	4.72225	0.0874633	0.513348	0.425885	0.0190138	hyper
chr10	6020581	6020731	8	151	18.875	-41.6883	-4.67208	-0.0792571	0.39554	0.474797	0.0153949	hypo
chr10	15131165	15131315	8	151	18.875	-41.6203	-4.70954	-0.0898127	0.56847	0.658282	0.0150834	hypo
chr10	133879986	133880110	7	125	17.8571	-40.1802	-5.08365	-0.0933197	0.335074	0.428394	0.0153424	hypo
chr10	11785350	11785526	8	177	22.125	-38.7737	-4.75827	-0.112813	0.348692	0.461505	0.0219196	hypo
chr10	43048960	43049141	7	182	26	-38.0133	-4.6085	-0.086998	0.507127	0.594125	0.0157444	hypo
chr10	5453734	5453878	7	145	20.7143	-37.8051	-4.95995	-0.101763	0.498153	0.599916	0.0157287	hypo
chr10	77056097	77056706	6	610	101.667	-37.7668	-5.02555	-0.102596	0.397383	0.499979	0.0148949	hypo
chr10	31685905	31686329	8	425	53.125	-37.4439	-4.66705	-0.112966	0.380023	0.492989	0.0148704	hypo
chr10	102134492	102135003	7	512	73.1429	-36.2888	-4.78511	-0.0855848	0.646237	0.731822	0.0145507	hypo
chr10	121545516	121545769	7	254	36.2857	-36.2411	-5.08307	-0.0845387	0.729879	0.814417	0.0142964	hypo
chr10	65226996	65227222	6	227	37.8333	-35.939	-4.70377	-0.0930383	0.476383	0.569421	0.0144897	hypo
chr10	16500394	16500814	6	421	70.1667	35.1493	6.34373	0.0826951	0.684455	0.60176	0.0149541	hyper
chr10	74386514	74386638	6	125	20.8333	-33.4911	-4.97555	-0.0971538	0.558602	0.655756	0.0147218	hypo
chr10	98479658	98479759	7	102	14.5714	33.3946	4.90751	0.0681259	0.375422	0.307296	0.0156869	hyper
chr10	124228276	124228581	7	306	43.7143	-33.2543	-4.65433	-0.0786307	0.324543	0.403174	0.0165241	hypo
chr10	134173367	134173473	7	107	15.2857	-32.9343	-4.63831	-0.109903	0.701832	0.811735	0.0209853	hypo
chr10	6554583	6554939	7	357	51	-32.8597	-4.60872	-0.103693	0.405416	0.509109	0.0151619	hypo
chr10	75289528	75289790	6	263	43.8333	-32.8008	-5.20116	-0.101822	0.605454	0.707276	0.0145388	hypo
chr10	134769225	134769464	7	240	34.2857	-32.7712	-4.60157	-0.0783362	0.466939	0.545275	0.0156802	hypo
chr10	38145243	38145380	6	138	23	-32.3196	-5.1331	-0.0908058	0.531698	0.622504	0.0149306	hypo
chr10	13340914	13341081	6	168	28	-30.9694	-4.74327	-0.109332	0.217736	0.327068	0.0184933	hypo
chr10	43616234	43616646	6	413	68.8333	30.9546	5.43727	0.0747317	0.721173	0.646441	0.0145994	hyper
chr10	120942664	120942929	6	266	44.3333	-30.2519	-4.70408	-0.0875065	0.795684	0.883191	0.0157643	hypo
chr10	22635143	22635268	6	126	21	29.9524	5.1498	0.0734455	0.538636	0.465191	0.0150463	hyper
chr10	99393633	99393813	6	181	30.1667	-29.8379	-4.60439	-0.0790733	0.570535	0.649608	0.0149821	hypo
chr10	4869088	4869224	5	137	27.4	29.3901	6.28676	0.0801526	0.464036	0.383884	0.0144358	hyper
chr10	81195121	81195231	6	111	18.5	29.074	4.88958	0.0636734	0.557579	0.493906	0.0155151	hyper
chr10	66849796	66849961	5	166	33.2	-29.0441	-5.74597	-0.0930462	0.732565	0.825612	0.0152523	hypo
chr10	133994050	133994088	6	39	6.5	-27.7502	-4.60147	-0.114365	0.275598	0.389963	0.0242741	hypo
chr10	60030080	60030435	5	356	71.2	-27.6048	-4.65371	-0.0935174	0.650499	0.744017	0.0148598	hypo
chr10	99893980	99894087	4	108	27	-26.7503	-6.10935	-0.0999775	0.385099	0.485076	0.0143225	hypo
chr10	44143224	44143332	5	109	21.8	-25.8926	-4.66717	-0.0926781	0.27137	0.364048	0.0163485	hypo
chr10	43277602	43277717	5	116	23.2	24.5808	5.12005	0.0635212	0.338091	0.27457	0.0163844	hyper
chr10	111936247	111936397	5	151	30.2	23.3124	4.67671	0.071006	0.516881	0.445875	0.0163646	hyper
chr10	38144743	38144887	4	145	36.25	-23.2728	-5.58688	-0.0972657	0.476874	0.57414	0.0149306	hypo
chr10	116699019	116699406	4	388	97	-22.1816	-4.72283	-0.0970592	0.414879	0.511938	0.0152601	hypo
chr10	102045364	102045534	4	171	42.75	-21.7139	-4.66081	-0.0882943	0.504994	0.593288	0.014689	hypo
chr10	73532399	73532775	4	377	94.25	21.0609	5.78465	0.114158	0.401978	0.28782	0.0183902	hyper
chr10	105678822	105678857	4	36	9	-20.8503	-5.08867	-0.0752748	0.698829	0.774104	0.0142967	hypo
chr10	20103748	20103902	4	155	38.75	-20.5091	-4.89175	-0.0727288	0.504304	0.577033	0.0143101	hypo
chr10	135524569	135524587	4	19	4.75	-20.3157	-4.95697	-0.102105	0.566528	0.668633	0.0146786	hypo
chr10	43916966	43917097	3	132	44	-20.1935	-6.01729	-0.104869	0.34754	0.452409	0.0140027	hypo
chr10	13569274	13569476	4	203	50.75	-19.6835	-4.76245	-0.0718333	0.415556	0.487389	0.0142615	hypo
chr10	121545043	121545168	4	126	31.5	-19.3534	-4.72388	-0.0791221	0.725636	0.804758	0.0142964	hypo
chr10	43601392	43601430	4	39	9.75	19.0876	4.84364	0.0672605	0.358424	0.291163	0.0146268	hyper
chr10	21810953	21811243	4	291	72.75	-19.0125	-4.69052	-0.132609	0.517734	0.650343	0.0196094	hypo
chr10	32633435	32633479	4	45	11.25	-18.9278	-4.60516	-0.100031	0.307835	0.407866	0.0155759	hypo
chr10	23484837	23484890	4	54	13.5	18.8424	4.77433	0.0740378	0.270451	0.196413	0.0156491	hyper
chr10	118763896	118763927	4	32	8	-18.7899	-4.62308	-0.0735622	0.424424	0.497986	0.0146549	hypo
chr10	64892498	64892673	3	176	58.6667	-16.9986	-5.14674	-0.0999251	0.50001	0.599935	0.0141674	hypo
chr10	22539834	22540130	3	297	99	-16.4603	-5.18032	-0.0770283	0.314265	0.391293	0.0144448	hypo
chr10	52749931	52749941	3	11	3.66667	-16.2454	-5.40146	-0.103947	0.475907	0.579854	0.0150362	hypo
chr10	122610231	122610457	3	227	75.6667	-15.4854	-4.6097	-0.0893951	0.567348	0.656743	0.0145462	hypo
chr10	104628811	104628865	3	55	18.3333	-15.4817	-5.02829	-0.0703099	0.340758	0.411068	0.0146927	hypo
chr10	71079760	71079911	3	152	50.6667	-15.4511	-4.67525	-0.0835382	0.517245	0.600783	0.0148571	hypo
chr10	135042623	135042806	3	184	61.3333	-15.152	-4.95556	-0.0790606	0.446551	0.525612	0.0146264	hypo
chr10	1093693	1093702	3	10	3.33333	-15.0568	-5.00304	-0.100039	0.467203	0.567242	0.0159457	hypo
chr10	104007170	104007384	3	215	71.6667	-15.0166	-4.90074	-0.0919579	0.367111	0.459069	0.0143889	hypo
chr10	95754426	95754520	3	95	31.6667	14.4721	5.16584	0.0694662	0.558872	0.489406	0.0145605	hyper
chr10	577942	578084	3	143	47.6667	-14.4376	-4.66768	-0.0804777	0.642498	0.722976	0.0149026	hypo
chr10	104614939	104615001	3	63	21	-14.3788	-4.6448	-0.0918867	0.358115	0.450002	0.0181936	hypo
chr10	81891895	81892032	3	138	46	14.3769	4.88948	0.059948	0.487772	0.427824	0.0151384	hyper
chr10	22293587	22293643	3	57	19	-14.3658	-4.76545	-0.0860135	0.500116	0.586129	0.0153255	hypo
chr10	134111321	134111492	3	172	57.3333	14.1851	4.78002	0.0664686	0.431089	0.36462	0.0175724	hyper
chr10	17018318	17018522	2	205	102.5	14.0523	7.21497	0.118929	0.734745	0.615816	0.0172279	hyper
chr10	133355263	133355305	3	43	14.3333	-13.9911	-4.66024	-0.0804657	0.320354	0.40082	0.0157804	hypo
chr10	67628926	67628974	3	49	16.3333	13.9188	4.66263	0.0636671	0.622761	0.559094	0.0164279	hyper
chr10	98275216	98275267	2	52	26	-11.6351	-5.56657	-0.0904943	0.544197	0.634691	0.0149729	hypo
chr10	66850376	66850552	2	177	88.5	-10.7849	-5.19835	-0.0871452	0.758835	0.845981	0.0152467	hypo
chr10	98272026	98272061	2	36	18	10.6625	5.395	0.0829529	0.745755	0.662802	0.015891	hyper
chr10	98275987	98276173	2	187	93.5	-10.5945	-4.95915	-0.0831919	0.503387	0.586579	0.0149729	hypo
chr10	105252359	105252485	2	127	63.5	9.98881	5.29301	0.0845933	0.692699	0.608106	0.0159419	hyper
chr10	126434147	126434204	2	58	29	9.95717	5.04863	0.0588222	0.567322	0.5085	0.0141134	hyper
chr10	77057030	77057121	2	92	46	-9.86686	-4.70311	-0.0822048	0.647496	0.729701	0.0148949	hypo
chr10	26987741	26987832	2	92	46	-9.70699	-4.75737	-0.078988	0.673802	0.75279	0.0141892	hypo
chr10	15209074	15209116	2	43	21.5	-9.65797	-4.72052	-0.083426	0.409425	0.492851	0.0150764	hypo
chr10	92981733	92981769	2	37	18.5	-9.6333	-4.7703	-0.0805868	0.307415	0.388002	0.0148364	hypo
chr10	103536675	103536702	2	28	14	9.5825	4.84392	0.0917197	0.694848	0.603128	0.0208121	hyper
chr10	118387656	118387665	2	10	5	-9.56963	-4.77997	-0.0797509	0.569997	0.649748	0.0150471	hypo
chr10	123001	123009	2	9	4.5	-9.55692	-4.7669	-0.0712193	0.582267	0.653486	0.015575	hypo
chr10	86301014	86301042	2	29	14.5	9.48919	4.76695	0.0668217	0.47855	0.411729	0.0170594	hyper
chr10	77053856	77053881	2	26	13	9.38945	4.72005	0.0673145	0.603664	0.536349	0.0164122	hyper
chr10	75256909	75256940	2	32	16	-9.36727	-4.65145	-0.0951904	0.636335	0.731526	0.0153368	hypo
chr10	1101119	1101139	2	21	10.5	-9.33439	-4.61253	-0.0824263	0.575739	0.658165	0.0147241	hypo
chr10	133059212	133059244	2	33	16.5	-9.3325	-4.61007	-0.0817525	0.605082	0.686834	0.0149717	hypo
chr10	43133132	43133140	2	9	4.5	9.3243	4.68279	0.0586772	0.577358	0.518681	0.0141469	hyper
chr10	73533996	73534163	2	168	84	-9.27658	-4.60481	-0.0630629	0.276876	0.339939	0.0166041	hypo
chr10	88470578	88470589	2	12	6	-9.22502	-4.60322	-0.106784	0.356623	0.463407	0.0170608	hypo
chr10	135131252	135131252	1	1	1	7.58991	7.58991	0.115983	0.485207	0.369224	0.0170449	hyper
chr10	135131624	135131624	1	1	1	6.00492	6.00492	0.0885066	0.208407	0.1199	0.0170388	hyper
chr10	75701360	75701360	1	1	1	-5.48413	-5.48413	-0.107363	0.448095	0.555458	0.0183401	hypo
chr10	114886100	114886100	1	1	1	5.34521	5.34521	0.0838754	0.381149	0.297273	0.0161017	hyper
chr10	49878856	49878856	1	1	1	5.16493	5.16493	0.101601	0.390747	0.289146	0.0225557	hyper
chr10	15557621	15557621	1	1	1	5.05015	5.05015	0.0759976	0.578626	0.502628	0.0153488	hyper
chr10	126491825	126491825	1	1	1	-5.03194	-5.03194	-0.0924666	0.746481	0.838948	0.0140943	hypo
chr10	15558073	15558073	1	1	1	5.01851	5.01851	0.0752205	0.569909	0.494688	0.0153228	hyper
chr10	14879112	14879112	1	1	1	-4.97556	-4.97556	-0.0813682	0.528143	0.609511	0.0141721	hypo
chr10	97417173	97417173	1	1	1	-4.93493	-4.93493	-0.0904711	0.482604	0.573075	0.0147092	hypo
chr10	75289052	75289052	1	1	1	-4.89582	-4.89582	-0.0931468	0.672005	0.765152	0.0145388	hypo
chr10	28823883	28823883	1	1	1	4.89578	4.89578	0.056698	0.596982	0.540284	0.0144983	hyper
chr10	22606835	22606835	1	1	1	-4.86593	-4.86593	-0.0878261	0.474074	0.5619	0.0154825	hypo
chr10	115998493	115998493	1	1	1	4.85592	4.85592	0.069347	0.631013	0.561665	0.014629	hyper
chr10	61119693	61119693	1	1	1	-4.82425	-4.82425	-0.0903904	0.532307	0.622697	0.015864	hypo
chr10	126607436	126607436	1	1	1	-4.81055	-4.81055	-0.102576	0.253691	0.356267	0.0177957	hypo
chr10	69837689	69837689	1	1	1	4.78693	4.78693	0.0458355	0.703629	0.657793	0.0144344	hyper
chr10	66849396	66849396	1	1	1	-4.78432	-4.78432	-0.077139	0.73888	0.816018	0.0152609	hypo
chr10	50969000	50969000	1	1	1	-4.77049	-4.77049	-0.0821263	0.366993	0.449119	0.0148488	hypo
chr10	75007881	75007881	1	1	1	-4.73544	-4.73544	-0.074445	0.521725	0.59617	0.014247	hypo
chr10	49879195	49879195	1	1	1	4.71891	4.71891	0.0909162	0.356627	0.265711	0.0225049	hyper
chr10	103911425	103911425	1	1	1	-4.68776	-4.68776	-0.0781888	0.568302	0.646491	0.014344	hypo
chr10	22764438	22764438	1	1	1	4.64615	4.64615	0.0649512	0.43887	0.373918	0.0152277	hyper
chr10	102132465	102132465	1	1	1	-4.63512	-4.63512	-0.0842408	0.480268	0.564509	0.0159103	hypo
chr10	32633051	32633051	1	1	1	-4.63401	-4.63401	-0.0984593	0.478595	0.577054	0.0155759	hypo
chr10	29756330	29756330	1	1	1	-4.62739	-4.62739	-0.121274	0.475992	0.597266	0.0159233	hypo
chr10	30291400	30291400	1	1	1	4.60998	4.60998	0.0728483	0.586699	0.513851	0.016454	hyper
chr10	127752441	127752441	1	1	1	-4.60902	-4.60902	-0.0888232	0.718518	0.807341	0.0169321	hypo
chr10	18597983	18597983	1	1	1	-4.6057	-4.6057	-0.0743518	0.629528	0.70388	0.0151624	hypo
chr10	75390429	75390429	1	1	1	-4.60379	-4.60379	-0.134318	0.553984	0.688302	0.0186734	hypo
chr10	5933311	5933311	1	1	1	-4.60307	-4.60307	-0.076843	0.487223	0.564066	0.0146544	hypo
chr11	119243395	119244276	35	882	25.2	-188.432	-4.64569	-0.168501	0.309093	0.477593	0.0221695	hypo
chr11	697370	698283	24	914	38.0833	-148.251	-4.7002	-0.133425	0.409233	0.542658	0.0200828	hypo
chr11	71081952	71082808	23	857	37.2609	-127.418	-4.84389	-0.109991	0.521117	0.631108	0.0205423	hypo
chr11	61127574	61128322	23	749	32.5652	-125.587	-4.84282	-0.123903	0.648728	0.772631	0.0188387	hypo
chr11	119227744	119228311	19	568	29.8947	-115.759	-4.69443	-0.124624	0.30653	0.431153	0.0164163	hypo
chr11	17409509	17409997	22	489	22.2273	-115.264	-4.60006	-0.138613	0.398283	0.536896	0.0232906	hypo
chr11	73480716	73481152	23	437	19	-113.681	-4.6101	-0.0780819	0.828137	0.906219	0.014354	hypo
chr11	2430715	2431276	21	562	26.7619	104.284	5.17195	0.0863309	0.449839	0.363509	0.0176687	hyper
chr11	61396715	61397449	19	735	38.6842	-98.9258	-4.66221	-0.136986	0.437359	0.574345	0.0225267	hypo
chr11	70474609	70475226	19	618	32.5263	98.8118	5.67966	0.0844515	0.400829	0.316377	0.0174526	hyper
chr11	70508860	70509200	15	341	22.7333	93.7638	7.06489	0.118361	0.60889	0.490529	0.0186317	hyper
chr11	62539860	62540218	17	359	21.1176	-92.8694	-4.66555	-0.100774	0.579915	0.680689	0.0173401	hypo
chr11	67271481	67271685	17	205	12.0588	90.3687	5.86108	0.0771195	0.307181	0.230061	0.0165676	hyper
chr11	94824008	94824747	13	740	56.9231	-80.6583	-4.73506	-0.119619	0.396121	0.51574	0.0167164	hypo
chr11	1331624	1331857	13	234	18	-79.8736	-4.66561	-0.103972	0.516631	0.620603	0.0159083	hypo
chr11	123173007	123173124	14	118	8.42857	79.6225	6.08178	0.0862921	0.386539	0.300247	0.0159449	hyper
chr11	2871863	2872217	14	355	25.3571	-70.8557	-4.60953	-0.112095	0.497041	0.609136	0.0201886	hypo
chr11	130785393	130785670	12	278	23.1667	-68.9804	-4.69137	-0.112046	0.374441	0.486487	0.0167454	hypo
chr11	129873903	129874226	10	324	32.4	-67.4318	-4.99296	-0.111549	0.53553	0.647079	0.0147729	hypo
chr11	65770859	65771217	11	359	32.6364	-60.6097	-4.68772	-0.111624	0.394692	0.506316	0.0166384	hypo
chr11	65083974	65084285	12	312	26	58.2217	4.94137	0.0748445	0.387912	0.313068	0.0156207	hyper
chr11	797143	797331	11	189	17.1818	57.9367	5.90399	0.114667	0.341865	0.227198	0.0207864	hyper
chr11	130185381	130185580	12	200	16.6667	57.829	4.94307	0.0659273	0.456086	0.390159	0.0187658	hyper
chr11	17732737	17733007	12	271	22.5833	-57.7894	-4.63348	-0.0984225	0.582909	0.681332	0.0169765	hypo
chr11	61366917	61367179	12	263	21.9167	55.9506	4.69437	0.0744821	0.405087	0.330605	0.017393	hyper
chr11	9272020	9272490	10	471	47.1	55.6452	6.20248	0.0770455	0.501519	0.424473	0.0148622	hyper
chr11	77533314	77533602	10	289	28.9	-54.9649	-4.96892	-0.118935	0.428132	0.547067	0.0180883	hypo
chr11	45235036	45235380	10	345	34.5	-54.7698	-4.604	-0.104518	0.628367	0.732885	0.0148718	hypo
chr11	63828106	63828259	10	154	15.4	48.3433	4.97024	0.102968	0.528848	0.425879	0.0225624	hyper
chr11	67352161	67352483	8	323	40.375	-47.7443	-4.83661	-0.09459	0.497191	0.591781	0.0158432	hypo
chr11	107991503	107991756	8	254	31.75	-42.9405	-4.76524	-0.105239	0.655745	0.760984	0.0150055	hypo
chr11	118928932	118929155	8	224	28	-42.8969	-4.60196	-0.0940501	0.665732	0.759782	0.0148239	hypo
chr11	17744328	17744828	8	501	62.625	-39.9647	-4.61576	-0.0889942	0.511403	0.600397	0.0151833	hypo
chr11	72491835	72492039	7	205	29.2857	-38.2976	-5.02181	-0.0968468	0.709947	0.806794	0.0163628	hypo
chr11	75948129	75948393	7	265	37.8571	-37.3817	-4.87001	-0.082586	0.69458	0.777166	0.0145515	hypo
chr11	73310094	73310358	6	265	44.1667	-36.4421	-4.61292	-0.0945293	0.404274	0.498804	0.0146036	hypo
chr11	43667250	43667633	7	384	54.8571	-35.4863	-4.7611	-0.087303	0.660869	0.748172	0.0148069	hypo
chr11	73358021	73358184	7	164	23.4286	-34.9476	-4.69106	-0.093103	0.569638	0.662741	0.0184623	hypo
chr11	64163944	64164164	7	221	31.5714	33.9321	4.9047	0.0883388	0.418462	0.330123	0.0180314	hyper
chr11	61347462	61347587	7	126	18	33.9017	4.96267	0.0749646	0.461738	0.386773	0.0173809	hyper
chr11	31394232	31394437	3	206	68.6667	-33.5552	-11.0942	-0.180493	0.755222	0.935715	0.0148553	hypo
chr11	114646934	114647068	7	135	19.2857	-33.4632	-4.61502	-0.0700822	0.53749	0.607572	0.0148582	hypo
chr11	803868	804111	7	244	34.8571	-33.4038	-4.62308	-0.081163	0.69026	0.771423	0.0178129	hypo
chr11	129866392	129866661	7	270	38.5714	33.3973	4.81863	0.052756	0.732312	0.679556	0.0145554	hyper
chr11	111868071	111868256	7	186	26.5714	-33.1552	-4.71143	-0.101798	0.538589	0.640387	0.015274	hypo
chr11	556521	556623	7	103	14.7143	33.0744	4.78604	0.0811112	0.345348	0.264237	0.0173919	hyper
chr11	62445510	62445600	7	91	13	-32.8237	-4.62485	-0.0844504	0.54065	0.6251	0.0153508	hypo
chr11	46265859	46266062	6	204	34	-32.7609	-5.20587	-0.103439	0.699066	0.802505	0.01806	hypo
chr11	629861	630053	6	193	32.1667	-31.5512	-5.01188	-0.113734	0.59261	0.706344	0.0217494	hypo
chr11	101784288	101784724	6	437	72.8333	-30.8122	-4.62765	-0.0777752	0.676446	0.754221	0.0144888	hypo
chr11	76495715	76495858	6	144	24	29.9677	5.32927	0.0800776	0.370587	0.290509	0.0162296	hyper
chr11	63537783	63537930	6	148	24.6667	-29.7857	-4.83053	-0.0895107	0.47831	0.567821	0.0177839	hypo
chr11	118634010	118634308	6	299	49.8333	-29.6373	-4.64058	-0.0953338	0.568309	0.663643	0.0150459	hypo
chr11	116219398	116219540	4	143	35.75	26.7999	6.7261	0.121147	0.680565	0.559418	0.0167999	hyper
chr11	134125093	134125321	5	229	45.8	-25.9114	-4.66917	-0.090811	0.6394	0.730211	0.0150427	hypo
chr11	74700892	74701079	5	188	37.6	-24.9571	-4.84869	-0.0990846	0.503958	0.603043	0.0151657	hypo
chr11	117704570	117704822	5	253	50.6	24.7353	5.13324	0.0691368	0.606219	0.537082	0.014376	hyper
chr11	65142241	65142661	5	421	84.2	-24.653	-4.63055	-0.106339	0.459006	0.565345	0.0164834	hypo
chr11	64054213	64054261	5	49	9.8	-23.6408	-4.63729	-0.0737688	0.574093	0.647862	0.0153576	hypo
chr11	19799436	19799558	5	123	24.6	23.4281	4.76194	0.0842275	0.46521	0.380983	0.0175432	hyper
chr11	63845896	63845999	5	104	20.8	23.2425	4.66609	0.0687694	0.671316	0.602547	0.018051	hyper
chr11	57243372	57243415	4	44	11	21.8115	5.54193	0.121814	0.626306	0.504492	0.0201012	hyper
chr11	47868713	47868981	4	269	67.25	-21.6176	-4.6428	-0.0958435	0.516111	0.611955	0.0148526	hypo
chr11	74205479	74205489	2	11	5.5	-21.4775	-10.6179	-0.181044	0.513679	0.694723	0.0159559	hypo
chr11	33723462	33723820	4	359	89.75	21.2541	5.80931	0.0736412	0.399876	0.326235	0.0162301	hyper
chr11	31393785	31393792	3	8	2.66667	-20.8501	-6.84202	-0.117348	0.807577	0.924924	0.0148553	hypo
chr11	8614926	8615113	4	188	47	-20.7007	-4.62937	-0.0819101	0.560085	0.641995	0.0145555	hypo
chr11	47790404	47790492	4	89	22.25	-20.4097	-4.68893	-0.0998221	0.519776	0.619598	0.0149813	hypo
chr11	61684303	61684350	4	48	12	19.2259	4.8985	0.0805309	0.367347	0.286816	0.0153766	hyper
chr11	18344882	18344946	4	65	16.25	19.0632	4.85552	0.0701062	0.340516	0.270409	0.0145569	hyper
chr11	89590056	89590425	3	370	123.333	-19.0041	-6.1323	-0.191519	0.634278	0.825797	0.0277091	hypo
chr11	66644134	66644266	4	133	33.25	-18.8349	-4.62676	-0.0895938	0.438361	0.527955	0.0175294	hypo
chr11	93394395	93394431	4	37	9.25	-18.7082	-4.64735	-0.0792638	0.722861	0.802125	0.0152069	hypo
chr11	132863234	132863400	4	167	41.75	18.5578	4.69129	0.0569462	0.460404	0.403458	0.0158547	hyper
chr11	33759043	33759270	3	228	76	-16.278	-5.0405	-0.119662	0.512957	0.632619	0.0154772	hypo
chr11	76154435	76154627	3	193	64.3333	-15.1462	-4.82968	-0.074063	0.485582	0.559645	0.0143104	hypo
chr11	118801928	118802036	3	109	36.3333	-15.1056	-4.70416	-0.0899254	0.612732	0.702657	0.0151543	hypo
chr11	13030157	13030190	3	34	11.3333	14.6218	5.05056	0.0619367	0.445967	0.384031	0.0148859	hyper
chr11	20408460	20408536	3	77	25.6667	14.4423	4.91063	0.0662715	0.294716	0.228445	0.0151271	hyper
chr11	6623411	6623435	3	25	8.33333	-14.3916	-4.77865	-0.0858429	0.710385	0.796228	0.0154277	hypo
chr11	45235723	45235734	2	12	6	-14.1558	-7.04577	-0.128367	0.589501	0.717868	0.0148718	hypo
chr11	66634056	66634104	3	49	16.3333	14.1487	4.77545	0.0988608	0.663196	0.564336	0.0214154	hyper
chr11	85337107	85337404	3	298	99.3333	-14.0718	-4.60008	-0.0816665	0.583217	0.664884	0.0147799	hypo
chr11	126137537	126137553	3	17	5.66667	-13.9746	-4.64145	-0.0932958	0.343272	0.436568	0.0150984	hypo
chr11	72930456	72930483	2	28	14	-10.654	-5.27385	-0.11629	0.306025	0.422315	0.0162371	hypo
chr11	134124536	134124575	2	40	20	-10.6354	-5.19052	-0.0931789	0.470626	0.563805	0.0150427	hypo
chr11	64850277	64850358	2	82	41	-10.0146	-4.85001	-0.0775161	0.700554	0.77807	0.0146847	hypo
chr11	62553286	62553298	2	13	6.5	-9.99541	-4.88015	-0.0804762	0.7011	0.781576	0.0145202	hypo
chr11	120857589	120857604	2	16	8	9.81439	4.93124	0.0713403	0.601376	0.530036	0.01558	hyper
chr11	77849722	77849797	2	76	38	-9.41683	-4.66442	-0.0765767	0.764769	0.841346	0.0145062	hypo
chr11	117050877	117050883	2	7	3.5	9.39457	4.70234	0.0668026	0.383241	0.316439	0.016304	hyper
chr11	126082983	126083066	2	84	42	-9.35472	-4.65721	-0.0973868	0.478908	0.576295	0.0174852	hypo
chr11	1929754	1929757	2	4	2	9.34024	4.6771	0.071468	0.44895	0.377482	0.0175842	hyper
chr11	10563391	10563606	2	216	108	-9.2711	-4.61884	-0.0739631	0.681305	0.755268	0.0145478	hypo
chr11	74394093	74394125	2	33	16.5	-9.26004	-4.6012	-0.0774855	0.694717	0.772202	0.0166277	hypo
chr11	46298652	46298654	2	3	1.5	-9.22673	-4.60924	-0.0644166	0.59655	0.660966	0.0155768	hypo
chr11	113933013	113933044	2	32	16	-9.20348	-4.60043	-0.13114	0.505394	0.636534	0.0203083	hypo
chr11	47575448	47575448	1	1	1	6.40122	6.40122	0.0778429	0.531562	0.453719	0.0149959	hyper
chr11	18744076	18744076	1	1	1	-6.22475	-6.22475	-0.101619	0.636581	0.7382	0.0154622	hypo
chr11	62553741	62553741	1	1	1	-5.84894	-5.84894	-0.0928814	0.188936	0.281817	0.0145041	hypo
chr11	31394807	31394807	1	1	1	-5.74661	-5.74661	-0.0998844	0.839861	0.939746	0.0148553	hypo
chr11	86383940	86383940	1	1	1	-5.56301	-5.56301	-0.108423	0.532067	0.640489	0.0155127	hypo
chr11	116219890	116219890	1	1	1	5.52856	5.52856	0.102256	0.710394	0.608138	0.0167744	hyper
chr11	88071971	88071971	1	1	1	-5.48724	-5.48724	-0.0912231	0.347977	0.4392	0.014657	hypo
chr11	70507486	70507486	1	1	1	5.44444	5.44444	0.0884296	0.519508	0.431079	0.015846	hyper
chr11	124745487	124745487	1	1	1	-5.30979	-5.30979	-0.0843307	0.686019	0.770349	0.0148647	hypo
chr11	74205161	74205161	1	1	1	-5.21213	-5.21213	-0.0929178	0.112449	0.205367	0.0159559	hypo
chr11	62472811	62472811	1	1	1	-5.14594	-5.14594	-0.0946569	0.488742	0.583399	0.0158117	hypo
chr11	64948062	64948062	1	1	1	-5.04308	-5.04308	-0.0907531	0.442244	0.532997	0.0148633	hypo
chr11	114646601	114646601	1	1	1	-4.9528	-4.9528	-0.0728763	0.501426	0.574303	0.0148512	hypo
chr11	82534405	82534405	1	1	1	4.77657	4.77657	0.0728074	0.704121	0.631313	0.0147471	hyper
chr11	7536295	7536295	1	1	1	-4.76787	-4.76787	-0.0762809	0.507348	0.583628	0.0145966	hypo
chr11	120381531	120381531	1	1	1	-4.72795	-4.72795	-0.0738704	0.513572	0.587442	0.0150195	hypo
chr11	13688716	13688716	1	1	1	-4.71095	-4.71095	-0.0735647	0.365162	0.438727	0.0146677	hypo
chr11	20641508	20641508	1	1	1	4.67948	4.67948	0.085499	0.61619	0.530691	0.0162765	hyper
chr11	114270089	114270089	1	1	1	-4.66786	-4.66786	-0.0805955	0.68835	0.768945	0.0146375	hypo
chr11	133994470	133994470	1	1	1	4.65757	4.65757	0.0632689	0.63702	0.573751	0.0145431	hyper
chr11	124275631	124275631	1	1	1	4.64413	4.64413	0.0644119	0.443564	0.379152	0.0148907	hyper
chr11	47199922	47199922	1	1	1	-4.63741	-4.63741	-0.120644	0.43988	0.560524	0.0181518	hypo
chr11	72696572	72696572	1	1	1	4.61646	4.61646	0.0601768	0.726799	0.666622	0.0147232	hyper
chr11	72354666	72354666	1	1	1	4.61379	4.61379	0.0746777	0.47593	0.401253	0.0149721	hyper
chr11	129941906	129941906	1	1	1	-4.61121	-4.61121	-0.0832318	0.228481	0.311713	0.0161317	hypo
chr11	65183033	65183033	1	1	1	-4.60423	-4.60423	-0.0859109	0.214599	0.30051	0.0162514	hypo
chr12	58020980	58021497	31	518	16.7097	161.47	5.80566	0.10037	0.430515	0.330145	0.0205717	hyper
chr12	122839432	122840126	26	695	26.7308	-152.957	-4.61584	-0.130206	0.503112	0.633318	0.0192174	hypo
chr12	751541	751833	23	293	12.7391	133.129	6.69557	0.0790776	0.297773	0.218695	0.0158558	hyper
chr12	6473080	6473391	20	312	15.6	117.042	6.37855	0.0986284	0.518501	0.419872	0.0175234	hyper
chr12	14719804	14720100	17	297	17.4706	-112.744	-4.61327	-0.0998959	0.627345	0.727241	0.0144395	hypo
chr12	122136137	122136547	18	411	22.8333	-91.4285	-4.61283	-0.132048	0.492842	0.62489	0.0200706	hypo
chr12	291304	291728	18	425	23.6111	87.2088	5.01192	0.0997818	0.663448	0.563666	0.0184032	hyper
chr12	8445482	8446462	14	981	70.0714	86.0237	6.47265	0.0717666	0.736557	0.66479	0.015543	hyper
chr12	48590637	48591013	12	377	31.4167	-84.2796	-4.98396	-0.11315	0.533847	0.646997	0.014824	hypo
chr12	121893548	121893840	15	293	19.5333	-79.3513	-5.00537	-0.0917792	0.610363	0.702142	0.0153381	hypo
chr12	120905802	120906177	12	376	31.3333	78.3143	9.25624	0.0858859	0.60335	0.517464	0.0150475	hyper
chr12	93521504	93522064	16	561	35.0625	-75.4513	-4.63174	-0.0881063	0.336033	0.424139	0.0169081	hypo
chr12	121164257	121164569	12	313	26.0833	-67.2567	-4.8871	-0.0864906	0.322398	0.408888	0.0148352	hypo
chr12	112757092	112757560	14	469	33.5	-66.7885	-4.63025	-0.0898991	0.532513	0.622412	0.0156021	hypo
chr12	132545614	132546338	12	725	60.4167	-66.6901	-4.606	-0.103277	0.605535	0.708812	0.0166362	hypo
chr12	22092645	22093220	9	576	64	-66.2435	-5.99248	-0.111959	0.354837	0.466796	0.0141424	hypo
chr12	58283160	58283703	13	544	41.8462	65.3578	5.16813	0.0735594	0.506572	0.433012	0.015412	hyper
chr12	3240094	3240334	12	241	20.0833	-59.188	-4.61484	-0.0777289	0.513805	0.591533	0.0163983	hypo
chr12	106632365	106633075	12	711	59.25	-59.1834	-4.65353	-0.0772577	0.643022	0.720279	0.0152139	hypo
chr12	104322566	104322769	11	204	18.5455	58.3896	5.57576	0.0633089	0.482346	0.419037	0.0148878	hyper
chr12	112564420	112564749	10	330	33	-58.0167	-4.71111	-0.0797342	0.745596	0.82533	0.0137382	hypo
chr12	9217985	9218206	11	222	20.1818	-56.3541	-4.62681	-0.117243	0.457022	0.574265	0.0216327	hypo
chr12	131439121	131439393	10	273	27.3	-55.6759	-4.68276	-0.102549	0.341784	0.444332	0.0177262	hypo
chr12	124180610	124181019	11	410	37.2727	-54.5501	-4.63459	-0.0863502	0.642703	0.729053	0.0150938	hypo
chr12	128965130	128965707	11	578	52.5455	-52.0799	-4.61119	-0.0753464	0.393814	0.469161	0.0150722	hypo
chr12	68758979	68759315	11	337	30.6364	51.243	4.68992	0.043713	0.352458	0.308745	0.0139747	hyper
chr12	104444789	104445010	9	222	24.6667	-50.4897	-4.8741	-0.0989329	0.324691	0.423624	0.0163703	hypo
chr12	120544419	120544642	9	224	24.8889	-47.4694	-4.65328	-0.0826856	0.792915	0.8756	0.0155978	hypo
chr12	3413406	3413736	9	331	36.7778	47.3394	5.49763	0.0855054	0.502252	0.416747	0.0165419	hyper
chr12	8124888	8125155	9	268	29.7778	46.334	5.37467	0.0610837	0.291342	0.230259	0.0140978	hyper
chr12	125066584	125066910	9	327	36.3333	45.5282	5.23095	0.0832623	0.541477	0.458215	0.0172147	hyper
chr12	124672812	124673223	9	412	45.7778	43.9551	4.96019	0.0733084	0.679258	0.60595	0.0163236	hyper
chr12	110205818	110205936	9	119	13.2222	-43.5459	-4.69597	-0.0795124	0.747568	0.827081	0.014878	hypo
chr12	123379485	123379751	8	267	33.375	43.375	5.76859	0.0733152	0.389487	0.316171	0.015247	hyper
chr12	52311764	52311909	9	146	16.2222	42.6305	4.77411	0.0752127	0.510802	0.435589	0.0171393	hyper
chr12	133658002	133658255	6	254	42.3333	41.8424	7.98363	0.0945731	0.536702	0.442129	0.0148876	hyper
chr12	49207607	49207906	7	300	42.8571	38.4848	6.39764	0.0777684	0.420845	0.343077	0.015113	hyper
chr12	121977164	121977409	7	246	35.1429	-37.3149	-4.8609	-0.09792	0.596186	0.694106	0.0168403	hypo
chr12	11814619	11814975	7	357	51	-37.0998	-4.8796	-0.0791592	0.592006	0.671165	0.0139192	hypo
chr12	116946766	116946990	7	225	32.1429	35.1454	5.28967	0.070226	0.42536	0.355134	0.0151831	hyper
chr12	4379646	4379721	7	76	10.8571	33.997	4.90917	0.0734933	0.307259	0.233766	0.0163751	hyper
chr12	122234030	122234293	7	264	37.7143	-32.8686	-4.61519	-0.0940585	0.166313	0.260371	0.0160087	hypo
chr12	132508375	132508472	7	98	14	-32.7571	-4.66594	-0.094845	0.6597	0.754545	0.0166967	hypo
chr12	101802905	101803191	6	287	47.8333	-31.7804	-4.71038	-0.0919463	0.612123	0.70407	0.0149443	hypo
chr12	121789249	121789329	6	81	13.5	-30.5443	-4.69961	-0.0854245	0.453391	0.538816	0.014321	hypo
chr12	123875281	123875444	6	164	27.3333	-30.0359	-4.60316	-0.106949	0.265593	0.372543	0.0166114	hypo
chr12	39835148	39835755	4	608	152	-29.7093	-4.95676	-0.115882	0.428255	0.544138	0.0143402	hypo
chr12	104361034	104361346	5	313	62.6	-29.4985	-5.29595	-0.108324	0.486182	0.594506	0.0155407	hypo
chr12	133757480	133757664	5	185	37	-29.1911	-4.74368	-0.0874061	0.709144	0.79655	0.0147911	hypo
chr12	122267069	122267270	6	202	33.6667	-28.8494	-4.63091	-0.0783313	0.661213	0.739544	0.0138112	hypo
chr12	122498336	122498425	6	90	15	-28.274	-4.62355	-0.106493	0.477125	0.583619	0.0190699	hypo
chr12	52343938	52344379	5	442	88.4	-28.0655	-4.83707	-0.0872872	0.55387	0.641157	0.0141143	hypo
chr12	32715389	32715599	5	211	42.2	27.76	5.77646	0.0816206	0.68891	0.607289	0.0157572	hyper
chr12	56050653	56051089	5	437	87.4	27.2629	5.72664	0.0830583	0.548192	0.465133	0.0157976	hyper
chr12	107381837	107382048	5	212	42.4	-26.6838	-4.92516	-0.0933921	0.392032	0.485425	0.0151939	hypo
chr12	108957979	108958346	5	368	73.6	-26.3989	-4.99355	-0.0779542	0.672061	0.750015	0.013546	hypo
chr12	56545377	56545440	5	64	12.8	-25.6223	-5.00888	-0.0896439	0.453225	0.542869	0.0141741	hypo
chr12	110010174	110010346	5	173	34.6	-25.1656	-4.76877	-0.08234	0.695578	0.777918	0.0139209	hypo
chr12	50796785	50797292	5	508	101.6	-25.052	-4.65424	-0.0824066	0.43405	0.516457	0.0137023	hypo
chr12	6562528	6562693	5	166	33.2	-24.7802	-4.67653	-0.0886684	0.40734	0.496009	0.0151467	hypo
chr12	11938140	11938431	5	292	58.4	-24.7624	-4.79537	-0.0827316	0.537826	0.620558	0.0136656	hypo
chr12	11938737	11939033	5	297	59.4	-24.257	-4.63916	-0.0810624	0.402201	0.483264	0.0136656	hypo
chr12	47472243	47472411	5	169	33.8	-23.856	-4.61717	-0.0793676	0.463678	0.543045	0.0144058	hypo
chr12	719491	719680	5	190	38	23.6513	4.81383	0.0695345	0.397841	0.328306	0.0168089	hyper
chr12	129298142	129298288	5	147	29.4	23.3573	4.71194	0.02255	0.480457	0.457907	0.0154754	hyper
chr12	109748567	109748729	4	163	40.75	22.7181	5.92829	0.0766151	0.389198	0.312583	0.0139833	hyper
chr12	49213081	49213195	4	115	28.75	22.0453	5.75875	0.0790986	0.589218	0.51012	0.0145674	hyper
chr12	31882884	31882931	4	48	12	-21.1527	-4.79773	-0.088143	0.65519	0.743333	0.0141754	hypo
chr12	115120040	115120167	4	128	32	-21.1302	-5.2009	-0.097229	0.502016	0.599245	0.0196992	hypo
chr12	6854692	6855032	4	341	85.25	19.6206	5.0663	0.0773438	0.652669	0.575326	0.0165379	hyper
chr12	32702281	32702377	4	97	24.25	19.1404	4.85307	0.0759317	0.39862	0.322689	0.0159335	hyper
chr12	56659912	56659980	4	69	17.25	-18.9336	-4.65662	-0.102239	0.560989	0.663228	0.0150814	hypo
chr12	49762879	49762921	4	43	10.75	-18.8267	-4.61908	-0.0851597	0.537436	0.622596	0.0161964	hypo
chr12	122493019	122493109	4	91	22.75	-18.5251	-4.62125	-0.101718	0.617809	0.719527	0.0175375	hypo
chr12	75905966	75906161	3	196	65.3333	-17.3179	-5.11134	-0.0913793	0.656595	0.747974	0.013589	hypo
chr12	50963915	50963965	3	51	17	16.2052	5.54474	0.0783401	0.709531	0.631191	0.0158284	hyper
chr12	11815393	11815423	3	31	10.3333	-15.7945	-5.24484	-0.0790166	0.450128	0.529144	0.0139192	hypo
chr12	48212441	48212477	3	37	12.3333	15.0641	5.08029	0.096723	0.470835	0.374112	0.0176981	hyper
chr12	121839499	121839653	3	155	51.6667	-14.9343	-4.6431	-0.099351	0.295947	0.395298	0.0150268	hypo
chr12	122240186	122240328	3	143	47.6667	-14.5387	-4.62624	-0.0830107	0.108608	0.191618	0.0139458	hypo
chr12	131197485	131197698	3	214	71.3333	-14.3485	-4.63873	-0.0769731	0.542723	0.619696	0.0146589	hypo
chr12	57609543	57609722	3	180	60	14.2759	4.89915	0.0776304	0.272351	0.19472	0.0152418	hyper
chr12	108909971	108910130	3	160	53.3333	-14.1316	-4.60543	-0.0748938	0.576912	0.651805	0.0139475	hypo
chr12	125348871	125348920	3	50	16.6667	-14.1191	-4.63398	-0.0669827	0.577715	0.644698	0.0137681	hypo
chr12	56581697	56581829	2	133	66.5	-10.4335	-4.98303	-0.0843621	0.241732	0.326094	0.014239	hypo
chr12	8543638	8543705	2	68	34	-10.392	-5.1569	-0.0927522	0.450036	0.542788	0.0186615	hypo
chr12	53777085	53777383	2	299	149.5	-10.371	-4.79094	-0.0942326	0.572965	0.667198	0.0162433	hypo
chr12	56136359	56136383	2	25	12.5	10.3231	5.31606	0.0725228	0.140539	0.0680166	0.0147186	hyper
chr12	99138996	99139026	2	31	15.5	10.119	5.08061	0.0637836	0.645328	0.581544	0.0151065	hyper
chr12	56225116	56225170	2	55	27.5	9.73915	5.01621	0.0572149	0.19851	0.141295	0.0145229	hyper
chr12	26379010	26379057	2	48	24	-9.72456	-4.77868	-0.0877306	0.784994	0.872725	0.0163591	hypo
chr12	93770641	93770794	2	154	77	9.71974	5.09064	0.0690986	0.365591	0.296492	0.0161019	hyper
chr12	50450552	50450596	2	45	22.5	-9.52621	-4.68783	-0.0660261	0.306416	0.372442	0.0139835	hypo
chr12	56754826	56754854	2	29	14.5	-9.45777	-4.72437	-0.0763736	0.475183	0.551556	0.014092	hypo
chr12	49390573	49390588	2	16	8	9.38366	4.72744	0.0687104	0.356331	0.287621	0.0158559	hyper
chr12	50426982	50427039	2	58	29	9.36613	4.73349	0.0731371	0.263328	0.190191	0.0175839	hyper
chr12	6559549	6559559	2	11	5.5	-9.32203	-4.63569	-0.0804824	0.563865	0.644347	0.0147887	hypo
chr12	57939823	57939846	2	24	12	-9.31902	-4.61965	-0.0728456	0.654135	0.72698	0.014321	hypo
chr12	121532949	121532978	2	30	15	-9.2362	-4.61439	-0.0719126	0.627278	0.699191	0.0162599	hypo
chr12	70134013	70134013	1	1	1	-6.96591	-6.96591	-0.10249	0.467313	0.569803	0.0138323	hypo
chr12	120242862	120242862	1	1	1	6.95334	6.95334	0.0979672	0.410898	0.312931	0.0158464	hyper
chr12	133759142	133759142	1	1	1	-6.24138	-6.24138	-0.0881491	0.725806	0.813955	0.0139361	hypo
chr12	104849615	104849615	1	1	1	-5.82084	-5.82084	-0.0841036	0.500695	0.584798	0.0140749	hypo
chr12	123716484	123716484	1	1	1	5.78182	5.78182	0.076122	0.559966	0.483844	0.0138537	hyper
chr12	21681660	21681660	1	1	1	-5.41559	-5.41559	-0.0909797	0.503532	0.594512	0.0142559	hypo
chr12	120544103	120544103	1	1	1	-5.31766	-5.31766	-0.0823261	0.765548	0.847874	0.0154112	hypo
chr12	5017505	5017505	1	1	1	5.21428	5.21428	0.0744823	0.586067	0.511585	0.0139422	hyper
chr12	73685737	73685737	1	1	1	5.20517	5.20517	0.080616	0.514976	0.43436	0.0158545	hyper
chr12	48743592	48743592	1	1	1	5.13967	5.13967	0.0644876	0.342341	0.277854	0.0148276	hyper
chr12	66123678	66123678	1	1	1	5.07861	5.07861	0.0627077	0.587073	0.524365	0.0146822	hyper
chr12	73687206	73687206	1	1	1	5.05052	5.05052	0.0766825	0.540862	0.464179	0.0158269	hyper
chr12	48100969	48100969	1	1	1	-4.91634	-4.91634	-0.0766826	0.688349	0.765032	0.0146709	hypo
chr12	132589608	132589608	1	1	1	-4.88953	-4.88953	-0.0893393	0.729361	0.818701	0.0165531	hypo
chr12	21590118	21590118	1	1	1	-4.88602	-4.88602	-0.0853126	0.435312	0.520625	0.0143488	hypo
chr12	49742076	49742076	1	1	1	-4.87981	-4.87981	-0.0745661	0.226702	0.301268	0.0140147	hypo
chr12	46386648	46386648	1	1	1	-4.86513	-4.86513	-0.0788896	0.379866	0.458756	0.0139914	hypo
chr12	56109024	56109024	1	1	1	-4.81351	-4.81351	-0.0977959	0.49789	0.595686	0.0151162	hypo
chr12	133707929	133707929	1	1	1	4.80602	4.80602	0.062868	0.465699	0.402831	0.0138298	hyper
chr12	125472781	125472781	1	1	1	-4.73945	-4.73945	-0.0768303	0.314586	0.391416	0.0154041	hypo
chr12	20704359	20704359	1	1	1	4.73918	4.73918	0.0704986	0.541993	0.471494	0.0154517	hyper
chr12	106752864	106752864	1	1	1	-4.66637	-4.66637	-0.0815412	0.555651	0.637192	0.0150133	hypo
chr12	103347994	103347994	1	1	1	4.65484	4.65484	0.0788224	0.465369	0.386546	0.0164399	hyper
chr12	132990445	132990445	1	1	1	-4.63106	-4.63106	-0.0958863	0.559974	0.655861	0.0229898	hypo
chr12	10515470	10515470	1	1	1	-4.62292	-4.62292	-0.0907448	0.516055	0.6068	0.0165486	hypo
chr12	10515135	10515135	1	1	1	-4.61769	-4.61769	-0.0906113	0.541445	0.632056	0.0165486	hypo
chr12	89920650	89920650	1	1	1	4.61594	4.61594	0.0538682	0.287957	0.234089	0.0141219	hyper
chr12	2921206	2921206	1	1	1	-4.61398	-4.61398	-0.0699225	0.467513	0.537435	0.0140193	hypo
chr13	114055807	114056474	40	668	16.7	-207.926	-4.63894	-0.166243	0.504943	0.671186	0.0275801	hypo
chr13	113383768	113384582	34	815	23.9706	-170.951	-4.62703	-0.104251	0.533194	0.637446	0.017521	hypo
chr13	109806969	109808001	20	1033	51.65	-103.972	-4.72477	-0.0951513	0.415095	0.510246	0.0168537	hypo
chr13	115079017	115079247	14	231	16.5	-76.6199	-4.63145	-0.0899822	0.577767	0.667749	0.0143339	hypo
chr13	28192613	28193271	12	659	54.9167	-71.0349	-5.01715	-0.0991836	0.586174	0.685358	0.014084	hypo
chr13	22177232	22177409	12	178	14.8333	68.896	6.117	0.0754677	0.463534	0.388066	0.015068	hyper
chr13	113700470	113700786	12	317	26.4167	-62.4868	-4.70667	-0.109213	0.357634	0.466846	0.0197553	hypo
chr13	115045982	115046254	12	273	22.75	-60.8804	-4.7061	-0.0898363	0.278512	0.368349	0.0167363	hypo
chr13	112310325	112310818	11	494	44.9091	55.9101	5.30619	0.0578879	0.41034	0.352452	0.014418	hyper
chr13	20765978	20766209	10	232	23.2	52.6252	5.53783	0.0679244	0.427694	0.35977	0.0140169	hyper
chr13	111951015	111951402	10	388	38.8	-49.4703	-4.78068	-0.0780229	0.673013	0.751036	0.0132252	hypo
chr13	114839711	114839915	9	205	22.7778	-43.5887	-4.6942	-0.0685242	0.666174	0.734698	0.0139044	hypo
chr13	111640242	111640688	8	447	55.875	-41.7995	-4.61714	-0.0904867	0.668455	0.758942	0.014318	hypo
chr13	32306892	32307377	8	486	60.75	41.1932	5.24338	0.0590606	0.436478	0.377417	0.0131503	hyper
chr13	45793596	45794237	8	642	80.25	-40.0122	-4.71039	-0.0924563	0.473734	0.56619	0.0136187	hypo
chr13	114137251	114137689	8	439	54.875	-38.3745	-4.65444	-0.0982837	0.573043	0.671327	0.0144797	hypo
chr13	110418527	110419066	8	540	67.5	-38.0777	-4.613	-0.110404	0.451137	0.561541	0.0161642	hypo
chr13	100740388	100740563	7	176	25.1429	-36.516	-4.69272	-0.0874064	0.62192	0.709326	0.0138562	hypo
chr13	111170346	111170646	7	301	43	33.2932	4.91933	0.0741662	0.715907	0.641741	0.015401	hyper
chr13	23735110	23735301	6	192	32	32.8346	5.71007	0.0674423	0.616008	0.548566	0.0138964	hyper
chr13	110440219	110440485	6	267	44.5	32.6245	5.88405	0.0545749	0.299166	0.244591	0.0129604	hyper
chr13	111641587	111641950	6	364	60.6667	-31.6615	-4.61143	-0.0909268	0.581349	0.672276	0.014318	hypo
chr13	53023015	53023307	6	293	48.8333	30.4891	5.30215	0.0733594	0.388426	0.315067	0.0144512	hyper
chr13	44541678	44542011	5	334	66.8	29.5779	6.38753	0.0917648	0.829913	0.738148	0.0170699	hyper
chr13	36704418	36704530	6	113	18.8333	29.3983	4.98453	0.0736907	0.615054	0.541364	0.0139905	hyper
chr13	23764738	23765278	5	541	108.2	28.9245	6.05957	0.0578255	0.54853	0.490704	0.0146552	hyper
chr13	96331285	96331632	5	348	69.6	-28.9111	-5.10636	-0.0897259	0.584551	0.674277	0.0131613	hypo
chr13	77461587	77461714	5	128	25.6	-25.3733	-4.71116	-0.072848	0.267403	0.340251	0.0134626	hypo
chr13	110443083	110443513	5	431	86.2	-24.2492	-4.62642	-0.0774844	0.540195	0.617679	0.0129604	hypo
chr13	30700159	30700727	5	569	113.8	-23.9776	-4.66256	-0.0639446	0.703658	0.767602	0.013467	hypo
chr13	113348722	113348817	5	96	19.2	-23.3203	-4.6202	-0.0788554	0.457143	0.535999	0.0137342	hypo
chr13	60738942	60739357	4	416	104	-22.5578	-4.69633	-0.0834235	0.545159	0.628583	0.0129598	hypo
chr13	74711091	74711180	4	90	22.5	-22.3455	-5.16295	-0.0814476	0.781122	0.86257	0.0127792	hypo
chr13	113421668	113421830	4	163	40.75	20.2422	5.35754	0.0665318	0.889311	0.822779	0.0144729	hyper
chr13	52024523	52024801	3	279	93	-20.131	-5.65779	-0.106248	0.444349	0.550596	0.0129515	hypo
chr13	77602230	77602285	4	56	14	-19.7673	-4.9107	-0.084737	0.455274	0.540011	0.0144671	hypo
chr13	29293622	29293848	3	227	75.6667	-19.4368	-4.71503	-0.101109	0.266011	0.367121	0.013501	hypo
chr13	23733336	23733463	4	128	32	19.3723	5.12164	0.0564174	0.474731	0.418314	0.0133963	hyper
chr13	67806524	67806792	4	269	67.25	-19.0268	-4.67166	-0.113789	0.537452	0.65124	0.0145168	hypo
chr13	111641142	111641257	3	116	38.6667	-18.9967	-6.31786	-0.106178	0.605383	0.71156	0.014318	hypo
chr13	111930480	111930732	4	253	63.25	-18.7038	-4.63397	-0.0810951	0.454361	0.535456	0.0151712	hypo
chr13	107143746	107143951	4	206	51.5	18.4896	4.64029	0.0555334	0.729001	0.673467	0.0165644	hyper
chr13	31506324	31506378	4	55	13.75	18.4738	4.64191	0.049711	0.503845	0.454134	0.0129728	hyper
chr13	21871530	21871591	3	62	20.6667	15.4301	5.42379	0.0636064	0.674158	0.610552	0.0136985	hyper
chr13	23950943	23950988	3	46	15.3333	-15.3511	-4.94118	-0.0942022	0.515651	0.609853	0.0152207	hypo
chr13	61789401	61789452	3	52	17.3333	14.6082	4.87761	0.0595078	0.499001	0.439493	0.0140813	hyper
chr13	111363706	111363780	3	75	25	-14.0299	-4.65765	-0.0740343	0.620568	0.694602	0.0143014	hypo
chr13	103046038	103046077	3	40	13.3333	-13.9636	-4.63842	-0.0626169	0.684592	0.747209	0.0129454	hypo
chr13	59351954	59352137	2	184	92	12.1705	6.16513	0.0759	0.587517	0.511617	0.0138114	hyper
chr13	23764207	23764425	2	219	109.5	10.3572	5.53151	0.048828	0.600319	0.551491	0.0146637	hyper
chr13	20530674	20530854	2	181	90.5	-10.2149	-4.62711	-0.0698952	0.791015	0.860911	0.0126893	hypo
chr13	24477221	24477233	2	13	6.5	10.1996	5.11664	0.0701465	0.55297	0.482823	0.0143924	hyper
chr13	76124701	76124970	2	270	135	-9.94751	-4.72204	-0.0852817	0.397307	0.482589	0.0130873	hypo
chr13	23948480	23948521	2	42	21	-9.5069	-4.70128	-0.0764433	0.497177	0.573621	0.0132442	hypo
chr13	61788880	61788948	2	69	34.5	9.42529	4.74235	0.0571479	0.527708	0.47056	0.0140813	hyper
chr13	52379113	52379127	2	15	7.5	-9.35703	-4.64118	-0.0747748	0.31253	0.387304	0.0138249	hypo
chr13	103055004	103055011	2	8	4	-9.32897	-4.62959	-0.065333	0.179967	0.2453	0.0134418	hypo
chr13	114138716	114138725	2	10	5	-9.32854	-4.65708	-0.097642	0.502909	0.600551	0.014811	hypo
chr13	33591815	33591897	2	83	41.5	9.32555	4.66492	0.0684735	0.529491	0.461017	0.0159618	hyper
chr13	114070904	114070963	2	60	30	-9.29609	-4.64037	-0.0951861	0.672371	0.767557	0.0168045	hypo
chr13	92050483	92050483	1	1	1	7.1376	7.1376	0.091695	0.372909	0.281214	0.0133199	hyper
chr13	21762198	21762198	1	1	1	-6.41887	-6.41887	-0.117388	0.671474	0.788862	0.0162643	hypo
chr13	59352840	59352840	1	1	1	5.97645	5.97645	0.0756925	0.594077	0.518384	0.0137865	hyper
chr13	59351607	59351607	1	1	1	5.65084	5.65084	0.0692214	0.600914	0.531692	0.0138365	hyper
chr13	50364961	50364961	1	1	1	-5.25885	-5.25885	-0.0847845	0.388806	0.47359	0.0133316	hypo
chr13	24039902	24039902	1	1	1	-5.13617	-5.13617	-0.0886332	0.541611	0.630244	0.0148251	hypo
chr13	53173355	53173355	1	1	1	5.0447	5.0447	0.0683646	0.361943	0.293578	0.0145109	hyper
chr13	103055343	103055343	1	1	1	-4.65183	-4.65183	-0.0649957	0.387198	0.452194	0.0134418	hypo
chr13	101137103	101137103	1	1	1	4.62349	4.62349	0.0587866	0.69402	0.635234	0.0128329	hyper
chr13	115001763	115001763	1	1	1	-4.61413	-4.61413	-0.0583197	0.471142	0.529462	0.0129595	hypo
chr13	101136774	101136774	1	1	1	4.61239	4.61239	0.0585594	0.642895	0.584336	0.0128329	hyper
chr14	102028491	102028840	28	350	12.5	-150.732	-4.63087	-0.0879671	0.657843	0.74581	0.0174513	hypo
chr14	99786641	99787114	28	474	16.9286	142.716	5.33347	0.0804617	0.368873	0.288411	0.017915	hyper
chr14	65016730	65017128	23	399	17.3478	111.993	5.04743	0.0561878	0.250221	0.194033	0.0148412	hyper
chr14	104786875	104787421	22	547	24.8636	111.164	5.39867	0.0779191	0.393366	0.315447	0.017973	hyper
chr14	76421253	76422221	19	969	51	-108.63	-4.6091	-0.0884705	0.661035	0.749506	0.0146012	hypo
chr14	74034870	74035514	13	645	49.6154	-107.287	-4.94865	-0.128924	0.324268	0.453192	0.0148906	hypo
chr14	100148502	100148766	18	265	14.7222	-92.9401	-4.61644	-0.075748	0.78002	0.855768	0.0139329	hypo
chr14	92966142	92966764	19	623	32.7895	-92.6601	-4.60946	-0.103909	0.260154	0.364063	0.0183977	hypo
chr14	74037251	74037533	15	283	18.8667	-78.9483	-4.70674	-0.101954	0.291378	0.393332	0.0176825	hypo
chr14	21429445	21429615	15	171	11.4	69.5955	4.66065	0.0667629	0.360917	0.294154	0.0150015	hyper
chr14	102976876	102977269	13	394	30.3077	67.3663	5.78414	0.0612162	0.424485	0.363269	0.0154294	hyper
chr14	69283877	69284055	10	179	17.9	-65.5632	-4.81358	-0.100691	0.439029	0.53972	0.0150013	hypo
chr14	23339637	23340017	12	381	31.75	-64.5159	-4.61103	-0.0792162	0.686675	0.765891	0.0136617	hypo
chr14	52117136	52117274	12	139	11.5833	60.2049	5.18714	0.0893449	0.395438	0.306093	0.0167833	hyper
chr14	100778553	100778901	12	349	29.0833	56.8269	4.80372	0.0662331	0.580735	0.514502	0.0178864	hyper
chr14	101177638	101178066	11	429	39	56.4726	5.35343	0.0931935	0.586684	0.493491	0.019073	hyper
chr14	60630521	60630980	9	460	51.1111	-49.6832	-4.69497	-0.0945734	0.341967	0.43654	0.0153704	hypo
chr14	33409583	33409949	9	367	40.7778	49.0783	5.74352	0.0824987	0.481362	0.398864	0.0141533	hyper
chr14	105881071	105881181	10	111	11.1	47.8346	4.89676	0.0780529	0.447493	0.36944	0.0188955	hyper
chr14	50320388	50320528	10	141	14.1	47.8012	4.88885	0.0737538	0.326665	0.252911	0.0188705	hyper
chr14	100126829	100127012	8	184	23	40.9681	5.29745	0.094554	0.6216	0.527046	0.0201946	hyper
chr14	58713140	58713406	8	267	33.375	-40.0928	-4.7353	-0.0890592	0.547919	0.636978	0.0141463	hypo
chr14	74099777	74099865	7	89	12.7143	-38.4359	-5.39315	-0.0948867	0.62179	0.716677	0.014911	hypo
chr14	62230715	62230985	7	271	38.7143	-37.1948	-4.94454	-0.0984698	0.567801	0.666271	0.0147752	hypo
chr14	95475866	95476389	7	524	74.8571	-36.0776	-4.6105	-0.0846847	0.486491	0.571176	0.0151502	hypo
chr14	21573287	21573415	6	129	21.5	-35.9495	-5.54917	-0.0889319	0.607242	0.696174	0.0142262	hypo
chr14	71193969	71194292	7	324	46.2857	34.9442	5.28778	0.0626039	0.624423	0.561819	0.0146367	hyper
chr14	23068357	23068780	5	424	84.8	-33.5634	-5.05532	-0.103539	0.509286	0.612825	0.0143608	hypo
chr14	45602466	45602542	6	77	12.8333	-28.8372	-4.70775	-0.0975333	0.652279	0.749813	0.014773	hypo
chr14	23435850	23436067	5	218	43.6	26.7833	5.58388	0.0674638	0.661867	0.594403	0.0141266	hyper
chr14	23305431	23305587	4	157	39.25	26.1073	7.01184	0.0896799	0.309431	0.219751	0.0143299	hyper
chr14	45367848	45368282	5	435	87	-26.0915	-4.69153	-0.0863063	0.431493	0.5178	0.0148207	hypo
chr14	103550968	103551335	5	368	73.6	-25.5101	-4.67407	-0.0952118	0.611538	0.70675	0.0181083	hypo
chr14	75536857	75537046	5	190	38	-25.4768	-4.98955	-0.0901526	0.265032	0.355185	0.0146983	hypo
chr14	78108822	78108929	5	108	21.6	24.4349	5.02685	0.0692187	0.423568	0.354349	0.0157669	hyper
chr14	100111097	100111146	5	50	10	23.6696	4.80424	0.0741306	0.522225	0.448094	0.0158483	hyper
chr14	92589368	92589510	4	143	35.75	-21.5459	-4.95687	-0.0877695	0.56125	0.64902	0.0143577	hypo
chr14	31492738	31493056	3	319	106.333	-20.9659	-6.19731	-0.111085	0.465011	0.576096	0.0138832	hypo
chr14	53167340	53167993	4	654	163.5	20.4657	5.3897	0.06564	0.679457	0.613817	0.0137118	hyper
chr14	62164531	62164753	4	223	55.75	20.1434	5.14773	0.0669867	0.668763	0.601777	0.0142274	hyper
chr14	36971539	36971822	4	284	71	19.0391	4.83112	0.0822031	0.443781	0.361578	0.0151381	hyper
chr14	73492278	73492465	3	188	62.6667	-16.4671	-5.05601	-0.0874074	0.715494	0.802901	0.0137599	hypo
chr14	23769465	23769515	3	51	17	-15.8709	-4.83489	-0.0896227	0.549102	0.638725	0.0144113	hypo
chr14	21738473	21738516	3	44	14.6667	-15.6958	-5.04795	-0.0827948	0.592001	0.674796	0.0148024	hypo
chr14	52534334	52534412	3	79	26.3333	15.5099	5.21708	0.0615148	0.58191	0.520396	0.0144236	hyper
chr14	23424990	23425063	3	74	24.6667	-15.207	-4.95331	-0.0787213	0.498094	0.576815	0.0141817	hypo
chr14	55367896	55367978	3	83	27.6667	14.9567	5.04749	0.0707809	0.387359	0.316578	0.0141012	hyper
chr14	70077381	70077440	3	60	20	-14.5844	-4.61225	-0.0787486	0.371123	0.449871	0.014413	hypo
chr14	96970308	96970488	3	181	60.3333	-14.5761	-4.63521	-0.0792769	0.45452	0.533797	0.0137181	hypo
chr14	99181973	99182047	3	75	25	-14.4377	-4.77069	-0.0665021	0.544997	0.611499	0.014262	hypo
chr14	23937965	23938105	3	141	47	-14.2973	-4.69066	-0.0884432	0.512829	0.601272	0.0157842	hypo
chr14	23503105	23503159	3	55	18.3333	-14.2461	-4.72219	-0.0734183	0.640665	0.714083	0.0143097	hypo
chr14	54908674	54908796	2	123	61.5	-11.6533	-5.4482	-0.0883907	0.532988	0.621379	0.0142843	hypo
chr14	69950043	69950116	2	74	37	-11.0642	-4.9135	-0.0956743	0.631804	0.727478	0.0156607	hypo
chr14	32168843	32168918	2	76	38	-11.0592	-5.5187	-0.0923105	0.699214	0.791524	0.0162275	hypo
chr14	100072441	100072445	2	5	2.5	-10.7838	-5.37682	-0.0807282	0.619949	0.700677	0.0143198	hypo
chr14	89881695	89881773	2	79	39.5	10.5398	5.48183	0.0682255	0.33632	0.268094	0.0144055	hyper
chr14	55595320	55595354	2	35	17.5	10.305	5.58823	0.0679663	0.76755	0.699583	0.0139428	hyper
chr14	20901814	20902065	2	252	126	-10.1507	-4.83234	-0.128339	0.467979	0.596317	0.0190194	hypo
chr14	102830519	102830582	2	64	32	-9.75356	-4.85573	-0.0789122	0.507067	0.585979	0.013849	hypo
chr14	70653073	70653224	2	152	76	-9.61308	-4.70447	-0.0819058	0.443001	0.524907	0.0140348	hypo
chr14	74549995	74550031	2	37	18.5	-9.5919	-4.79502	-0.0798216	0.583402	0.663224	0.0138554	hypo
chr14	54673712	54673898	2	187	93.5	9.55405	4.78855	0.0419737	0.609552	0.567579	0.0137574	hyper
chr14	57262363	57262372	2	10	5	9.5266	4.81629	0.0800776	0.513869	0.433792	0.0151353	hyper
chr14	103936312	103936352	2	41	20.5	-9.34884	-4.66218	-0.0774662	0.644026	0.721492	0.0142133	hypo
chr14	92039796	92039796	1	1	1	-7.69291	-7.69291	-0.108926	0.512468	0.621394	0.0139235	hypo
chr14	55030365	55030365	1	1	1	-6.26304	-6.26304	-0.109957	0.485205	0.595162	0.0139736	hypo
chr14	69284473	69284473	1	1	1	-5.78015	-5.78015	-0.0888167	0.777625	0.866442	0.0150063	hypo
chr14	36279152	36279152	1	1	1	5.42459	5.42459	0.0581688	0.704582	0.646413	0.014093	hyper
chr14	53683935	53683935	1	1	1	-5.42297	-5.42297	-0.0818634	0.359769	0.441632	0.0149701	hypo
chr14	25397854	25397854	1	1	1	-5.27092	-5.27092	-0.079201	0.529665	0.608866	0.0143834	hypo
chr14	93261648	93261648	1	1	1	-5.26966	-5.26966	-0.0926788	0.502715	0.595394	0.0141403	hypo
chr14	26673668	26673668	1	1	1	4.98201	4.98201	0.0757897	0.5934	0.51761	0.0142489	hyper
chr14	23389211	23389211	1	1	1	4.86016	4.86016	0.0552412	0.678553	0.623312	0.013699	hyper
chr14	31077152	31077152	1	1	1	-4.85547	-4.85547	-0.094911	0.590755	0.685666	0.0139248	hypo
chr14	24741663	24741663	1	1	1	-4.80114	-4.80114	-0.0734618	0.77665	0.850112	0.0143732	hypo
chr14	50364197	50364197	1	1	1	-4.74212	-4.74212	-0.0915363	0.343763	0.435299	0.0145999	hypo
chr14	75347740	75347740	1	1	1	-4.72807	-4.72807	-0.073658	0.585991	0.659648	0.0144048	hypo
chr14	38052275	38052275	1	1	1	4.69946	4.69946	0.072238	0.704739	0.632501	0.0148058	hyper
chr14	77428941	77428941	1	1	1	-4.68882	-4.68882	-0.0893968	0.301761	0.391158	0.01717	hypo
chr14	37048666	37048666	1	1	1	4.65312	4.65312	0.0980616	0.381892	0.28383	0.0163884	hyper
chr14	23069727	23069727	1	1	1	-4.6522	-4.6522	-0.0748835	0.812317	0.8872	0.0143608	hypo
chr14	31076548	31076548	1	1	1	-4.64871	-4.64871	-0.09302	0.652657	0.745677	0.0139248	hypo
chr14	35182503	35182503	1	1	1	-4.60474	-4.60474	-0.0879849	0.188918	0.276903	0.0149996	hypo
chr15	101306031	101307117	27	1087	40.2593	161.447	6.69159	0.0820094	0.536729	0.45472	0.0153646	hyper
chr15	51055600	51056139	18	540	30	-116.467	-4.68623	-0.124042	0.503211	0.627253	0.0152008	hypo
chr15	51058561	51058960	19	400	21.0526	-116.224	-4.73421	-0.179422	0.316837	0.496258	0.0225377	hypo
chr15	22646441	22646666	20	226	11.3	109.701	6.20875	0.156118	0.309192	0.153074	0.0277424	hyper
chr15	93355180	93355890	16	711	44.4375	-91.4795	-4.70646	-0.109375	0.435552	0.544927	0.0159824	hypo
chr15	101207549	101208139	17	591	34.7647	87.0106	5.7278	0.0764291	0.654904	0.578475	0.0162456	hyper
chr15	96877489	96877665	17	177	10.4118	82.441	4.98969	0.0780544	0.226723	0.148669	0.0160094	hyper
chr15	93351011	93351509	13	499	38.3846	-74.8046	-4.6885	-0.121967	0.44178	0.563746	0.0175331	hypo
chr15	96596035	96596261	14	227	16.2143	-72.1822	-4.65328	-0.114396	0.498373	0.612769	0.0182082	hypo
chr15	72472465	72472843	14	379	27.0714	68.6434	4.97596	0.0796886	0.603431	0.523742	0.0174051	hyper
chr15	51193636	51194116	12	481	40.0833	-59.7351	-4.71977	-0.0898994	0.553169	0.643069	0.0160345	hypo
chr15	31617324	31617569	10	246	24.6	-53.2289	-4.76139	-0.0812999	0.508023	0.589323	0.0150163	hypo
chr15	75495493	75495652	9	160	17.7778	45.421	5.20899	0.0821425	0.311637	0.229495	0.0158763	hyper
chr15	89630554	89630886	6	333	55.5	-44.7828	-4.69546	-0.105411	0.26396	0.369371	0.0147617	hypo
chr15	85177792	85178197	7	406	58	-41.1987	-4.82977	-0.116829	0.589066	0.705894	0.0148498	hypo
chr15	45928269	45928456	7	188	26.8571	-39.024	-4.6665	-0.0907158	0.36524	0.455956	0.016065	hypo
chr15	42786680	42786874	8	195	24.375	-37.7684	-4.61479	-0.0944324	0.571672	0.666104	0.0157387	hypo
chr15	101629557	101629795	7	239	34.1429	34.4702	5.03899	0.112774	0.553718	0.440944	0.0205053	hyper
chr15	78463516	78463864	7	349	49.8571	-34.4576	-4.61534	-0.0848977	0.560189	0.645086	0.0145035	hypo
chr15	76482292	76482598	6	307	51.1667	-34.4083	-4.61003	-0.109809	0.399771	0.50958	0.016388	hypo
chr15	100457175	100457578	7	404	57.7143	34.0914	5.14236	0.0614824	0.678247	0.616764	0.0147681	hyper
chr15	54272966	54273489	6	524	87.3333	-31.3265	-5.03583	-0.10635	0.509771	0.616121	0.0155206	hypo
chr15	100027808	100027949	6	142	23.6667	-31.1075	-5.04284	-0.0845398	0.721229	0.805769	0.0149412	hypo
chr15	59157961	59158096	6	136	22.6667	-29.142	-4.61398	-0.106459	0.552449	0.658908	0.0166642	hypo
chr15	97433147	97433602	6	456	76	28.4455	4.8073	0.0451357	0.418204	0.373068	0.0141293	hyper
chr15	30758806	30758867	6	62	10.3333	-27.6859	-4.60197	-0.349835	0.473435	0.82327	0.0535153	hypo
chr15	29560331	29560737	5	407	81.4	-25.7608	-4.78953	-0.0781444	0.496208	0.574352	0.0139619	hypo
chr15	67134412	67134537	5	126	25.2	23.8503	4.9399	0.0592849	0.467323	0.408038	0.0152191	hyper
chr15	90685322	90685600	5	279	55.8	23.3363	4.75334	0.0697482	0.720384	0.650635	0.0176112	hyper
chr15	42067968	42068342	4	375	93.75	-22.9073	-5.46457	-0.102824	0.514755	0.617578	0.0151563	hypo
chr15	93581403	93581663	4	261	65.25	-20.2987	-4.74642	-0.105075	0.396473	0.501548	0.0174621	hypo
chr15	45669151	45669421	4	271	67.75	19.6353	5.02225	0.0639397	0.384549	0.32061	0.01582	hyper
chr15	102500051	102500176	3	126	42	19.0075	6.51998	0.184551	0.720604	0.536053	0.0301063	hyper
chr15	30764727	30764812	2	86	43	-18.6975	-9.08953	-0.229286	0.405002	0.634288	0.0207138	hypo
chr15	60769049	60769390	3	342	114	-16.2998	-4.82429	-0.0944592	0.425117	0.519576	0.0146746	hypo
chr15	84321962	84322004	3	43	14.3333	-14.9534	-4.86375	-0.08189	0.646018	0.727908	0.0151276	hypo
chr15	63389767	63389829	3	63	21	14.1981	4.76565	0.0648113	0.854722	0.789911	0.0154728	hyper
chr15	64127038	64127094	3	57	19	-14.1757	-4.65675	-0.0821246	0.596026	0.67815	0.0142889	hypo
chr15	62127442	62127476	3	35	11.6667	14.1385	4.72988	0.0543174	0.374644	0.320327	0.0142607	hyper
chr15	93199519	93199536	3	18	6	-14.037	-4.65725	-0.079811	0.632131	0.711942	0.0146408	hypo
chr15	75200015	75200038	3	24	8	-13.9805	-4.62161	-0.0835699	0.606311	0.689881	0.0142374	hypo
chr15	65010331	65010440	3	110	36.6667	13.8165	4.61152	0.0688874	0.416332	0.347444	0.0167731	hyper
chr15	75470269	75470367	2	99	49.5	10.6328	5.49702	0.0740119	0.407563	0.333551	0.0146121	hyper
chr15	67135802	67135888	2	87	43.5	-10.6192	-5.16859	-0.0933207	0.764223	0.857544	0.0153723	hypo
chr15	54272427	54272466	2	40	20	-10.2003	-5.06917	-0.10573	0.441861	0.547591	0.01557	hypo
chr15	79042755	79042779	2	25	12.5	-10.0562	-4.92896	-0.0738308	0.329904	0.403735	0.0145474	hypo
chr15	79238308	79238490	2	183	91.5	-9.95093	-4.69684	-0.0920133	0.611679	0.703692	0.0179116	hypo
chr15	74289371	74289492	2	122	61	9.94247	5.25278	0.0838404	0.62686	0.54302	0.0154949	hyper
chr15	75183526	75183648	2	123	61.5	-9.6453	-4.74561	-0.0907953	0.587075	0.67787	0.0151227	hypo
chr15	99669255	99669344	2	90	45	-9.55451	-4.70925	-0.123327	0.500409	0.623736	0.0171192	hypo
chr15	89457241	89457356	2	116	58	-9.51019	-4.63118	-0.0904159	0.530847	0.621263	0.0141701	hypo
chr15	77831174	77831227	2	54	27	9.4938	4.75838	0.0741864	0.55604	0.481854	0.0192793	hyper
chr15	27137861	27137884	2	24	12	9.47205	4.76062	0.0791435	0.480043	0.400899	0.0196869	hyper
chr15	74218529	74218554	2	26	13	9.43243	4.73903	0.071577	0.349968	0.278391	0.0157942	hyper
chr15	91072629	91072655	2	27	13.5	9.43004	4.77498	0.0589062	0.327496	0.26859	0.0154331	hyper
chr15	90408626	90408730	2	105	52.5	-9.35183	-4.6676	-0.0829283	0.642148	0.725076	0.0149072	hypo
chr15	65475715	65475730	2	16	8	-9.35158	-4.65283	-0.075816	0.699033	0.774849	0.0150988	hypo
chr15	32159684	32159766	2	83	41.5	9.28431	4.64801	0.0789914	0.552512	0.47352	0.0154766	hyper
chr15	26109017	26109027	2	11	5.5	9.26368	4.6465	0.0629715	0.397484	0.334513	0.0152301	hyper
chr15	68550496	68550496	1	1	1	-8.02847	-8.02847	-0.136215	0.186425	0.32264	0.015737	hypo
chr15	60769981	60769981	1	1	1	-7.61237	-7.61237	-0.126129	0.305005	0.431133	0.0146746	hypo
chr15	101793320	101793320	1	1	1	-6.02237	-6.02237	-0.0828387	0.657822	0.740661	0.0144096	hypo
chr15	83775227	83775227	1	1	1	-5.31191	-5.31191	-0.100079	0.56829	0.668369	0.0156889	hypo
chr15	74754602	74754602	1	1	1	-5.28751	-5.28751	-0.103325	0.446679	0.550005	0.0179939	hypo
chr15	76481912	76481912	1	1	1	-5.17362	-5.17362	-0.09988	0.740358	0.840238	0.0162206	hypo
chr15	50648707	50648707	1	1	1	-5.14707	-5.14707	-0.0821686	0.169747	0.251915	0.01423	hypo
chr15	71057242	71057242	1	1	1	-5.06649	-5.06649	-0.100204	0.417605	0.517809	0.0166127	hypo
chr15	66587360	66587360	1	1	1	-4.96001	-4.96001	-0.0833273	0.490401	0.573728	0.0148965	hypo
chr15	102521093	102521093	1	1	1	-4.70962	-4.70962	-0.083565	0.672405	0.75597	0.0154771	hypo
chr15	85176314	85176314	1	1	1	-4.66873	-4.66873	-0.0981145	0.447644	0.545758	0.0148652	hypo
chr15	95388794	95388794	1	1	1	4.63372	4.63372	0.0549292	0.329146	0.274216	0.0141142	hyper
chr15	73618693	73618693	1	1	1	4.6202	4.6202	0.0551057	0.362531	0.307425	0.0152114	hyper
chr16	73125730	73127078	33	1349	40.8788	-213.205	-4.63458	-0.140786	0.554523	0.695309	0.0196572	hypo
chr16	31434307	31436215	37	1909	51.5946	-206.415	-4.62304	-0.159205	0.302836	0.462041	0.0196748	hypo
chr16	89568007	89569140	36	1134	31.5	-184.488	-4.61071	-0.0902615	0.412722	0.502984	0.017346	hypo
chr16	49893076	49893531	26	456	17.5385	182.961	7.70238	0.112376	0.335292	0.222917	0.0172321	hyper
chr16	28612070	28612458	32	389	12.1562	163.582	5.34322	0.117348	0.252456	0.135108	0.0253287	hyper
chr16	15606660	15607523	23	864	37.5652	-147.711	-4.93561	-0.109391	0.672738	0.782129	0.0157706	hypo
chr16	31437946	31438546	25	601	24.04	-140.498	-4.61562	-0.174116	0.573056	0.747172	0.021299	hypo
chr16	28996160	28996577	24	418	17.4167	125.291	5.42403	0.088762	0.773686	0.684924	0.0183422	hyper
chr16	89314854	89315104	21	251	11.9524	105.796	5.4244	0.0842907	0.59218	0.50789	0.0218921	hyper
chr16	28304645	28305011	20	367	18.35	100.386	5.1965	0.0769598	0.321416	0.244457	0.0202373	hyper
chr16	85429369	85429956	18	588	32.6667	89.7102	5.31899	0.095511	0.537595	0.442084	0.0194	hyper
chr16	55512660	55512940	15	281	18.7333	84.2914	6.15036	0.0844621	0.253435	0.168973	0.0169036	hyper
chr16	78382854	78383575	16	722	45.125	77.9691	4.98582	0.0999327	0.884192	0.784259	0.0171064	hyper
chr16	49525532	49525807	15	276	18.4	76.8882	5.44262	0.103606	0.535212	0.431606	0.0211037	hyper
chr16	17417105	17417476	13	372	28.6154	69.8844	5.5039	0.0799876	0.602633	0.522646	0.0158422	hyper
chr16	27239486	27239837	11	352	32	64.5774	6.71639	0.0942346	0.678293	0.584058	0.0168094	hyper
chr16	11422409	11423046	13	638	49.0769	63.6222	5.01189	0.0769989	0.458301	0.381303	0.016389	hyper
chr16	89631380	89631764	11	385	35	-59.0657	-4.77642	-0.0922677	0.417585	0.509853	0.0159743	hypo
chr16	20624414	20625032	11	619	56.2727	-56.7951	-4.6596	-0.0935552	0.273932	0.367487	0.0154699	hypo
chr16	57835200	57835829	11	630	57.2727	56.4194	5.76437	0.100121	0.568941	0.46882	0.0201077	hyper
chr16	90149086	90149220	9	135	15	-55.6228	-4.93128	-0.175108	0.202086	0.377194	0.0276293	hypo
chr16	285874	286027	10	154	15.4	-55.4125	-4.65113	-0.0975852	0.634469	0.732054	0.0160395	hypo
chr16	89592176	89592586	11	411	37.3636	-55.1017	-4.70685	-0.120363	0.453013	0.573376	0.019327	hypo
chr16	29304674	29305102	11	429	39	-54.1367	-4.61935	-0.109152	0.298657	0.407809	0.02339	hypo
chr16	4164874	4165014	11	141	12.8182	-52.6986	-4.65857	-0.12343	0.47117	0.5946	0.0217007	hypo
chr16	3192907	3193156	11	250	22.7273	-52.2529	-4.69174	-0.130999	0.233913	0.364912	0.0271586	hypo
chr16	88459838	88460031	10	194	19.4	-51.4079	-4.89605	-0.120713	0.28768	0.408393	0.0194082	hypo
chr16	11351540	11351957	8	418	52.25	-50.1656	-5.1365	-0.0989156	0.441768	0.540684	0.0159015	hypo
chr16	67261905	67262468	9	564	62.6667	-49.5287	-4.85869	-0.104209	0.568338	0.672546	0.0156638	hypo
chr16	81479349	81479726	9	378	42	47.2656	5.77853	0.102983	0.295787	0.192804	0.0189568	hyper
chr16	74733887	74734185	9	299	33.2222	45.4223	5.58157	0.0759471	0.213418	0.137471	0.0162922	hyper
chr16	70334075	70334684	7	610	87.1429	-42.2334	-4.96224	-0.116617	0.678385	0.795003	0.016294	hypo
chr16	22451253	22451715	8	463	57.875	-41.058	-4.68693	-0.204382	0.489337	0.69372	0.0291954	hypo
chr16	86761198	86761848	8	651	81.375	-40.0952	-4.76423	-0.0869144	0.521899	0.608813	0.0161894	hypo
chr16	85834292	85834390	8	99	12.375	-38.2409	-4.60428	-0.0939975	0.531586	0.625584	0.0159248	hypo
chr16	80649701	80649878	8	178	22.25	-37.0641	-4.60016	-0.0920285	0.532622	0.62465	0.017477	hypo
chr16	15249521	15249646	7	126	18	-36.0975	-4.86023	-0.118387	0.577048	0.695435	0.0200706	hypo
chr16	88058410	88058755	7	346	49.4286	33.3213	4.92032	0.0715443	0.644938	0.573394	0.016808	hyper
chr16	21567267	21567504	6	238	39.6667	-32.6364	-5.09549	-0.0964135	0.559858	0.656271	0.016657	hypo
chr16	67248382	67248602	7	221	31.5714	-32.6005	-4.61279	-0.0907125	0.568475	0.659188	0.0183339	hypo
chr16	67918840	67918926	7	87	12.4286	32.3885	4.63501	0.0633797	0.394573	0.331193	0.0197495	hyper
chr16	4234852	4234904	6	53	8.83333	-32.12	-5.33418	-0.118155	0.474962	0.593117	0.0185393	hypo
chr16	21966063	21966139	6	77	12.8333	-29.2984	-4.68406	-0.0860922	0.676218	0.762311	0.0154623	hypo
chr16	75264426	75264630	6	205	34.1667	-29.0611	-4.64363	-0.0926682	0.575005	0.667673	0.0164474	hypo
chr16	67012474	67012879	6	406	67.6667	-28.5963	-4.62687	-0.091479	0.509342	0.600821	0.01579	hypo
chr16	57820823	57820943	6	121	20.1667	-28.1376	-4.64228	-0.095909	0.3497	0.445609	0.0175876	hypo
chr16	66613278	66613324	6	47	7.83333	27.7548	4.63798	0.0613281	0.281166	0.219838	0.0172047	hyper
chr16	30906231	30906342	4	112	28	-25.4768	-5.58262	-0.121335	0.428809	0.550144	0.0174831	hypo
chr16	27240140	27240245	5	106	21.2	25.1432	5.21204	0.0806188	0.302422	0.221803	0.0168094	hyper
chr16	85454665	85454734	5	70	14	23.3486	4.7131	0.078142	0.514104	0.435962	0.0212214	hyper
chr16	84839972	84840027	5	56	11.2	23.304	4.67238	0.0890883	0.569496	0.480407	0.0194739	hyper
chr16	15489274	15489320	5	47	9.4	-23.263	-4.62697	-0.101123	0.570417	0.67154	0.0168652	hypo
chr16	1611118	1611217	5	100	20	23.1939	4.65396	0.060705	0.808593	0.747888	0.0152862	hyper
chr16	15225938	15226177	4	240	60	-20.8581	-4.78095	-0.104992	0.810289	0.915281	0.0160148	hypo
chr16	67572759	67572878	4	120	30	-19.722	-4.8009	-0.108737	0.441839	0.550576	0.0184093	hypo
chr16	87728697	87728789	4	93	23.25	19.6545	4.9521	0.0749362	0.620345	0.545408	0.0170314	hyper
chr16	54960670	54961130	4	461	115.25	-19.5023	-4.64481	-0.0915318	0.693881	0.785413	0.016521	hypo
chr16	22452055	22452126	3	72	24	-19.1508	-6.37231	-0.242505	0.579328	0.821833	0.0292644	hypo
chr16	89184904	89184966	4	63	15.75	19.0205	4.7883	0.0746937	0.769002	0.694308	0.0172537	hyper
chr16	16170568	16170770	4	203	50.75	-18.9185	-4.6166	-0.112175	0.48118	0.593355	0.0183473	hypo
chr16	69362084	69362128	4	45	11.25	-18.6291	-4.63915	-0.0971513	0.509352	0.606503	0.0169732	hypo
chr16	20625363	20625527	3	165	55	-16.9647	-5.63755	-0.101003	0.32796	0.428963	0.0154699	hypo
chr16	690898	691147	3	250	83.3333	-16.3124	-5.11332	-0.104035	0.503711	0.607746	0.0163293	hypo
chr16	84003011	84003083	3	73	24.3333	15.4881	5.2034	0.0959134	0.370788	0.274874	0.0186354	hyper
chr16	67850971	67851043	3	73	24.3333	14.8145	5.00548	0.0670217	0.530098	0.463076	0.0164723	hyper
chr16	2033193	2033295	3	103	34.3333	14.7327	5.00215	0.0762434	0.531852	0.455609	0.0172244	hyper
chr16	19566142	19566187	3	46	15.3333	-14.323	-4.70323	-0.0896999	0.613986	0.703686	0.0158901	hypo
chr16	22545105	22545162	3	58	19.3333	14.1874	4.81422	0.12956	0.774397	0.644837	0.0320015	hyper
chr16	7475786	7475887	3	102	34	-14.0565	-4.65995	-0.0796657	0.605538	0.685204	0.0152356	hypo
chr16	58717377	58717571	3	195	65	-14.0415	-4.61044	-0.077596	0.624362	0.701958	0.0160352	hypo
chr16	68299885	68299891	3	7	2.33333	-13.8139	-4.6001	-0.100814	0.328524	0.429339	0.0172583	hypo
chr16	25117512	25117633	2	122	61	-13.1873	-6.25921	-0.112534	0.409753	0.522287	0.0153378	hypo
chr16	66865077	66865112	2	36	18	10.1431	5.2462	0.0630735	0.141997	0.078923	0.0155804	hyper
chr16	75588727	75588760	2	34	17	-10.0512	-4.88737	-0.0808972	0.503203	0.5841	0.0156136	hypo
chr16	28963402	28963468	2	67	33.5	-10.0399	-4.95517	-0.0851893	0.432151	0.517341	0.0158002	hypo
chr16	84544263	84544291	2	29	14.5	-9.50408	-4.69289	-0.103281	0.491567	0.594848	0.0174235	hypo
chr16	56658891	56658899	2	9	4.5	-9.2996	-4.62213	-0.0828511	0.435797	0.518648	0.0164361	hypo
chr16	30440456	30440461	2	6	3	9.2071	4.60416	0.0570664	0.391211	0.334144	0.0157618	hyper
chr16	30913023	30913023	1	1	1	4.62002	4.62002	0.0668452	0.479205	0.41236	0.0162832	hyper
chr16	30106335	30106335	1	1	1	-4.61305	-4.61305	-0.0798189	0.439159	0.518977	0.0162611	hypo
chr16	79803879	79803879	1	1	1	4.60189	4.60189	0.0879893	0.338035	0.250046	0.0185477	hyper
chr17	45500781	45501046	44	266	6.04545	310.844	8.73697	0.167385	0.377066	0.209681	0.0259575	hyper
chr17	4267240	4267878	34	639	18.7941	-170.755	-4.67992	-0.138103	0.573179	0.711282	0.022893	hypo
chr17	79860645	79860962	25	318	12.72	144.573	6.64985	0.0819311	0.441851	0.35992	0.0167439	hyper
chr17	79675995	79677026	26	1032	39.6923	-126.996	-4.62198	-0.0899488	0.583387	0.673336	0.017397	hypo
chr17	79664472	79665068	20	597	29.85	-124.852	-4.96738	-0.122375	0.456196	0.578571	0.0186143	hypo
chr17	45772860	45773226	21	367	17.4762	107.295	5.36193	0.102004	0.453416	0.351412	0.0201841	hyper
chr17	79602007	79602616	19	610	32.1053	-95.8109	-4.73612	-0.115627	0.417522	0.533148	0.0201494	hypo
chr17	61553118	61553608	16	491	30.6875	89.9487	6.1012	0.101074	0.701913	0.600839	0.0192587	hyper
chr17	79361837	79362357	14	521	37.2143	-83.6335	-4.61258	-0.140628	0.362258	0.502886	0.0213382	hypo
chr17	27941150	27941637	13	488	37.5385	-81.97	-4.77387	-0.138161	0.385202	0.523363	0.0186479	hypo
chr17	37380738	37381007	15	270	18	78.9309	5.61678	0.127963	0.567643	0.43968	0.0243677	hyper
chr17	79896029	79896480	15	452	30.1333	-76.8743	-4.67783	-0.118096	0.647692	0.765788	0.0199873	hypo
chr17	73246071	73246585	15	515	34.3333	75.7896	5.31461	0.0751452	0.560847	0.485702	0.0167286	hyper
chr17	46909383	46909628	10	246	24.6	-66.9822	-5.03319	-0.129205	0.502089	0.631293	0.0169221	hypo
chr17	63491015	63491649	13	635	48.8462	65.8917	5.38709	0.092141	0.433713	0.341572	0.0181273	hyper
chr17	38710186	38710513	13	328	25.2308	61.4031	4.77695	0.100944	0.584466	0.483521	0.0199569	hyper
chr17	836032	836221	12	190	15.8333	-59.0758	-4.68918	-0.114878	0.573795	0.688673	0.0209118	hypo
chr17	43084259	43084615	12	357	29.75	58.9489	5.00383	0.0818358	0.579096	0.497261	0.0170547	hyper
chr17	1395452	1395667	11	216	19.6364	54.024	5.19621	0.108929	0.585589	0.47666	0.0214969	hyper
chr17	74062060	74062426	9	367	40.7778	-49.4518	-4.72748	-0.0976246	0.526443	0.624067	0.0163939	hypo
chr17	25623079	25623546	10	468	46.8	48.3673	4.98846	0.0812432	0.450702	0.369458	0.0172634	hyper
chr17	73866208	73866478	10	271	27.1	48.319	5.02019	0.0871393	0.587887	0.500748	0.020125	hyper
chr17	915913	916186	10	274	27.4	47.5441	4.86263	0.0945849	0.590599	0.496015	0.0212585	hyper
chr17	7153177	7153613	9	437	48.5556	-45.8705	-4.71988	-0.108654	0.411947	0.520602	0.0188899	hypo
chr17	57580564	57581137	9	574	63.7778	-44.8829	-4.62172	-0.106508	0.588463	0.694971	0.0176673	hypo
chr17	80252052	80252420	9	369	41	-43.1525	-4.60544	-0.109256	0.51464	0.623896	0.0204705	hypo
chr17	21414116	21414397	8	282	35.25	-42.2962	-4.80913	-0.093128	0.521143	0.614271	0.0165476	hypo
chr17	10556356	10556725	8	370	46.25	40.6002	5.22292	0.0794376	0.680233	0.600796	0.017325	hyper
chr17	7198613	7198685	8	73	9.125	39.3883	4.97116	0.0680699	0.501882	0.433812	0.0186528	hyper
chr17	57915134	57915773	8	640	80	38.0621	4.98796	0.0719336	0.5306	0.458667	0.0167289	hyper
chr17	65052270	65052378	8	109	13.625	-37.9662	-4.67258	-0.110261	0.561935	0.672196	0.0167073	hypo
chr17	42578653	42578902	8	250	31.25	-37.8098	-4.60609	-0.0981929	0.358382	0.456575	0.0162977	hypo
chr17	54785208	54785335	8	128	16	37.0966	4.67421	0.0601205	0.493939	0.433819	0.0156171	hyper
chr17	72376978	72377375	7	398	56.8571	-35.243	-4.65988	-0.103179	0.276742	0.37992	0.017318	hypo
chr17	73500321	73500514	7	194	27.7143	-34.1099	-4.68216	-0.114054	0.379819	0.493873	0.0207317	hypo
chr17	1627264	1627396	7	133	19	-33.4188	-4.67003	-0.0799571	0.618655	0.698612	0.0165969	hypo
chr17	76259335	76259439	7	105	15	32.9902	4.76827	0.0848201	0.703656	0.618836	0.0204886	hyper
chr17	32905181	32905661	5	481	96.2	32.8781	7.47992	0.112346	0.569244	0.456898	0.0169919	hyper
chr17	67321733	67321926	6	194	32.3333	-32.643	-4.69678	-0.124403	0.300361	0.424764	0.0171149	hypo
chr17	37885786	37886090	5	305	61	-31.7217	-5.54367	-0.114474	0.558433	0.672908	0.0159904	hypo
chr17	8068176	8068369	6	194	32.3333	-31.0354	-4.92156	-0.0986125	0.386035	0.484647	0.016357	hypo
chr17	2324861	2325086	6	226	37.6667	-28.7459	-4.67446	-0.0953193	0.519092	0.614412	0.0176747	hypo
chr17	11501117	11501309	5	193	38.6	-25.6084	-4.63894	-0.0906151	0.3972	0.487815	0.0163242	hypo
chr17	17381370	17381562	5	193	38.6	-25.5233	-4.89482	-0.105797	0.341354	0.447151	0.0165223	hypo
chr17	4842064	4842134	5	71	14.2	-24.8154	-4.85764	-0.113456	0.30218	0.415636	0.0196501	hypo
chr17	7509879	7510039	5	161	32.2	-24.1332	-4.71259	-0.0919241	0.54048	0.632404	0.0162371	hypo
chr17	2455800	2455930	5	131	26.2	-23.9595	-4.61528	-0.086094	0.504657	0.590751	0.0164384	hypo
chr17	43220814	43220865	5	52	10.4	23.8254	4.97093	0.0606946	0.600522	0.539828	0.0171802	hyper
chr17	73876329	73876534	5	206	41.2	-23.711	-4.65852	-0.0908797	0.593518	0.684397	0.0182293	hypo
chr17	7298802	7298870	4	69	17.25	-20.7483	-4.8129	-0.0986774	0.57122	0.669897	0.0165367	hypo
chr17	47978804	47978986	4	183	45.75	-20.2284	-4.75094	-0.0823713	0.484118	0.56649	0.0176084	hypo
chr17	29335045	29335153	4	109	27.25	-20.0892	-4.90811	-0.0790095	0.69275	0.77176	0.0162402	hypo
chr17	40223725	40223883	4	159	39.75	19.5776	5.00109	0.0697172	0.544338	0.474621	0.017065	hyper
chr17	67321201	67321376	3	176	58.6667	-19.5029	-6.35962	-0.142707	0.474107	0.616814	0.0171149	hypo
chr17	2320316	2320460	4	145	36.25	-18.8257	-4.61872	-0.090669	0.675609	0.766278	0.0170241	hypo
chr17	65161	65222	4	62	15.5	-18.6445	-4.65496	-0.160906	0.525739	0.686645	0.0307168	hypo
chr17	35658072	35658293	4	222	55.5	-18.4816	-4.60012	-0.0937391	0.304046	0.397785	0.016367	hypo
chr17	48174194	48174262	3	69	23	-16.1938	-5.38228	-0.114447	0.245856	0.360303	0.0169585	hypo
chr17	9265068	9265229	3	162	54	-14.8243	-4.79242	-0.0962463	0.356288	0.452534	0.0170027	hypo
chr17	49021032	49021111	3	80	26.6667	-14.5888	-4.74393	-0.107959	0.318137	0.426096	0.0173516	hypo
chr17	47865063	47865221	3	159	53	14.4561	4.86911	0.0692947	0.473046	0.403751	0.0157827	hyper
chr17	55579	55720	3	142	47.3333	-14.185	-4.61528	-0.0926565	0.439458	0.532115	0.0169463	hypo
chr17	41131500	41131552	3	53	17.6667	-13.9376	-4.60525	-0.093503	0.465834	0.559337	0.0170585	hypo
chr17	74061721	74061747	2	27	13.5	-10.6414	-5.2581	-0.0947337	0.613953	0.708687	0.0163939	hypo
chr17	60558517	60558520	2	4	2	-10.508	-5.24355	-0.100802	0.354147	0.454948	0.0158553	hypo
chr17	17944172	17944230	2	59	29.5	-10.2804	-5.11102	-0.0973701	0.348844	0.446214	0.016481	hypo
chr17	79894511	79894602	2	92	46	10.2568	5.18968	0.0728902	0.551594	0.478703	0.0163608	hyper
chr17	73286624	73286688	2	65	32.5	-10.0337	-4.71983	-0.0862446	0.615263	0.701508	0.0164965	hypo
chr17	57695526	57695542	2	17	8.5	-9.86572	-4.91065	-0.085619	0.404687	0.490306	0.0158211	hypo
chr17	13503571	13503698	2	128	64	9.52246	4.91228	0.0820042	0.597018	0.515014	0.0168202	hyper
chr17	7212941	7212975	2	35	17.5	-9.45906	-4.71379	-0.0908096	0.458172	0.548982	0.0167473	hypo
chr17	66454842	66454859	2	18	9	-9.45756	-4.70864	-0.100377	0.362241	0.462618	0.0163762	hypo
chr17	7350439	7350450	2	12	6	9.20578	4.60331	0.0674488	0.46733	0.399881	0.0177426	hyper
chr17	26880091	26880091	1	1	1	-6.31174	-6.31174	-0.117208	0.607615	0.724823	0.0168234	hypo
chr17	38333295	38333295	1	1	1	5.35369	5.35369	0.0687429	0.468197	0.399454	0.0160342	hyper
chr17	72348814	72348814	1	1	1	-5.34858	-5.34858	-0.101357	0.403766	0.505123	0.0191154	hypo
chr17	36728207	36728207	1	1	1	5.14493	5.14493	0.0922884	0.556008	0.46372	0.0172936	hyper
chr17	77716581	77716581	1	1	1	-5.05923	-5.05923	-0.0948893	0.644797	0.739686	0.0174263	hypo
chr17	3366886	3366886	1	1	1	-5.04254	-5.04254	-0.106211	0.562158	0.668369	0.0173383	hypo
chr17	27703349	27703349	1	1	1	4.82082	4.82082	0.0707873	0.703339	0.632552	0.0163842	hyper
chr17	17727754	17727754	1	1	1	4.78165	4.78165	0.0525947	0.186981	0.134386	0.0184542	hyper
chr17	39835750	39835750	1	1	1	4.78069	4.78069	0.0679997	0.500761	0.432761	0.0162865	hyper
chr17	181643	181643	1	1	1	-4.71092	-4.71092	-0.110142	0.182778	0.29292	0.0222648	hypo
chr17	65360578	65360578	1	1	1	-4.70423	-4.70423	-0.104284	0.392412	0.496697	0.0183821	hypo
chr17	56082603	56082603	1	1	1	-4.69913	-4.69913	-0.095076	0.322583	0.417659	0.0159275	hypo
chr17	76293758	76293758	1	1	1	-4.69411	-4.69411	-0.0831725	0.634683	0.717856	0.0162255	hypo
chr17	74117445	74117445	1	1	1	4.68765	4.68765	0.0685239	0.319627	0.251103	0.0173438	hyper
chr17	41444858	41444858	1	1	1	-4.66277	-4.66277	-0.0911647	0.43998	0.531145	0.017205	hypo
chr17	8127635	8127635	1	1	1	-4.63139	-4.63139	-0.0916214	0.402038	0.493659	0.0171113	hypo
chr17	3887298	3887298	1	1	1	4.62816	4.62816	0.0802668	0.571669	0.491402	0.0178628	hyper
chr17	20743251	20743251	1	1	1	-4.62423	-4.62423	-0.0732471	0.793638	0.866885	0.0171981	hypo
chr17	36863335	36863335	1	1	1	4.62155	4.62155	0.0686723	0.457619	0.388947	0.0171942	hyper
chr17	48874726	48874726	1	1	1	4.61013	4.61013	0.0708097	0.614078	0.543268	0.0161416	hyper
chr17	21478088	21478088	1	1	1	4.60027	4.60027	0.0911954	0.429777	0.338581	0.0267804	hyper
chr18	77230786	77231529	31	744	24	-193.813	-4.6753	-0.121643	0.654567	0.77621	0.0171269	hypo
chr18	74532388	74533155	27	768	28.4444	-178.354	-4.63928	-0.108724	0.682119	0.790843	0.0148329	hypo
chr18	14999383	14999543	21	161	7.66667	99.0805	4.76316	0.0633158	0.339855	0.276539	0.0177791	hyper
chr18	56587201	56587453	14	253	18.0714	-66.229	-4.60603	-0.102603	0.561697	0.664299	0.017519	hypo
chr18	66361634	66362091	13	458	35.2308	-64.1773	-4.67838	-0.0817095	0.57984	0.661549	0.0133414	hypo
chr18	74799973	74800203	12	231	19.25	-58.38	-4.62962	-0.160396	0.320353	0.480749	0.0229404	hypo
chr18	72950572	72951132	11	561	51	54.458	5.04578	0.0569146	0.837283	0.780368	0.0135496	hyper
chr18	71872677	71873105	10	429	42.9	-53.2575	-5.10593	-0.0756751	0.67011	0.745785	0.0144999	hypo
chr18	74322816	74323134	10	319	31.9	49.2934	5.04423	0.0838398	0.467389	0.383549	0.0177903	hyper
chr18	72263843	72263936	6	94	15.6667	-48.44	-5.43418	-0.119993	0.483176	0.603169	0.013898	hypo
chr18	9069785	9070007	10	223	22.3	46.834	4.74666	0.0613475	0.557474	0.496127	0.0137929	hyper
chr18	19181124	19181303	8	180	22.5	45.2157	5.96882	0.0639937	0.364821	0.300827	0.0136558	hyper
chr18	75333508	75333854	8	347	43.375	42.8105	5.66937	0.0778476	0.588944	0.511097	0.0161294	hyper
chr18	5239671	5239985	8	315	39.375	-39.5431	-4.66533	-0.0795997	0.502411	0.582011	0.0154162	hypo
chr18	54306361	54306478	6	118	19.6667	39.1856	7.25784	0.0960967	0.398128	0.302031	0.0149785	hyper
chr18	77257521	77257670	8	150	18.75	37.7092	4.76448	0.066271	0.737349	0.671078	0.0171497	hyper
chr18	7118228	7118386	7	159	22.7143	37.374	5.81997	0.0702495	0.379086	0.308837	0.0141929	hyper
chr18	8607981	8608182	7	202	28.8571	-37.1955	-4.9124	-0.100071	0.367423	0.467494	0.0157079	hypo
chr18	12419852	12419960	7	109	15.5714	36.0229	5.44994	0.0656731	0.410677	0.345004	0.014192	hyper
chr18	659187	659428	6	242	40.3333	-31.0836	-4.78179	-0.0660221	0.682483	0.748505	0.0133875	hypo
chr18	8704075	8704278	6	204	34	-29.9663	-4.60206	-0.0770056	0.341843	0.418849	0.0166867	hypo
chr18	52991335	52991691	6	357	59.5	-29.8445	-4.83582	-0.0715602	0.361251	0.432811	0.0143763	hypo
chr18	43652856	43653100	4	245	61.25	-29.356	-6.4413	-0.126185	0.593969	0.720155	0.0141048	hypo
chr18	3453410	3453482	6	73	12.1667	28.05	4.70991	0.0870321	0.500578	0.413546	0.0172368	hyper
chr18	21593855	21594021	5	167	33.4	25.3619	5.32746	0.0675324	0.231694	0.164162	0.014449	hyper
chr18	48555679	48555716	5	38	7.6	-24.0807	-4.76713	-0.07876	0.480197	0.558957	0.0138713	hypo
chr18	70950024	70950567	4	544	136	20.5707	5.41483	0.0580581	0.673561	0.615503	0.0139956	hyper
chr18	13688325	13688564	4	240	60	-18.8369	-4.61755	-0.0790886	0.691368	0.770457	0.0129355	hypo
chr18	3129169	3129297	4	129	32.25	18.7127	4.70693	0.0477479	0.538126	0.490378	0.0148647	hyper
chr18	76399055	76399105	4	51	12.75	18.5414	4.69843	0.0893684	0.589439	0.500071	0.0205948	hyper
chr18	61638540	61638596	3	57	19	14.7627	5.07036	0.0645972	0.681139	0.616541	0.0145288	hyper
chr18	6413728	6413760	3	33	11	14.2116	4.75473	0.0552802	0.417174	0.361894	0.014166	hyper
chr18	56337136	56337165	3	30	10	-14.1559	-4.69605	-0.0788828	0.67318	0.752063	0.0134205	hypo
chr18	47341353	47341374	3	22	7.33333	-13.8307	-4.60874	-0.0741572	0.742583	0.81674	0.0135367	hypo
chr18	11909590	11909634	2	45	22.5	-10.7035	-5.25662	-0.06981	0.391345	0.461155	0.0134181	hypo
chr18	34409998	34410076	2	79	39.5	-9.68965	-4.70685	-0.0716298	0.356527	0.428157	0.0132364	hypo
chr18	77684650	77684916	2	267	133.5	-9.35724	-4.60184	-0.102155	0.36222	0.464375	0.0182377	hypo
chr18	31806577	31806577	1	1	1	6.08473	6.08473	0.0804214	0.65603	0.575608	0.0135555	hyper
chr18	55288182	55288182	1	1	1	-5.31625	-5.31625	-0.0753246	0.419111	0.494436	0.0131435	hypo
chr18	20512288	20512288	1	1	1	-5.05103	-5.05103	-0.0757167	0.740417	0.816133	0.0132991	hypo
chr18	12307160	12307160	1	1	1	5.01267	5.01267	0.0635838	0.366786	0.303202	0.0137026	hyper
chr18	71872302	71872302	1	1	1	-4.63245	-4.63245	-0.0651477	0.616493	0.681641	0.0145029	hypo
chr19	3649320	3650144	70	825	11.7857	-435.4	-4.60612	-0.179929	0.478656	0.658585	0.0287611	hypo
chr19	4792865	4794105	67	1241	18.5224	-359.64	-4.60778	-0.162652	0.42879	0.591442	0.0252488	hypo
chr19	1395296	1395787	43	492	11.4419	-254.67	-4.6087	-0.221116	0.297986	0.519102	0.028625	hypo
chr19	14089391	14089795	40	405	10.125	195.824	5.06262	0.141282	0.433548	0.292266	0.0325652	hyper
chr19	4501505	4502116	33	612	18.5455	-192.398	-4.6852	-0.138525	0.600933	0.739457	0.01947	hypo
chr19	36244431	36245434	27	1004	37.1852	-180.694	-4.79015	-0.134394	0.539273	0.673666	0.0185148	hypo
chr19	21751588	21752514	30	927	30.9	157.669	5.57158	0.159552	0.539734	0.380181	0.0350403	hyper
chr19	54515095	54515475	25	381	15.24	123.359	5.01222	0.0938114	0.582316	0.488504	0.0202186	hyper
chr19	49489957	49490708	21	752	35.8095	-121.154	-5.03589	-0.141211	0.556388	0.697599	0.01783	hypo
chr19	903286	903558	22	273	12.4091	118.236	5.67769	0.0908698	0.610966	0.520096	0.0194056	hyper
chr19	3042207	3042847	23	641	27.8696	115.546	5.22884	0.0841817	0.367551	0.28337	0.0221977	hyper
chr19	50353226	50353676	16	451	28.1875	-106.92	-4.63888	-0.140356	0.479733	0.620089	0.0166801	hypo
chr19	18417587	18418056	19	470	24.7368	-101.602	-4.7085	-0.118266	0.621334	0.739601	0.0190526	hypo
chr19	49494454	49494918	19	465	24.4737	-101.503	-4.72526	-0.142367	0.31676	0.459127	0.0198178	hypo
chr19	37807773	37807969	17	197	11.5882	90.6245	5.79765	0.110252	0.469359	0.359107	0.0242512	hyper
chr19	55517338	55518321	16	984	61.5	89.7678	6.21272	0.0919753	0.612553	0.520578	0.0196588	hyper
chr19	41100396	41100961	17	566	33.2941	85.4285	5.28031	0.0868707	0.502175	0.415304	0.0176915	hyper
chr19	19639626	19639776	18	151	8.38889	84.7728	4.75665	0.113421	0.581349	0.467928	0.0267209	hyper
chr19	1272593	1272974	16	382	23.875	-77.5584	-4.60219	-0.118911	0.416752	0.535663	0.0216015	hypo
chr19	21860987	21861440	15	454	30.2667	71.1163	4.83951	0.0953959	0.58116	0.485764	0.0248092	hyper
chr19	45669928	45670312	13	385	29.6154	69.6887	5.59237	0.101919	0.690757	0.588838	0.019803	hyper
chr19	35757338	35757744	13	407	31.3077	-68.6363	-4.70215	-0.101856	0.565033	0.666888	0.017899	hypo
chr19	2231689	2231982	14	294	21	-67.6862	-4.7111	-0.122543	0.329266	0.451809	0.020795	hypo
chr19	49470424	49470863	12	440	36.6667	-67.5285	-4.75123	-0.134902	0.481314	0.616217	0.0207511	hypo
chr19	2516966	2517287	14	322	23	-66.6581	-4.6143	-0.10092	0.380261	0.481181	0.0211999	hypo
chr19	55662300	55662590	14	291	20.7857	-66.5778	-4.60586	-0.0966652	0.472191	0.568856	0.0170661	hypo
chr19	53037500	53038098	12	599	49.9167	-66.2193	-4.63225	-0.116504	0.484207	0.600712	0.0197177	hypo
chr19	33791936	33792157	13	222	17.0769	65.6414	5.32642	0.0849835	0.301263	0.216279	0.0179141	hyper
chr19	7854829	7855060	11	232	21.0909	-61.3479	-4.79111	-0.0989676	0.449628	0.548596	0.0165583	hypo
chr19	41115390	41115578	12	189	15.75	60.0341	5.17769	0.132526	0.415051	0.282525	0.025501	hyper
chr19	5086926	5087227	12	302	25.1667	-59.6558	-4.69268	-0.11345	0.443843	0.557293	0.0205167	hypo
chr19	639086	639216	11	131	11.9091	54.104	5.06614	0.0797984	0.406393	0.326595	0.0166403	hyper
chr19	50195041	50195220	10	180	18	50.1413	5.19109	0.0829367	0.512821	0.429885	0.0188451	hyper
chr19	2138500	2138777	10	278	27.8	-48.6074	-4.63894	-0.134312	0.438588	0.5729	0.0227596	hypo
chr19	4715134	4715575	9	442	49.1111	-45.2206	-4.61392	-0.131151	0.445281	0.576432	0.0210378	hypo
chr19	39086053	39086330	9	278	30.8889	-44.9228	-4.71973	-0.120586	0.430513	0.551098	0.0186306	hypo
chr19	10908284	10908584	9	301	33.4444	44.2979	5.21129	0.0779841	0.663405	0.585421	0.017388	hyper
chr19	39411035	39411420	9	386	42.8889	44.0844	5.10474	0.0776173	0.655513	0.577896	0.0171697	hyper
chr19	50342260	50342607	9	348	38.6667	-43.9597	-4.64895	-0.122231	0.532252	0.654484	0.0180259	hypo
chr19	2477863	2478015	9	153	17	-43.1851	-4.61606	-0.103557	0.217379	0.320936	0.0187019	hypo
chr19	47461809	47462278	7	470	67.1429	37.8948	5.67018	0.0819456	0.630795	0.54885	0.0173804	hyper
chr19	4329348	4329421	8	74	9.25	37.1499	4.65709	0.0837454	0.429796	0.346051	0.0205919	hyper
chr19	18534267	18534467	7	201	28.7143	-32.9447	-4.61617	-0.0813552	0.500195	0.581551	0.0165915	hypo
chr19	1164228	1164475	6	248	41.3333	-32.0541	-4.70454	-0.139277	0.298599	0.437876	0.0259665	hypo
chr19	29702713	29702849	5	137	27.4	-31.1597	-5.04489	-0.130996	0.365278	0.496274	0.0174077	hypo
chr19	49469937	49470010	5	74	14.8	-30.1406	-5.85985	-0.142114	0.419364	0.561478	0.0207511	hypo
chr19	18320260	18320348	6	89	14.8333	-28.0757	-4.64347	-0.0901345	0.508987	0.599121	0.0168851	hypo
chr19	36619692	36619804	5	113	22.6	-27.0861	-4.92117	-0.0985152	0.572959	0.671474	0.0165315	hypo
chr19	35629096	35629277	5	182	36.4	-24.0193	-4.72885	-0.114803	0.336406	0.451209	0.0205037	hypo
chr19	56134679	56134695	5	17	3.4	-23.6855	-4.72894	-0.128158	0.455391	0.583549	0.0205269	hypo
chr19	3428164	3428339	5	176	35.2	23.6588	4.82398	0.0712874	0.542354	0.471066	0.0223198	hyper
chr19	19453409	19453527	5	119	23.8	23.517	4.72982	0.073107	0.557037	0.48393	0.0181279	hyper
chr19	18121483	18121519	5	37	7.4	-23.4317	-4.62101	-0.147039	0.405205	0.552244	0.0253058	hypo
chr19	49126940	49127038	4	99	24.75	19.5182	4.99256	0.0613988	0.421456	0.360057	0.0169379	hyper
chr19	18630258	18630391	4	134	33.5	-19.0282	-4.71368	-0.102773	0.274438	0.377211	0.0191378	hypo
chr19	50835121	50835233	4	113	28.25	18.8625	4.72934	0.0752901	0.380495	0.305205	0.0172386	hyper
chr19	47530646	47530744	4	99	24.75	-18.6814	-4.63977	-0.0855683	0.487846	0.573414	0.0189775	hypo
chr19	3100176	3100250	4	75	18.75	-18.5096	-4.61551	-0.0965023	0.583504	0.680007	0.0184398	hypo
chr19	34374933	34375047	4	115	28.75	18.4718	4.62301	0.0589154	0.389738	0.330823	0.0167317	hyper
chr19	18748757	18749122	3	366	122	-15.9078	-5.12028	-0.092324	0.44488	0.537204	0.0174668	hypo
chr19	55945374	55945379	3	6	2	14.6537	4.88748	0.0746054	0.48893	0.414324	0.0182492	hyper
chr19	58695474	58695528	3	55	18.3333	14.4401	4.94808	0.0793532	0.594895	0.515542	0.0168705	hyper
chr19	45571655	45571724	3	70	23.3333	-14.3896	-4.75188	-0.100541	0.763262	0.863803	0.0181937	hypo
chr19	12403611	12403753	3	143	47.6667	-14.0953	-4.64009	-0.0935674	0.726642	0.82021	0.0168293	hypo
chr19	55657335	55657357	3	23	7.66667	13.8395	4.61523	0.0706594	0.382742	0.312083	0.0230706	hyper
chr19	6530187	6530304	2	118	59	-13.27	-6.38636	-0.116587	0.604784	0.72137	0.0175076	hypo
chr19	19432706	19432769	2	64	32	-10.6282	-5.19937	-0.105178	0.464009	0.569186	0.0169218	hypo
chr19	17493063	17493243	2	181	90.5	10.514	5.62411	0.0687122	0.452458	0.383745	0.0181311	hyper
chr19	12510486	12510520	2	35	17.5	-10.4353	-5.03505	-0.0909631	0.639979	0.730942	0.0167309	hypo
chr19	33181935	33182015	2	81	40.5	-10.0287	-4.77767	-0.101117	0.651944	0.753061	0.0170403	hypo
chr19	54493617	54493643	2	27	13.5	-9.64171	-4.69861	-0.104923	0.411745	0.516668	0.0196463	hypo
chr19	15491380	15491427	2	48	24	9.3392	4.68831	0.0682437	0.357468	0.289225	0.0176553	hyper
chr19	8554755	8554881	2	127	63.5	-9.32041	-4.62726	-0.0888927	0.583532	0.672425	0.0169087	hypo
chr19	5479114	5479177	2	64	32	-9.29194	-4.6117	-0.0910271	0.705299	0.796326	0.0185046	hypo
chr19	55944231	55944297	2	67	33.5	-9.2774	-4.60891	-0.092924	0.592584	0.685508	0.0171622	hypo
chr19	46388328	46388344	2	17	8.5	-9.25682	-4.6252	-0.109954	0.340171	0.450125	0.0174545	hypo
chr19	10304373	10304422	2	50	25	9.23521	4.62865	0.0755264	0.443615	0.368088	0.016771	hyper
chr19	17403171	17403176	2	6	3	9.22002	4.61225	0.0884161	0.492322	0.403906	0.0232822	hyper
chr19	6529614	6529614	1	1	1	-6.47214	-6.47214	-0.112643	0.671324	0.783966	0.0175076	hypo
chr19	53425556	53425556	1	1	1	-5.49927	-5.49927	-0.124249	0.364417	0.488666	0.0205767	hypo
chr19	12510112	12510112	1	1	1	-5.49015	-5.49015	-0.0959051	0.818442	0.914347	0.0167309	hypo
chr19	55961859	55961859	1	1	1	5.39237	5.39237	0.103557	0.378864	0.275307	0.0209317	hyper
chr19	42805982	42805982	1	1	1	5.1216	5.1216	0.0734019	0.483523	0.410121	0.0166385	hyper
chr19	17493622	17493622	1	1	1	4.97739	4.97739	0.0636539	0.34011	0.276456	0.0180625	hyper
chr19	11639083	11639083	1	1	1	-4.9548	-4.9548	-0.0931285	0.508914	0.602042	0.0165799	hypo
chr19	1161357	1161357	1	1	1	-4.93397	-4.93397	-0.11156	0.542757	0.654317	0.0220872	hypo
chr19	2703115	2703115	1	1	1	-4.88424	-4.88424	-0.0886257	0.383743	0.472369	0.0174827	hypo
chr19	59087868	59087868	1	1	1	-4.79163	-4.79163	-0.084048	0.414894	0.498942	0.0173154	hypo
chr19	11103367	11103367	1	1	1	-4.64537	-4.64537	-0.0951277	0.465512	0.56064	0.0185107	hypo
chr19	3403559	3403559	1	1	1	4.63756	4.63756	0.0556386	0.198948	0.14331	0.0188258	hyper
chr19	1975124	1975124	1	1	1	4.61262	4.61262	0.0703144	0.726586	0.656271	0.0185568	hyper
chr19	350054	350054	1	1	1	-4.61107	-4.61107	-0.107522	0.435234	0.542756	0.0220653	hypo
chr19	45253160	45253160	1	1	1	-4.60726	-4.60726	-0.0844604	0.299435	0.383895	0.0190383	hypo
chr19	21794857	21794857	1	1	1	4.60542	4.60542	0.0836521	0.628492	0.54484	0.0174985	hyper
chr2	27529325	27530254	67	930	13.8806	425.694	7.47802	0.0957726	0.35046	0.254688	0.0224465	hyper
chr2	239139880	239140452	50	573	11.46	292.656	6.15785	0.0786443	0.219341	0.140697	0.0167544	hyper
chr2	25354646	25355001	35	356	10.1714	179.529	5.36163	0.110937	0.443422	0.332484	0.0226253	hyper
chr2	120980461	120980670	24	210	8.75	140.652	6.96283	0.0727795	0.213902	0.141122	0.0149206	hyper
chr2	242003296	242003789	27	494	18.2963	140.524	5.36905	0.122461	0.646335	0.523874	0.0250999	hyper
chr2	239326281	239327137	27	857	31.7407	-127.486	-4.66191	-0.0923895	0.566874	0.659263	0.0188674	hypo
chr2	128725612	128726599	22	988	44.9091	-119.092	-4.65797	-0.107474	0.459719	0.567193	0.0157713	hypo
chr2	128650575	128651324	20	750	37.5	-118.661	-4.97307	-0.0947163	0.643658	0.738374	0.014561	hypo
chr2	97192991	97193239	20	249	12.45	111.55	6.15517	0.0796111	0.302157	0.222546	0.0170163	hyper
chr2	239048386	239048655	20	270	13.5	-96.1222	-4.60899	-0.11531	0.394828	0.510137	0.0195702	hypo
chr2	120190074	120190307	18	234	13	92.9471	5.44638	0.0839191	0.631788	0.547868	0.0176929	hyper
chr2	16254005	16254813	18	809	44.9444	-91.7834	-4.60027	-0.0825047	0.476544	0.559049	0.0162374	hypo
chr2	3521258	3521756	11	499	45.3636	-91.285	-6.86558	-0.126561	0.479572	0.606133	0.0146789	hypo
chr2	240691305	240691881	18	577	32.0556	-91.0741	-4.73216	-0.0723564	0.532707	0.605064	0.0157819	hypo
chr2	238769419	238770228	15	810	54	-82.6406	-4.62715	-0.11398	0.448251	0.562231	0.0174124	hypo
chr2	232479854	232480010	16	157	9.8125	77.8137	5.02521	0.0912825	0.429823	0.33854	0.0198324	hyper
chr2	222434893	222435272	14	380	27.1429	76.0657	6.02035	0.104533	0.355404	0.250871	0.0212086	hyper
chr2	25196429	25196918	12	490	40.8333	-72.5464	-4.65511	-0.112099	0.587941	0.70004	0.0164297	hypo
chr2	27939769	27940231	14	463	33.0714	-72.5043	-4.75427	-0.130821	0.401995	0.532816	0.0213144	hypo
chr2	48783442	48783618	15	177	11.8	-72.372	-4.61092	-0.116169	0.79467	0.910839	0.019756	hypo
chr2	103352193	103352560	13	368	28.3077	-71.9529	-4.7135	-0.0931265	0.466208	0.559335	0.0150751	hypo
chr2	64247910	64248258	9	349	38.7778	-71.3748	-4.62952	-0.135204	0.637007	0.772211	0.0154977	hypo
chr2	220115954	220116772	13	819	63	-70.8783	-4.71365	-0.0980095	0.332688	0.430698	0.0155907	hypo
chr2	64066512	64066788	13	277	21.3077	-64.4372	-4.64873	-0.131907	0.661118	0.793024	0.016415	hypo
chr2	86023660	86024098	12	439	36.5833	63.3713	5.56167	0.0971337	0.508009	0.410875	0.0198969	hyper
chr2	86563190	86563565	10	376	37.6	-61.705	-4.66546	-0.0958536	0.400653	0.496507	0.0146196	hypo
chr2	131350086	131350354	11	269	24.4545	61.1599	6.12821	0.0853094	0.373113	0.287804	0.0186219	hyper
chr2	110518255	110518367	13	113	8.69231	60.0976	4.64957	0.0474132	0.0629721	0.0155589	0.0137802	hyper
chr2	10701581	10702250	11	670	60.9091	58.3624	5.55181	0.0729436	0.717651	0.644707	0.014161	hyper
chr2	69967853	69968043	8	191	23.875	-52.5804	-5.92389	-0.115356	0.569196	0.684553	0.0159464	hypo
chr2	71126434	71126683	9	250	27.7778	46.1751	5.41648	0.104085	0.42467	0.320585	0.0194012	hyper
chr2	55275325	55275763	9	439	48.7778	45.9154	5.58938	0.0723268	0.292564	0.220238	0.0159938	hyper
chr2	128146271	128146565	7	295	42.1429	-45.3436	-5.30201	-0.109646	0.410362	0.520008	0.0145956	hypo
chr2	27324729	27325324	9	596	66.2222	45.0692	5.1856	0.0700162	0.682596	0.61258	0.0158834	hyper
chr2	239334328	239334489	9	162	18	-44.616	-4.60596	-0.07565	0.455416	0.531066	0.0147784	hypo
chr2	39055020	39055249	9	230	25.5556	-44.2572	-4.86739	-0.0810427	0.5793	0.660342	0.0139976	hypo
chr2	198651561	198651645	9	85	9.44444	44.0398	4.95848	0.0619282	0.236328	0.1744	0.0162163	hyper
chr2	8961185	8962214	9	1030	114.444	-43.9794	-4.67688	-0.0802237	0.457999	0.538223	0.0135564	hypo
chr2	240171578	240171712	9	135	15	42.3139	4.72835	0.0609488	0.416524	0.355575	0.0199059	hyper
chr2	86771571	86772005	8	435	54.375	-41.7716	-4.61095	-0.0757657	0.818335	0.894101	0.0147419	hypo
chr2	134948615	134948802	8	188	23.5	-40.4164	-4.6233	-0.101543	0.432574	0.534117	0.018838	hypo
chr2	96929914	96930369	7	456	65.1429	-40.1654	-4.66029	-0.108597	0.470555	0.579152	0.0157775	hypo
chr2	38633791	38633953	8	163	20.375	39.1511	5.0101	0.0676239	0.765897	0.698273	0.0144717	hyper
chr2	227185312	227185503	6	192	32	-37.7113	-6.17986	-0.103164	0.500267	0.603431	0.0146301	hypo
chr2	170685955	170686090	7	136	19.4286	-37.5083	-4.81641	-0.119726	0.538338	0.658065	0.016707	hypo
chr2	97301603	97302218	7	616	88	-37.3377	-4.91489	-0.0953756	0.427594	0.52297	0.0150493	hypo
chr2	122286598	122287106	7	509	72.7143	-37.1678	-4.72637	-0.0951021	0.373248	0.46835	0.0154412	hypo
chr2	287072	287327	7	256	36.5714	37.1438	5.73183	0.063964	0.402597	0.338633	0.014077	hyper
chr2	228583327	228583392	7	66	9.42857	-36.522	-4.84664	-0.090109	0.728051	0.81816	0.0157318	hypo
chr2	219269479	219269860	6	382	63.6667	-36.3532	-5.42427	-0.106761	0.514249	0.621011	0.0162444	hypo
chr2	99770464	99770742	6	279	46.5	-35.4236	-4.72305	-0.0895813	0.431344	0.520926	0.0147706	hypo
chr2	39662602	39662950	7	349	49.8571	35.1574	5.25655	0.0499915	0.144079	0.0940873	0.0153263	hyper
chr2	101923806	101923986	7	181	25.8571	-34.7944	-4.63092	-0.0968035	0.421618	0.518421	0.0166196	hypo
chr2	28612184	28612652	6	469	78.1667	-34.4558	-4.66969	-0.0920395	0.638652	0.730691	0.0137961	hypo
chr2	220436812	220436948	7	137	19.5714	-34.381	-4.69222	-0.0804213	0.296556	0.376977	0.0163186	hypo
chr2	97536526	97536757	7	232	33.1429	34.3509	5.09496	0.0859376	0.512327	0.42639	0.0175157	hyper
chr2	70058099	70058197	7	99	14.1429	-34.2074	-4.64348	-0.0771567	0.6138	0.690957	0.0147267	hypo
chr2	232825575	232825728	7	154	22	-33.8606	-4.67044	-0.0755067	0.716205	0.791711	0.014613	hypo
chr2	37549218	37549456	7	239	34.1429	-33.6344	-4.65793	-0.0833912	0.628949	0.71234	0.0141675	hypo
chr2	46613089	46613328	7	240	34.2857	33.3309	4.85253	0.0675162	0.703681	0.636165	0.0152725	hyper
chr2	202509299	202510031	6	733	122.167	-33.2	-4.6241	-0.0847036	0.532661	0.617365	0.0138995	hypo
chr2	100104244	100104718	6	475	79.1667	-30.9317	-4.72241	-0.132822	0.579149	0.711971	0.0204675	hypo
chr2	43038860	43038912	6	53	8.83333	30.4452	5.2405	0.0605067	0.252618	0.192111	0.0142642	hyper
chr2	242744875	242745303	6	429	71.5	29.7725	5.18279	0.279011	0.603767	0.324756	0.0577808	hyper
chr2	25897293	25897438	5	146	29.2	-29.4609	-5.24256	-0.0872973	0.409348	0.496645	0.0137385	hypo
chr2	242755099	242755215	6	117	19.5	28.8412	4.91385	0.0796617	0.68053	0.600869	0.0185628	hyper
chr2	176868506	176868964	6	459	76.5	-28.8128	-4.60109	-0.0981887	0.41385	0.512039	0.0158512	hypo
chr2	75877578	75877909	6	332	55.3333	-28.6383	-4.68952	-0.0946698	0.628027	0.722696	0.0159278	hypo
chr2	232798680	232798966	6	287	47.8333	28.0691	4.78456	0.0804062	0.555319	0.474913	0.0165591	hyper
chr2	219647701	219647967	5	267	53.4	-27.806	-4.87661	-0.0813986	0.525841	0.60724	0.0152823	hypo
chr2	33780318	33780755	5	438	87.6	27.0825	5.77375	0.0763366	0.670312	0.593975	0.0158908	hyper
chr2	43298598	43298867	5	270	54	23.7625	4.84614	0.091553	0.563519	0.471966	0.0201625	hyper
chr2	114463643	114463864	5	222	44.4	23.7355	4.8306	0.0685148	0.646323	0.577808	0.0147419	hyper
chr2	164657648	164658215	5	568	113.6	-23.6943	-4.63056	-0.07322	0.430434	0.503654	0.0143681	hypo
chr2	91875130	91875328	5	199	39.8	23.694	4.83638	0.0689068	0.524024	0.455117	0.0163577	hyper
chr2	237150200	237150447	5	248	49.6	-23.646	-4.61242	-0.0862425	0.451091	0.537333	0.0161036	hypo
chr2	111926092	111926220	5	129	25.8	-23.3483	-4.64572	-0.0813396	0.502448	0.583787	0.0152306	hypo
chr2	172749529	172749752	4	224	56	-22.285	-5.40949	-0.109065	0.383999	0.493064	0.0159755	hypo
chr2	180127830	180127967	4	138	34.5	21.9791	5.77197	0.0678999	0.46159	0.39369	0.0143022	hyper
chr2	27850751	27850964	4	214	53.5	-21.0747	-5.10021	-0.0849281	0.45876	0.543688	0.0143009	hypo
chr2	119982588	119982868	4	281	70.25	-21.0285	-4.88049	-0.0990249	0.410354	0.509379	0.0158313	hypo
chr2	73296678	73296985	4	308	77	-20.9632	-4.79243	-0.0820917	0.530062	0.612153	0.015065	hypo
chr2	101178407	101178649	4	243	60.75	20.6726	5.6807	0.0655857	0.721693	0.656108	0.0142447	hyper
chr2	239336764	239336851	4	88	22	-20.5472	-4.96326	-0.0723404	0.716345	0.788685	0.0136309	hypo
chr2	238801515	238801768	4	254	63.5	20.3006	5.58217	0.0573702	0.667593	0.610222	0.0146965	hyper
chr2	170680196	170680381	4	186	46.5	-20.2923	-4.82148	-0.098695	0.540468	0.639163	0.0153072	hypo
chr2	33284381	33284634	4	254	63.5	-19.9327	-4.91634	-0.0936336	0.432875	0.526509	0.0161502	hypo
chr2	235971875	235972054	4	180	45	-19.8804	-4.64658	-0.081431	0.399366	0.480797	0.0150724	hypo
chr2	101618085	101618192	4	108	27	19.8247	5.15696	0.0519155	0.592753	0.540837	0.0163696	hyper
chr2	163201350	163201463	4	114	28.5	19.6346	4.97294	0.0532661	0.238678	0.185412	0.0142365	hyper
chr2	102179510	102179615	4	106	26.5	19.4015	4.97259	0.0644151	0.825219	0.760804	0.0149369	hyper
chr2	102179995	102180145	4	151	37.75	19.366	4.91829	0.0617842	0.811786	0.750002	0.0144917	hyper
chr2	44587304	44587630	4	327	81.75	-19.1033	-4.65554	-0.0856529	0.485975	0.571628	0.0149053	hypo
chr2	95664636	95664709	4	74	18.5	-19.0765	-4.66884	-0.0709158	0.6183	0.689216	0.0156713	hypo
chr2	74735477	74735537	4	61	15.25	18.9684	4.83299	0.0721167	0.422896	0.350779	0.0160932	hyper
chr2	239150158	239150188	4	31	7.75	-18.8073	-4.64028	-0.092591	0.391963	0.484554	0.0170835	hypo
chr2	176936091	176936165	4	75	18.75	18.7176	4.74484	0.074612	0.602066	0.527454	0.0165082	hyper
chr2	105653745	105653808	3	64	21.3333	-18.697	-5.87388	-0.0980836	0.471481	0.569564	0.0139903	hypo
chr2	232545413	232545454	4	42	10.5	-18.6356	-4.63655	-0.0681567	0.396048	0.464205	0.0163444	hypo
chr2	133428966	133429001	4	36	9	18.5653	4.65213	0.0776192	0.506742	0.429123	0.0159142	hyper
chr2	179061148	179061393	3	246	82	-17.2814	-5.44966	-0.103615	0.421839	0.525454	0.015	hypo
chr2	110515802	110515933	3	132	44	-17.1262	-5.4016	-0.153193	0.561475	0.714668	0.0215808	hypo
chr2	86335105	86335373	3	269	89.6667	-16.9222	-4.83673	-0.0907856	0.598376	0.689162	0.0141922	hypo
chr2	217362597	217362718	3	122	40.6667	-16.7807	-5.36771	-0.0840414	0.543857	0.627899	0.0141018	hypo
chr2	71296782	71296884	3	103	34.3333	-16.289	-5.31121	-0.0732648	0.517797	0.591062	0.0142196	hypo
chr2	75936530	75936760	3	231	77	-15.72	-4.84373	-0.0838475	0.268645	0.352492	0.0143362	hypo
chr2	58468999	58469126	3	128	42.6667	-15.5577	-4.66306	-0.0732593	0.699059	0.772318	0.0136943	hypo
chr2	191877834	191878078	3	245	81.6667	15.2805	5.62328	0.0620433	0.437123	0.375079	0.014368	hyper
chr2	242668492	242668703	3	212	70.6667	-15.2695	-4.83177	-0.0967747	0.38247	0.479245	0.0179296	hypo
chr2	230580799	230580861	3	63	21	15.2368	5.32538	0.056745	0.239495	0.18275	0.013679	hyper
chr2	206062925	206063160	3	236	78.6667	15.1154	5.11366	0.0547657	0.749984	0.695218	0.0138713	hyper
chr2	27293230	27293328	3	99	33	-14.3946	-4.60216	-0.0746669	0.596362	0.671029	0.0144037	hypo
chr2	9697149	9697377	3	229	76.3333	-14.2926	-4.65579	-0.0708343	0.62865	0.699484	0.0140649	hypo
chr2	3719974	3720077	3	104	34.6667	14.1412	4.74648	0.06779	0.560337	0.492547	0.0163466	hyper
chr2	145278808	145279094	3	287	95.6667	14.1233	4.78695	0.074941	0.365515	0.290574	0.015096	hyper
chr2	10985542	10985810	3	269	89.6667	-14.0795	-4.65934	-0.108738	0.497699	0.606437	0.0187357	hypo
chr2	192750549	192750610	3	62	20.6667	14.0634	4.81288	0.0492026	0.640192	0.59099	0.0140375	hyper
chr2	128143791	128143964	3	174	58	-13.9921	-4.63392	-0.0838802	0.260537	0.344418	0.0144498	hypo
chr2	27535758	27535925	3	168	56	-13.9918	-4.646	-0.114619	0.490021	0.60464	0.0177994	hypo
chr2	42595026	42595273	3	248	82.6667	13.8956	4.64818	0.0589246	0.487342	0.428418	0.013995	hyper
chr2	11041829	11041993	3	165	55	13.8745	4.65682	0.0775747	0.692413	0.614838	0.0197895	hyper
chr2	121105554	121105584	3	31	10.3333	13.869	4.6277	0.0746361	0.415918	0.341281	0.0180907	hyper
chr2	157200223	157200237	2	15	7.5	-13.8503	-6.88859	-0.109014	0.568517	0.67753	0.0140609	hypo
chr2	35619391	35619516	2	126	63	13.5088	6.84197	0.0896926	0.451756	0.362063	0.015152	hyper
chr2	176865027	176865125	2	99	49.5	-13.4789	-6.45234	-0.112899	0.74235	0.855249	0.0141419	hypo
chr2	192749643	192749834	2	192	96	13.1857	6.61963	0.0768849	0.610624	0.533739	0.0140375	hyper
chr2	227184487	227184731	2	245	122.5	-12.2837	-5.97038	-0.100225	0.507416	0.607641	0.0146183	hypo
chr2	44968	45020	2	53	26.5	-11.5685	-5.52405	-0.0858245	0.357563	0.443387	0.0142235	hypo
chr2	182758304	182758342	2	39	19.5	-11.1075	-5.42641	-0.0887509	0.377853	0.466604	0.0138229	hypo
chr2	28788949	28789018	2	70	35	-10.8922	-4.93469	-0.102525	0.470684	0.573209	0.0140187	hypo
chr2	172543700	172543743	2	44	22	10.8278	5.75974	0.0697625	0.504578	0.434816	0.0143853	hyper
chr2	122116934	122117216	2	283	141.5	-10.6172	-5.24282	-0.109089	0.538085	0.647174	0.0175436	hypo
chr2	102971678	102971690	2	13	6.5	-10.5065	-5.195	-0.0798031	0.438673	0.518476	0.0149739	hypo
chr2	227184013	227184126	2	114	57	-10.1437	-4.92956	-0.0840436	0.551462	0.635506	0.0146183	hypo
chr2	135811094	135811148	2	55	27.5	-10.0893	-4.72667	-0.0880196	0.271615	0.359635	0.0143898	hypo
chr2	172725820	172725981	2	162	81	-9.98444	-4.93313	-0.0953598	0.641819	0.737179	0.0148983	hypo
chr2	178978087	178978131	2	45	22.5	9.97371	5.27162	0.060149	0.226618	0.166469	0.014386	hyper
chr2	107501086	107501360	2	275	137.5	9.87996	4.97882	0.0722819	0.679556	0.607274	0.0143126	hyper
chr2	37549927	37549948	2	22	11	-9.83309	-4.85926	-0.084659	0.464444	0.549103	0.0141675	hypo
chr2	182755044	182755339	2	296	148	-9.79434	-4.62356	-0.080052	0.615637	0.695688	0.0139016	hypo
chr2	187714436	187714659	2	224	112	9.73527	5.11879	0.0584183	0.228552	0.170134	0.0148725	hyper
chr2	95522258	95522266	2	9	4.5	-9.72603	-4.85287	-0.0743	0.59312	0.66742	0.0146001	hypo
chr2	122404840	122404922	2	83	41.5	-9.66996	-4.73645	-0.0987157	0.440598	0.539314	0.0172401	hypo
chr2	240676046	240676175	2	130	65	-9.61002	-4.74708	-0.0934001	0.439915	0.533315	0.017514	hypo
chr2	42589162	42589244	2	83	41.5	9.56432	4.96168	0.05664	0.423071	0.366431	0.0137808	hyper
chr2	85583364	85583503	2	140	70	-9.54167	-4.74605	-0.0901213	0.580617	0.670738	0.015668	hypo
chr2	87304894	87304977	2	84	42	9.5157	4.83998	0.064178	0.507963	0.443785	0.0160773	hyper
chr2	122117533	122117566	2	34	17	-9.51283	-4.70951	-0.0989022	0.515437	0.614339	0.017508	hypo
chr2	38824373	38824421	2	49	24.5	-9.47428	-4.71703	-0.10835	0.693454	0.801804	0.0147947	hypo
chr2	18740410	18740521	2	112	56	-9.41309	-4.69577	-0.0727884	0.510429	0.583217	0.0146272	hypo
chr2	172726332	172726363	2	32	16	-9.39242	-4.68664	-0.0905396	0.642083	0.732622	0.0148463	hypo
chr2	33781059	33781077	2	19	9.5	9.36345	4.7293	0.0649233	0.77495	0.710026	0.0158908	hyper
chr2	39004780	39004826	2	47	23.5	-9.28483	-4.63298	-0.083967	0.574086	0.658053	0.0145689	hypo
chr2	96872533	96872571	2	39	19.5	-9.28263	-4.6256	-0.133391	0.500004	0.633395	0.0221497	hypo
chr2	118772907	118772933	2	27	13.5	-9.27555	-4.63116	-0.0724473	0.576521	0.648969	0.0148009	hypo
chr2	68350784	68350814	2	31	15.5	-9.24701	-4.62285	-0.0873279	0.679059	0.766387	0.016655	hypo
chr2	87756340	87756459	2	120	60	9.22801	4.61784	0.0931641	0.438742	0.345577	0.0213259	hyper
chr2	172754839	172754839	1	1	1	8.50806	8.50806	0.123783	0.651205	0.527422	0.0162883	hyper
chr2	86334645	86334645	1	1	1	-6.32519	-6.32519	-0.100336	0.275313	0.375649	0.0141922	hypo
chr2	173939755	173939755	1	1	1	-6.0616	-6.0616	-0.118131	0.5873	0.705431	0.0160938	hypo
chr2	38830955	38830955	1	1	1	5.75786	5.75786	0.0572767	0.370985	0.313708	0.0139642	hyper
chr2	135811641	135811641	1	1	1	-5.5246	-5.5246	-0.0952885	0.590877	0.686165	0.0143898	hypo
chr2	105655858	105655858	1	1	1	-5.45453	-5.45453	-0.088721	0.674628	0.763349	0.0142273	hypo
chr2	68383361	68383361	1	1	1	-5.34599	-5.34599	-0.0830816	0.67571	0.758792	0.0139732	hypo
chr2	219576797	219576797	1	1	1	5.24494	5.24494	0.0725508	0.675847	0.603296	0.0138108	hyper
chr2	191400610	191400610	1	1	1	-5.03635	-5.03635	-0.0990285	0.402878	0.501906	0.0143464	hypo
chr2	218684671	218684671	1	1	1	5.00629	5.00629	0.0750871	0.678776	0.603689	0.0159656	hyper
chr2	203501235	203501235	1	1	1	5.00284	5.00284	0.0569238	0.31899	0.262066	0.0140405	hyper
chr2	200523116	200523116	1	1	1	-4.93652	-4.93652	-0.0717573	0.635045	0.706802	0.0154337	hypo
chr2	10270	10270	1	1	1	4.89628	4.89628	0.184216	0.781685	0.597468	0.0229187	hyper
chr2	202297512	202297512	1	1	1	4.89565	4.89565	0.0603897	0.375959	0.31557	0.0141234	hyper
chr2	27940537	27940537	1	1	1	-4.891	-4.891	-0.128412	0.412724	0.541137	0.0220411	hypo
chr2	54556952	54556952	1	1	1	-4.87473	-4.87473	-0.0982598	0.322355	0.420615	0.0161245	hypo
chr2	86851586	86851586	1	1	1	-4.86666	-4.86666	-0.0794078	0.440843	0.520251	0.0151645	hypo
chr2	239151289	239151289	1	1	1	4.85287	4.85287	0.0713012	0.366215	0.294914	0.0170835	hyper
chr2	219136619	219136619	1	1	1	-4.84854	-4.84854	-0.0908566	0.270863	0.36172	0.015558	hypo
chr2	208675591	208675591	1	1	1	4.84057	4.84057	0.0778951	0.666125	0.58823	0.01544	hyper
chr2	178079087	178079087	1	1	1	-4.8117	-4.8117	-0.0914674	0.231238	0.322706	0.0162932	hypo
chr2	112657511	112657511	1	1	1	4.80525	4.80525	0.0698915	0.391476	0.321584	0.0148588	hyper
chr2	38203536	38203536	1	1	1	4.76178	4.76178	0.0663686	0.778766	0.712398	0.0139779	hyper
chr2	198317568	198317568	1	1	1	4.75498	4.75498	0.0628612	0.135969	0.0731077	0.0143624	hyper
chr2	42223182	42223182	1	1	1	4.7364	4.7364	0.0766085	0.843562	0.766954	0.0150207	hyper
chr2	25193721	25193721	1	1	1	-4.72588	-4.72588	-0.088962	0.232254	0.321216	0.0158865	hypo
chr2	239112910	239112910	1	1	1	-4.70015	-4.70015	-0.0789997	0.487761	0.566761	0.0137823	hypo
chr2	129105564	129105564	1	1	1	4.69491	4.69491	0.0670764	0.412016	0.34494	0.0160028	hyper
chr2	55510055	55510055	1	1	1	-4.69241	-4.69241	-0.0747024	0.383123	0.457826	0.0141086	hypo
chr2	100936814	100936814	1	1	1	-4.6912	-4.6912	-0.0746115	0.406924	0.481536	0.0149757	hypo
chr2	38823968	38823968	1	1	1	-4.68142	-4.68142	-0.107975	0.710469	0.818444	0.0147947	hypo
chr2	192016601	192016601	1	1	1	-4.66516	-4.66516	-0.118987	0.46548	0.584468	0.0195562	hypo
chr2	28973148	28973148	1	1	1	-4.66021	-4.66021	-0.0798632	0.60657	0.686433	0.0142544	hypo
chr2	201679387	201679387	1	1	1	-4.65075	-4.65075	-0.075827	0.67346	0.749287	0.0140285	hypo
chr2	71501406	71501406	1	1	1	4.64611	4.64611	0.0523885	0.832962	0.780574	0.0142664	hyper
chr2	70143463	70143463	1	1	1	-4.6449	-4.6449	-0.0698388	0.320687	0.390526	0.0148528	hypo
chr2	114512473	114512473	1	1	1	-4.63606	-4.63606	-0.085613	0.435263	0.520876	0.0146117	hypo
chr2	157200575	157200575	1	1	1	-4.62203	-4.62203	-0.0766141	0.675798	0.752412	0.0140609	hypo
chr2	112814322	112814322	1	1	1	4.61378	4.61378	0.0601867	0.370808	0.310622	0.0138545	hyper
chr2	234474077	234474077	1	1	1	-4.6109	-4.6109	-0.0727431	0.651528	0.724272	0.013808	hypo
chr2	241918176	241918176	1	1	1	4.60822	4.60822	0.109199	0.495574	0.386376	0.0211639	hyper
chr2	202297914	202297914	1	1	1	4.60563	4.60563	0.0564346	0.394239	0.337804	0.0141234	hyper
chr2	43444972	43444972	1	1	1	-4.60291	-4.60291	-0.0782158	0.35969	0.437906	0.0150705	hypo
chr2	159315363	159315363	1	1	1	4.60073	4.60073	0.05964	0.483521	0.423881	0.0152563	hyper
chr20	56247260	56247799	31	540	17.4194	186.43	6.69616	0.111794	0.679903	0.56811	0.0196437	hyper
chr20	62318280	62318681	27	402	14.8889	162.91	6.32909	0.115884	0.507568	0.391684	0.0224059	hyper
chr20	59542578	59542807	30	230	7.66667	146.253	4.9746	0.164911	0.754871	0.589959	0.0361135	hyper
chr20	44036547	44037246	21	700	33.3333	-144.535	-5.72242	-0.138768	0.491952	0.63072	0.0173342	hypo
chr20	59829342	59829759	19	418	22	119.886	7.33198	0.134027	0.518387	0.38436	0.0192512	hyper
chr20	58151120	58151917	17	798	46.9412	87.906	5.42207	0.0796379	0.610917	0.531279	0.0162134	hyper
chr20	44421518	44422109	14	592	42.2857	-85.401	-4.74645	-0.113239	0.633933	0.747172	0.0156562	hypo
chr20	62586152	62586492	16	341	21.3125	-81.2756	-4.78005	-0.101785	0.511129	0.612914	0.0158787	hypo
chr20	60734746	60735079	13	334	25.6923	-65.4802	-4.71692	-0.12052	0.561637	0.682157	0.0232989	hypo
chr20	49078602	49079158	11	557	50.6364	-60.9758	-4.79783	-0.117055	0.485182	0.602238	0.0170991	hypo
chr20	17615883	17616208	10	326	32.6	47.5574	4.81678	0.0977665	0.676146	0.578379	0.0224595	hyper
chr20	32029882	32030495	8	614	76.75	-46.6145	-4.73821	-0.128731	0.334992	0.463723	0.0171506	hypo
chr20	44511793	44512081	9	289	32.1111	-43.5632	-4.61065	-0.0999184	0.55482	0.654738	0.0159593	hypo
chr20	1305162	1305423	8	262	32.75	-43.0479	-4.81389	-0.0919802	0.27678	0.36876	0.0157089	hypo
chr20	61320056	61320428	8	373	46.625	41.24	5.59235	0.0767152	0.655985	0.57927	0.0161684	hyper
chr20	44578468	44578688	7	221	31.5714	-33.3422	-4.62047	-0.114511	0.432099	0.54661	0.018138	hypo
chr20	2645281	2645434	6	154	25.6667	-32.2576	-4.79594	-0.0915643	0.25471	0.346274	0.0153396	hypo
chr20	34288511	34288780	6	270	45	-30.7931	-4.85188	-0.107287	0.515504	0.622791	0.0154368	hypo
chr20	60379336	60379485	6	150	25	30.5282	5.35219	0.0851705	0.556545	0.471374	0.016322	hyper
chr20	45897702	45897891	6	190	31.6667	-29.4409	-4.70622	-0.104988	0.623992	0.72898	0.0170699	hypo
chr20	33298708	33298843	5	136	27.2	-29.1023	-5.03856	-0.0994006	0.726831	0.826232	0.0152153	hypo
chr20	21107748	21107900	5	153	30.6	-28.7645	-4.80723	-0.100403	0.378091	0.478494	0.014802	hypo
chr20	61799025	61799142	6	118	19.6667	28.5285	4.80064	0.0869117	0.395437	0.308525	0.0192851	hyper
chr20	34540339	34540510	5	172	34.4	-28.2971	-4.87508	-0.0922921	0.672459	0.764751	0.0145878	hypo
chr20	30816217	30816377	6	161	26.8333	-28.2095	-4.611	-0.0952532	0.495458	0.590711	0.0179514	hypo
chr20	42294802	42294903	6	102	17	-27.7442	-4.6031	-0.0861057	0.73007	0.816176	0.0164531	hypo
chr20	48964097	48964278	5	182	36.4	-24.0925	-4.71839	-0.0831462	0.579213	0.662359	0.0156831	hypo
chr20	60741561	60741615	5	55	11	-23.3502	-4.60352	-0.0971552	0.558939	0.656095	0.019933	hypo
chr20	17595236	17595314	5	79	15.8	23.3353	4.70742	0.0740453	0.407778	0.333733	0.0183058	hyper
chr20	49304091	49304174	5	84	16.8	-23.2951	-4.60164	-0.110383	0.532346	0.642729	0.020165	hypo
chr20	3155435	3155633	4	199	49.75	-21.084	-4.70006	-0.0997161	0.419813	0.519529	0.0164981	hypo
chr20	13767006	13767101	4	96	24	-20.7014	-5.07829	-0.092485	0.452147	0.544632	0.0149501	hypo
chr20	21108222	21108410	3	189	63	-20.6568	-5.80928	-0.117195	0.595691	0.712886	0.014802	hypo
chr20	60561701	60561878	3	178	59.3333	-17.6407	-5.16938	-0.0997812	0.692532	0.792314	0.0150858	hypo
chr20	44518094	44518345	3	252	84	-14.4181	-4.65761	-0.103333	0.576642	0.679975	0.0160885	hypo
chr20	34543422	34543466	2	45	22.5	-10.5266	-5.15531	-0.0873731	0.459552	0.546925	0.0147708	hypo
chr20	37677832	37677878	2	47	23.5	-9.97254	-4.92442	-0.0912732	0.660369	0.751643	0.0155883	hypo
chr20	34540977	34541013	2	37	18.5	-9.5582	-4.66832	-0.0794365	0.248554	0.327991	0.0145878	hypo
chr20	62485485	62485563	2	79	39.5	9.55501	4.78729	0.0693613	0.419129	0.349767	0.016361	hyper
chr20	34636208	34636223	2	16	8	-9.26569	-4.63023	-0.0773547	0.609156	0.686511	0.0148639	hypo
chr20	3156154	3156154	1	1	1	-5.92434	-5.92434	-0.111045	0.589325	0.700371	0.0164981	hypo
chr20	40323423	40323423	1	1	1	-4.93992	-4.93992	-0.0874292	0.417531	0.50496	0.0165774	hypo
chr20	62239466	62239466	1	1	1	4.77411	4.77411	0.0695884	0.789328	0.71974	0.015564	hyper
chr20	62706227	62706227	1	1	1	-4.6963	-4.6963	-0.071411	0.763876	0.835287	0.0149654	hypo
chr21	45285526	45285836	40	311	7.775	195.078	5.08053	0.048118	0.0563438	0.0082258	0.0153312	hyper
chr21	45361513	45361902	18	390	21.6667	-98.1499	-4.77788	-0.126658	0.684501	0.811159	0.0169427	hypo
chr21	45554635	45555301	14	667	47.6429	-79.9389	-5.0308	-0.112355	0.471784	0.584139	0.0187752	hypo
chr21	45573373	45573800	16	428	26.75	78.9023	5.11669	0.0940959	0.617364	0.523268	0.0210138	hyper
chr21	34694902	34695201	12	300	25	-72.0805	-5.4726	-0.155575	0.595053	0.750627	0.0231633	hypo
chr21	45331741	45332193	14	453	32.3571	-66.8239	-4.60851	-0.119016	0.548646	0.667662	0.0183026	hypo
chr21	45405645	45405887	13	243	18.6923	61.6156	4.81248	0.079218	0.282641	0.203423	0.0184234	hyper
chr21	35220240	35220648	12	409	34.0833	-59.1311	-4.62805	-0.0915207	0.355395	0.446916	0.0185398	hypo
chr21	47838315	47838604	11	290	26.3636	-58.9295	-4.9121	-0.108064	0.649229	0.757293	0.0173667	hypo
chr21	43394315	43394765	10	451	45.1	50.6802	5.35593	0.0634686	0.684555	0.621086	0.0150928	hyper
chr21	43367921	43368161	9	241	26.7778	45.2862	5.05559	0.0741726	0.587392	0.513219	0.0155819	hyper
chr21	42734502	42734778	8	277	34.625	39.363	5.1249	0.0780648	0.561874	0.483809	0.0176362	hyper
chr21	45622475	45622586	8	112	14	37.4708	4.7155	0.0952053	0.716516	0.621311	0.0209525	hyper
chr21	46372124	46372195	7	72	10.2857	-34.1963	-4.79634	-0.104911	0.424155	0.529066	0.0181576	hypo
chr21	48018760	48018843	6	84	14	-28.0664	-4.63779	-0.0775121	0.633535	0.711047	0.0160515	hypo
chr21	46553125	46553279	3	155	51.6667	15.9396	5.42563	0.0828631	0.571363	0.4885	0.0174661	hyper
chr21	33033415	33033484	3	70	23.3333	-14.844	-4.77723	-0.0829486	0.420879	0.503827	0.014927	hypo
chr21	37756806	37756934	3	129	43	-14.5552	-4.7747	-0.11875	0.49362	0.61237	0.019714	hypo
chr21	43884770	43884797	3	28	9.33333	14.4603	4.85233	0.0841976	0.709099	0.624902	0.01694	hyper
chr21	44312567	44312596	2	30	15	-9.92085	-4.85186	-0.0903396	0.56546	0.655799	0.0149239	hypo
chr21	40106854	40106940	2	87	43.5	9.42138	4.73441	0.0594783	0.633607	0.574129	0.0149975	hyper
chr21	42688038	42688038	1	1	1	-5.26845	-5.26845	-0.0935856	0.478561	0.572146	0.0150989	hypo
chr21	40818384	40818384	1	1	1	-4.8232	-4.8232	-0.0801946	0.558926	0.63912	0.0146542	hypo
chr22	18268040	18268841	33	802	24.303	-168.25	-4.7436	-0.0841985	0.618303	0.702502	0.0176613	hypo
chr22	35768474	35768882	24	409	17.0417	-162.623	-5.11762	-0.125257	0.513907	0.639163	0.0180782	hypo
chr22	41839173	41839601	24	429	17.875	-134.467	-4.89848	-0.137283	0.438589	0.575872	0.021686	hypo
chr22	43148067	43148871	21	805	38.3333	114.123	5.90617	0.101154	0.526173	0.425019	0.019422	hyper
chr22	43618432	43618937	20	506	25.3	110.413	5.80088	0.0937496	0.459471	0.365722	0.0182339	hyper
chr22	50698345	50698777	18	433	24.0556	-101.583	-4.68283	-0.169665	0.466389	0.636054	0.0250029	hypo
chr22	44389862	44390362	14	501	35.7857	-75.3385	-4.8186	-0.121098	0.506749	0.627847	0.0195973	hypo
chr22	50649595	50649907	14	313	22.3571	-71.7821	-4.68474	-0.107838	0.666867	0.774706	0.017448	hypo
chr22	38646118	38646299	15	182	12.1333	-71.7215	-4.70858	-0.0922096	0.587823	0.680032	0.0183382	hypo
chr22	23863411	23863523	13	113	8.69231	64.883	5.0505	0.106741	0.394247	0.287506	0.0213774	hyper
chr22	44483338	44483955	12	618	51.5	-62.2899	-4.6689	-0.117407	0.48892	0.606326	0.0186222	hypo
chr22	27817589	27818235	11	647	58.8182	60.9572	5.77004	0.0985331	0.620299	0.521766	0.018469	hyper
chr22	50182086	50182356	11	271	24.6364	58.8624	5.81906	0.0834669	0.396148	0.312681	0.0183397	hyper
chr22	36016178	36016776	12	599	49.9167	-57.1119	-4.60041	-0.115778	0.467026	0.582804	0.0184539	hypo
chr22	47609464	47609903	11	440	40	56.3517	5.48367	0.084023	0.753077	0.669054	0.0187503	hyper
chr22	35921371	35921630	11	260	23.6364	54.0061	4.96474	0.0908373	0.627587	0.536749	0.018257	hyper
chr22	50681830	50682003	10	174	17.4	-47.7392	-4.6316	-0.113471	0.246493	0.359964	0.0195865	hypo
chr22	25202636	25202814	8	179	22.375	41.7023	5.55089	0.0870659	0.381666	0.2946	0.0177243	hyper
chr22	51002530	51002770	8	241	30.125	-39.903	-4.6089	-0.0952104	0.508257	0.603467	0.016959	hypo
chr22	24182499	24182685	6	187	31.1667	-30.0954	-4.64368	-0.101919	0.406885	0.508804	0.0184528	hypo
chr22	39955143	39955209	6	67	11.1667	-27.8191	-4.61829	-0.0996922	0.72163	0.821322	0.0191364	hypo
chr22	43549405	43549458	6	54	9	-27.7451	-4.61084	-0.122036	0.560185	0.682221	0.0225366	hypo
chr22	43016864	43017177	5	314	62.8	-25.1531	-4.75107	-0.0976468	0.474226	0.571873	0.0183648	hypo
chr22	20792695	20792784	5	90	18	24.5544	4.98742	0.0853942	0.452931	0.367537	0.0188268	hyper
chr22	26878377	26878673	5	297	59.4	-24.447	-4.77303	-0.103873	0.424356	0.528228	0.0174381	hypo
chr22	43008871	43009195	4	325	81.25	-19.6667	-4.78021	-0.0900361	0.61067	0.700706	0.0170843	hypo
chr22	18334812	18334914	4	103	25.75	-18.5802	-4.61612	-0.0886964	0.506699	0.595395	0.016733	hypo
chr22	50448695	50448735	4	41	10.25	18.546	4.65397	0.0796846	0.591488	0.511803	0.0188882	hyper
chr22	21783826	21783858	3	33	11	17.0431	5.71305	0.148636	0.889766	0.741129	0.0283004	hyper
chr22	31364274	31364304	3	31	10.3333	-14.1305	-4.69048	-0.103999	0.554059	0.658058	0.0170319	hypo
chr22	43432138	43432208	3	71	23.6667	14.0349	4.69097	0.0783728	0.512246	0.433873	0.0188347	hyper
chr22	31366561	31366629	2	69	34.5	-10.2907	-5.03866	-0.113422	0.507491	0.620913	0.0174113	hypo
chr22	41779047	41779152	2	106	53	-10.1919	-4.66923	-0.103881	0.248334	0.352215	0.0174203	hypo
chr22	18269212	18269220	2	9	4.5	-9.97435	-4.94524	-0.0828189	0.447324	0.530143	0.0176494	hypo
chr22	46691774	46691807	2	34	17	-9.53962	-4.64917	-0.0962487	0.572379	0.668627	0.017418	hypo
chr22	29458340	29458381	2	42	21	9.2084	4.6049	0.0808908	0.557586	0.476696	0.0193482	hyper
chr22	50784189	50784189	1	1	1	-5.08038	-5.08038	-0.119052	0.388016	0.507068	0.0198109	hypo
chr22	21821081	21821081	1	1	1	-4.72613	-4.72613	-0.146894	0.462565	0.609459	0.0296324	hypo
chr22	36924109	36924109	1	1	1	-4.7179	-4.7179	-0.0918362	0.45316	0.544996	0.0174603	hypo
chr22	50356713	50356713	1	1	1	-4.60622	-4.60622	-0.124488	0.327397	0.451885	0.0221379	hypo
chr3	12851546	12852116	45	571	12.6889	220.543	5.00962	0.0341987	0.161637	0.127439	0.0157153	hyper
chr3	5024473	5025133	33	661	20.0303	-191.062	-4.71992	-0.124257	0.337305	0.461563	0.0199841	hypo
chr3	52568568	52568930	26	363	13.9615	136.245	5.61825	0.0754189	0.661245	0.585827	0.020984	hyper
chr3	130464589	130464862	20	274	13.7	118.926	6.93834	0.0906723	0.57576	0.485087	0.0162836	hyper
chr3	52255991	52256513	20	523	26.15	107.043	5.75856	0.0899181	0.616305	0.526387	0.0193628	hyper
chr3	114069130	114069568	17	439	25.8235	-105.354	-5.0863	-0.0874971	0.758263	0.84576	0.0136045	hypo
chr3	48778384	48778830	18	447	24.8333	-102.296	-4.74331	-0.104184	0.55262	0.656805	0.0156753	hypo
chr3	72496672	72496875	18	204	11.3333	98.2763	5.91976	0.0776519	0.275931	0.198279	0.0157457	hyper
chr3	50325768	50326271	19	504	26.5263	-92.7401	-4.6487	-0.103594	0.726278	0.829872	0.015895	hypo
chr3	42265608	42266139	17	532	31.2941	-85.3588	-4.61878	-0.0789066	0.54469	0.623597	0.0161574	hypo
chr3	11226013	11226669	17	657	38.6471	-85.3046	-4.61346	-0.077816	0.569468	0.647284	0.0150809	hypo
chr3	185214713	185215541	14	829	59.2143	-75.6477	-4.64099	-0.101998	0.597864	0.699862	0.0156547	hypo
chr3	46608542	46608840	14	299	21.3571	-73.9266	-4.63542	-0.111528	0.454799	0.566328	0.01688	hypo
chr3	48127627	48128104	12	478	39.8333	-73.756	-5.18966	-0.115974	0.323311	0.439285	0.015688	hypo
chr3	52566982	52567130	15	149	9.93333	71.4724	4.88715	0.0661413	0.320197	0.254056	0.0198754	hyper
chr3	180586249	180586762	13	514	39.5385	-68.6688	-4.61232	-0.093575	0.602442	0.696017	0.014997	hypo
chr3	197276874	197277482	14	609	43.5	-67.8103	-4.60908	-0.0818379	0.463908	0.545746	0.01542	hypo
chr3	16307592	16308101	11	510	46.3636	-62.9273	-4.83832	-0.104147	0.473064	0.577211	0.0146879	hypo
chr3	37904115	37904636	11	522	47.4545	61.3625	6.27147	0.0729954	0.456435	0.38344	0.0141522	hyper
chr3	194116861	194117085	12	225	18.75	57.4898	4.89501	0.0804907	0.492881	0.412391	0.019866	hyper
chr3	153840779	153841461	10	683	68.3	57.0321	6.39445	0.0773215	0.376257	0.298935	0.0150637	hyper
chr3	158450753	158450991	11	239	21.7273	-56.73	-4.67996	-0.0772872	0.533286	0.610573	0.0145702	hypo
chr3	30934408	30934627	10	220	22	-54.0869	-5.39198	-0.104274	0.639969	0.744243	0.0165954	hypo
chr3	194981398	194981612	8	215	26.875	48.5417	6.7881	0.0686874	0.566718	0.49803	0.0139308	hyper
chr3	12706409	12706606	8	198	24.75	-47.9795	-5.07461	-0.0905224	0.607283	0.697805	0.0135194	hypo
chr3	125628460	125628932	9	473	52.5556	46.382	5.41602	0.0670627	0.750193	0.68313	0.0140432	hyper
chr3	50388878	50389107	8	230	28.75	-45.9714	-4.69279	-0.102227	0.388849	0.491076	0.0157589	hypo
chr3	72935752	72935864	8	113	14.125	-44.988	-4.95412	-0.09525	0.390992	0.486242	0.0148306	hypo
chr3	9271493	9271954	9	462	51.3333	-43.3982	-4.74765	-0.0734083	0.385417	0.458826	0.014525	hypo
chr3	193661031	193661244	9	214	23.7778	42.51	4.79185	0.0606373	0.839992	0.779355	0.0152161	hyper
chr3	14382509	14382938	8	430	53.75	41.25	5.40814	0.0719309	0.815087	0.743156	0.0140366	hyper
chr3	47018823	47018917	8	95	11.875	-41.1001	-4.61795	-0.0800139	0.637682	0.717696	0.0160883	hypo
chr3	128838543	128838894	8	352	44	39.4787	5.18337	0.0668784	0.656594	0.589716	0.0138775	hyper
chr3	125897566	125898028	8	463	57.875	-38.9706	-4.63512	-0.113197	0.48985	0.603047	0.017771	hypo
chr3	171179665	171179847	7	183	26.1429	37.6373	5.70754	0.0671266	0.477711	0.410585	0.0136049	hyper
chr3	195271150	195271445	6	296	49.3333	37.4737	7.16707	0.0696032	0.727201	0.657597	0.015185	hyper
chr3	184038716	184039075	8	360	45	-37.4532	-4.60708	-0.131491	0.402604	0.534095	0.0206781	hypo
chr3	154796676	154796827	6	152	25.3333	35.9161	6.51368	0.0763047	0.331636	0.255331	0.0141176	hyper
chr3	170588674	170588815	7	142	20.2857	-33.9085	-4.65836	-0.0810695	0.678438	0.759507	0.0137835	hypo
chr3	128882707	128882913	6	207	34.5	-31.9766	-4.65983	-0.0958375	0.576739	0.672577	0.0134124	hypo
chr3	186284072	186284163	6	92	15.3333	-31.1031	-4.93302	-0.108489	0.296162	0.404651	0.0157199	hypo
chr3	183603225	183603310	6	86	14.3333	-29.8926	-4.63307	-0.0831872	0.532494	0.615681	0.014074	hypo
chr3	10363281	10363474	6	194	32.3333	-29.7573	-4.68868	-0.0855159	0.704983	0.790499	0.0151644	hypo
chr3	123169233	123169376	6	144	24	29.6456	5.05017	0.0582193	0.290251	0.232032	0.0139731	hyper
chr3	52040087	52040486	6	400	66.6667	29.5663	5.01558	0.0808579	0.553455	0.472597	0.0185059	hyper
chr3	119014253	119014445	4	193	48.25	29.0695	7.84251	0.114134	0.424864	0.31073	0.0151331	hyper
chr3	196755148	196755311	6	164	27.3333	-28.4933	-4.62155	-0.0700864	0.729255	0.799342	0.0161737	hypo
chr3	169481012	169481149	6	138	23	28.2205	4.83885	0.0685135	0.668629	0.600116	0.0154825	hyper
chr3	128882009	128882363	4	355	88.75	-28.1554	-6.19105	-0.117885	0.333889	0.451774	0.0134124	hypo
chr3	8619846	8620240	6	395	65.8333	-27.7862	-4.60474	-0.0959748	0.541217	0.637192	0.0139735	hypo
chr3	52445869	52446085	4	217	54.25	-27.0115	-5.34639	-0.107335	0.340877	0.448212	0.0141539	hypo
chr3	16555597	16555789	5	193	38.6	26.2441	5.51126	0.0963861	0.570582	0.474196	0.0166773	hyper
chr3	49450513	49450678	5	166	33.2	-25.2436	-4.90382	-0.0891684	0.454742	0.543911	0.0147985	hypo
chr3	110792292	110792559	5	268	53.6	-25.2208	-4.72105	-0.0830695	0.328207	0.411276	0.0135483	hypo
chr3	197244380	197244641	5	262	52.4	25.1361	5.36588	0.0800923	0.670033	0.58994	0.0165698	hyper
chr3	52538409	52538535	5	127	25.4	23.4068	4.79122	0.0792589	0.661326	0.582067	0.0158152	hyper
chr3	193987741	193987874	5	134	26.8	23.3696	4.72863	0.0916299	0.404844	0.313214	0.0225571	hyper
chr3	62305486	62305624	4	139	34.75	-22.8746	-4.87109	-0.100198	0.656024	0.756222	0.0140001	hypo
chr3	128878683	128878860	4	178	44.5	21.5657	5.85104	0.0535049	0.418744	0.365239	0.0133392	hyper
chr3	51977207	51977315	4	109	27.25	-21.0716	-4.95575	-0.0845304	0.318264	0.402794	0.0156089	hypo
chr3	53881127	53881270	4	144	36	-20.7418	-4.88979	-0.0810879	0.557557	0.638645	0.0142192	hypo
chr3	44667887	44668148	3	262	87.3333	-20.7249	-6.44341	-0.106825	0.6149	0.721725	0.0133041	hypo
chr3	52572121	52572360	4	240	60	-20.2431	-4.90013	-0.10278	0.596027	0.698807	0.0142873	hypo
chr3	136537031	136537267	3	237	79	20.2259	7.84389	0.0789582	0.673281	0.594323	0.01337	hyper
chr3	152187999	152188139	4	141	35.25	-19.7496	-4.84418	-0.109275	0.454636	0.563911	0.0144146	hypo
chr3	48693063	48693145	4	83	20.75	19.7382	5.37654	0.0681482	0.375032	0.306884	0.0134365	hyper
chr3	153682358	153682699	4	342	85.5	19.52	4.89882	0.084085	0.658941	0.574856	0.0156559	hyper
chr3	120316149	120316328	3	180	60	-19.0959	-5.28906	-0.110943	0.314182	0.425125	0.0138085	hypo
chr3	196043871	196044116	3	246	82	18.0924	6.64719	0.0854514	0.600822	0.515371	0.0149172	hyper
chr3	197475235	197475551	3	317	105.667	-17.0751	-5.4394	-0.0995195	0.343855	0.443375	0.0149379	hypo
chr3	69101985	69102188	3	204	68	-16.9856	-5.12045	-0.0905591	0.498893	0.589452	0.0136563	hypo
chr3	123603618	123603687	3	70	23.3333	16.5831	6.97924	0.0654185	0.222308	0.15689	0.0135314	hyper
chr3	39223276	39223421	3	146	48.6667	-16.0785	-4.86329	-0.125446	0.485585	0.611031	0.0176311	hypo
chr3	121919739	121919890	3	152	50.6667	15.9329	5.51882	0.0798158	0.543197	0.463382	0.0157758	hyper
chr3	51989341	51989408	3	68	22.6667	-15.6395	-5.13345	-0.0886297	0.315934	0.404564	0.0149293	hypo
chr3	9690639	9690679	3	41	13.6667	-15.3658	-4.94213	-0.0799662	0.522554	0.60252	0.0140202	hypo
chr3	156804710	156804969	3	260	86.6667	-15.3179	-4.99703	-0.0830374	0.358747	0.441784	0.0168571	hypo
chr3	52803965	52803984	3	20	6.66667	-15.2025	-4.93281	-0.0809347	0.395513	0.476447	0.0138772	hypo
chr3	183734374	183734672	3	299	99.6667	-15.1053	-4.66223	-0.102965	0.285697	0.388662	0.0159062	hypo
chr3	49850499	49850518	3	20	6.66667	14.9673	4.99439	0.0717428	0.411412	0.339669	0.014445	hyper
chr3	152187208	152187413	3	206	68.6667	-14.6459	-4.72403	-0.108594	0.523033	0.631628	0.0144146	hypo
chr3	151937451	151937740	3	290	96.6667	-14.592	-4.79613	-0.0843762	0.482974	0.567351	0.0138704	hypo
chr3	170076940	170076976	3	37	12.3333	-14.2587	-4.70249	-0.0807842	0.512821	0.593605	0.0136627	hypo
chr3	196675661	196675941	3	281	93.6667	14.2563	4.84691	0.061851	0.503624	0.441773	0.0153538	hyper
chr3	17619686	17619998	3	313	104.333	14.2222	4.86584	0.0581052	0.699711	0.641606	0.0130994	hyper
chr3	27673787	27673801	3	15	5	-14.1371	-4.66675	-0.0712128	0.692481	0.763694	0.0152217	hypo
chr3	138635385	138635407	3	23	7.66667	-14.1325	-4.6278	-0.070788	0.583475	0.654263	0.0146841	hypo
chr3	184018110	184018173	3	64	21.3333	-14.0901	-4.6421	-0.0748001	0.669334	0.744134	0.0135495	hypo
chr3	194305407	194305611	2	205	102.5	-12.0368	-5.84422	-0.0945712	0.552813	0.647384	0.0135821	hypo
chr3	41346271	41346415	2	145	72.5	11.8099	6.32099	0.0954938	0.365993	0.2705	0.017636	hyper
chr3	89155674	89155852	2	179	89.5	-11.5587	-5.50455	-0.0906819	0.526868	0.61755	0.0137711	hypo
chr3	195271758	195271831	2	74	37	11.22	5.85561	0.0617411	0.811444	0.749703	0.015202	hyper
chr3	156898134	156898184	2	51	25.5	10.9929	5.58229	0.0677506	0.773526	0.705775	0.0145848	hyper
chr3	149903628	149903738	2	111	55.5	10.7097	5.4209	0.0789973	0.65124	0.572242	0.0144876	hyper
chr3	148708717	148708753	2	37	18.5	10.622	5.43652	0.0622497	0.244758	0.182508	0.0152259	hyper
chr3	49877971	49878056	2	86	43	10.234	5.12387	0.0720944	0.518635	0.446541	0.0148341	hyper
chr3	25830071	25830318	2	248	124	-10.2032	-4.74826	-0.0954697	0.670251	0.765721	0.0145504	hypo
chr3	40567231	40567328	2	98	49	-10.1408	-5.02141	-0.0788722	0.507266	0.586138	0.0138244	hypo
chr3	32149139	32149153	2	15	7.5	-9.94887	-4.8907	-0.0904129	0.257487	0.3479	0.0156027	hypo
chr3	167814810	167814961	2	152	76	-9.90076	-4.63623	-0.070498	0.6166	0.687098	0.0136444	hypo
chr3	37219194	37219209	2	16	8	-9.84413	-4.83599	-0.104121	0.243067	0.347188	0.0155769	hypo
chr3	12954225	12954296	2	72	36	-9.74081	-4.80631	-0.0989761	0.547455	0.646431	0.0165867	hypo
chr3	121280690	121280760	2	71	35.5	-9.63926	-4.81241	-0.0842614	0.563399	0.647661	0.0149831	hypo
chr3	197245019	197245023	2	5	2.5	9.6343	4.83067	0.0771604	0.749301	0.67214	0.0166592	hyper
chr3	182974069	182974083	2	15	7.5	-9.63369	-4.78226	-0.0889497	0.678072	0.767022	0.0149121	hypo
chr3	121469592	121469767	2	176	88	-9.62568	-4.68796	-0.0736515	0.621212	0.694864	0.0139536	hypo
chr3	196025633	196025845	2	213	106.5	-9.52318	-4.71827	-0.0741546	0.732431	0.806585	0.013242	hypo
chr3	38041108	38041128	2	21	10.5	-9.49932	-4.6193	-0.0669921	0.601128	0.66812	0.0140716	hypo
chr3	153681688	153681956	2	269	134.5	9.49686	4.82193	0.0819024	0.629996	0.548093	0.0156559	hyper
chr3	46940748	46940794	2	47	23.5	9.45638	4.76805	0.0745728	0.524179	0.449606	0.0170177	hyper
chr3	72163351	72163417	2	67	33.5	-9.44561	-4.71091	-0.073921	0.52746	0.601381	0.0139028	hypo
chr3	187465034	187465080	2	47	23.5	-9.37558	-4.62385	-0.0782601	0.156608	0.234869	0.0147544	hypo
chr3	99620067	99620235	2	169	84.5	9.34825	4.70764	0.040292	0.660101	0.619809	0.0138351	hyper
chr3	9695793	9695800	2	8	4	-9.30814	-4.6537	-0.0949507	0.502265	0.597216	0.0174291	hypo
chr3	12961240	12961261	2	22	11	9.30333	4.66062	0.0457223	0.839062	0.79334	0.0132053	hyper
chr3	197102041	197102058	2	18	9	-9.23415	-4.61029	-0.0841941	0.599292	0.683486	0.0179685	hypo
chr3	62304274	62304295	2	22	11	9.23339	4.61697	0.0447837	0.268308	0.223524	0.0142629	hyper
chr3	139109534	139109536	2	3	1.5	-9.22141	-4.60639	-0.0843924	0.410844	0.495236	0.0159118	hypo
chr3	126703267	126703283	2	17	8.5	9.21746	4.61044	0.084485	0.515431	0.430946	0.0185419	hyper
chr3	113347880	113347898	2	19	9.5	-9.20218	-4.60088	-0.0826172	0.579544	0.662161	0.0151303	hypo
chr3	58317948	58317948	1	1	1	-6.18001	-6.18001	-0.104135	0.435067	0.539202	0.0145936	hypo
chr3	179755696	179755696	1	1	1	-6.01307	-6.01307	-0.0951088	0.385651	0.480759	0.0137577	hypo
chr3	172427411	172427411	1	1	1	-5.61545	-5.61545	-0.0786057	0.66512	0.743726	0.0133478	hypo
chr3	179756010	179756010	1	1	1	-5.4528	-5.4528	-0.0873932	0.635957	0.72335	0.0137577	hypo
chr3	39223807	39223807	1	1	1	-5.42916	-5.42916	-0.128195	0.504622	0.632816	0.0177256	hypo
chr3	149529930	149529930	1	1	1	-5.05946	-5.05946	-0.0884501	0.767828	0.856278	0.0145785	hypo
chr3	20907259	20907259	1	1	1	5.03893	5.03893	0.0956582	0.775884	0.680226	0.0166538	hyper
chr3	35682351	35682351	1	1	1	-5.0363	-5.0363	-0.12709	0.338133	0.465223	0.014271	hypo
chr3	89155298	89155298	1	1	1	-5.03607	-5.03607	-0.0804724	0.740486	0.820959	0.0137711	hypo
chr3	125802106	125802106	1	1	1	5.01548	5.01548	0.0762108	0.457606	0.381395	0.0168296	hyper
chr3	165120943	165120943	1	1	1	4.97349	4.97349	0.0759956	0.70852	0.632524	0.015361	hyper
chr3	127770323	127770323	1	1	1	-4.95738	-4.95738	-0.0802572	0.34891	0.429168	0.0140068	hypo
chr3	186285846	186285846	1	1	1	4.92582	4.92582	0.0511089	0.323515	0.272406	0.015445	hyper
chr3	131993833	131993833	1	1	1	-4.92564	-4.92564	-0.0780078	0.644477	0.722485	0.0134155	hypo
chr3	195809801	195809801	1	1	1	-4.91631	-4.91631	-0.0883997	0.518748	0.607148	0.0142563	hypo
chr3	52189336	52189336	1	1	1	-4.89839	-4.89839	-0.0797999	0.506397	0.586197	0.0140332	hypo
chr3	30935026	30935026	1	1	1	-4.87443	-4.87443	-0.0955811	0.57375	0.669331	0.0165954	hypo
chr3	149532957	149532957	1	1	1	-4.87054	-4.87054	-0.0855512	0.530266	0.615817	0.0140156	hypo
chr3	52931946	52931946	1	1	1	4.81498	4.81498	0.0550011	0.161447	0.106446	0.0133519	hyper
chr3	15105672	15105672	1	1	1	-4.79627	-4.79627	-0.0978614	0.431087	0.528949	0.0163377	hypo
chr3	37033172	37033172	1	1	1	-4.78068	-4.78068	-0.0840253	0.273091	0.357116	0.0142598	hypo
chr3	101294825	101294825	1	1	1	-4.75973	-4.75973	-0.0787081	0.394469	0.473177	0.0134586	hypo
chr3	172429764	172429764	1	1	1	-4.75826	-4.75826	-0.0699117	0.566525	0.636437	0.0136457	hypo
chr3	8811972	8811972	1	1	1	-4.7253	-4.7253	-0.0626701	0.648919	0.711589	0.0140442	hypo
chr3	119297484	119297484	1	1	1	-4.72105	-4.72105	-0.082758	0.771672	0.85443	0.0137124	hypo
chr3	165120442	165120442	1	1	1	4.70371	4.70371	0.071794	0.72186	0.650066	0.0153654	hyper
chr3	153683014	153683014	1	1	1	4.68133	4.68133	0.0810312	0.676481	0.59545	0.0156559	hyper
chr3	134371252	134371252	1	1	1	-4.6638	-4.6638	-0.0716379	0.626418	0.698056	0.0145026	hypo
chr3	141031048	141031048	1	1	1	4.64325	4.64325	0.0559406	0.251899	0.195958	0.0136805	hyper
chr3	28619011	28619011	1	1	1	4.64227	4.64227	0.0681518	0.672961	0.604809	0.0144242	hyper
chr3	135686910	135686910	1	1	1	-4.63114	-4.63114	-0.0797383	0.45506	0.534798	0.0149232	hypo
chr3	28391532	28391532	1	1	1	-4.6082	-4.6082	-0.074903	0.535731	0.610634	0.0143856	hypo
chr3	194891665	194891665	1	1	1	-4.60028	-4.60028	-0.0780263	0.479324	0.55735	0.0178694	hypo
chr4	8098705	8099331	32	627	19.5938	-187.391	-4.70623	-0.1502	0.551033	0.701233	0.0206322	hypo
chr4	739599	739892	29	294	10.1379	-146.446	-4.60729	-0.0996946	0.83204	0.931735	0.0175534	hypo
chr4	146102839	146103685	21	847	40.3333	-136.806	-5.22755	-0.125743	0.40761	0.533353	0.0176426	hypo
chr4	169597759	169598464	20	706	35.3	-109.051	-5.0919	-0.0892283	0.619169	0.708397	0.0144299	hypo
chr4	100483775	100484064	18	290	16.1111	-107.966	-4.78971	-0.126506	0.561271	0.687777	0.0163546	hypo
chr4	184363871	184364437	15	567	37.8	-100.868	-4.6645	-0.113385	0.376791	0.490176	0.0147086	hypo
chr4	106066624	106067020	14	397	28.3571	94.9246	7.69411	0.0807447	0.354526	0.273781	0.0141739	hyper
chr4	189551065	189551752	17	688	40.4706	87.3863	5.4359	0.051135	0.745969	0.694834	0.0143173	hyper
chr4	183371719	183373014	14	1296	92.5714	-82.9785	-4.63625	-0.101459	0.656553	0.758012	0.0140949	hypo
chr4	6786005	6786451	11	447	40.6364	-82.1188	-4.76624	-0.133106	0.435862	0.568968	0.0147803	hypo
chr4	169776265	169776885	15	621	41.4	-77.124	-4.69574	-0.0953367	0.481056	0.576392	0.0154498	hypo
chr4	1582763	1583054	15	292	19.4667	75.8587	5.22467	0.0678466	0.108186	0.0403389	0.0143004	hyper
chr4	132671417	132671655	15	239	15.9333	-74.134	-4.64476	-0.0642129	0.839566	0.903779	0.013122	hypo
chr4	1194079	1194418	14	340	24.2857	70.0968	5.20854	0.0904717	0.36428	0.273808	0.0181478	hyper
chr4	148905496	148906104	12	609	50.75	-61.1043	-4.67234	-0.0881506	0.59704	0.685191	0.0139513	hypo
chr4	53616958	53617167	12	210	17.5	60.486	5.57615	0.0593324	0.218452	0.15912	0.0128323	hyper
chr4	7362549	7363109	12	561	46.75	58.5458	5.09925	0.076303	0.549131	0.472828	0.0152656	hyper
chr4	183730453	183730771	10	319	31.9	57.7811	6.39809	0.0742542	0.770248	0.695994	0.0142277	hyper
chr4	125443	125671	11	229	20.8182	56.2914	5.48706	0.0752136	0.305245	0.230031	0.0161459	hyper
chr4	57372597	57372809	10	213	21.3	55.0303	5.82466	0.0786946	0.394449	0.315754	0.0148827	hyper
chr4	7657370	7657609	10	240	24	48.8639	5.09199	0.0861348	0.643182	0.557047	0.0197889	hyper
chr4	6782651	6783118	8	468	58.5	-46.5042	-5.30434	-0.124104	0.526052	0.650156	0.016813	hypo
chr4	2140862	2141262	9	401	44.5556	44.5487	5.06525	0.0547234	0.650474	0.59575	0.014043	hyper
chr4	177197883	177198296	9	414	46	-43.6142	-4.66833	-0.0988172	0.484794	0.583612	0.0147009	hypo
chr4	103791300	103791808	7	509	72.7143	43.529	7.03259	0.0802386	0.538451	0.458213	0.0132399	hyper
chr4	57861528	57862047	8	520	65	41.9686	5.38521	0.0646751	0.53437	0.469695	0.0139066	hyper
chr4	154681131	154681187	9	57	6.33333	41.6439	4.6463	0.0422728	0.0760963	0.0338235	0.0130382	hyper
chr4	187114912	187115308	7	397	56.7143	-41.5755	-4.74627	-0.112802	0.548027	0.660829	0.0162549	hypo
chr4	7070796	7070963	8	168	21	40.9396	5.3347	0.0572672	0.296813	0.239545	0.0137297	hyper
chr4	146538912	146539248	7	337	48.1429	-39.7711	-4.64007	-0.0935226	0.438783	0.532306	0.0141575	hypo
chr4	108094418	108094649	8	232	29	-39.5657	-4.90615	-0.0684575	0.681566	0.750023	0.0128838	hypo
chr4	99918025	99918404	7	380	54.2857	-39.2965	-4.89626	-0.0853347	0.518318	0.603653	0.0130298	hypo
chr4	40060557	40060735	8	179	22.375	-39.2088	-4.6146	-0.0718525	0.469748	0.541601	0.0134976	hypo
chr4	48019719	48020141	7	423	60.4286	37.7466	6.31035	0.060211	0.495906	0.435695	0.0141645	hyper
chr4	5749803	5750050	8	248	31	37.4623	4.73398	0.0644593	0.476216	0.411757	0.0157059	hyper
chr4	140778972	140779237	5	266	53.2	35.5606	7.74331	0.0919018	0.697737	0.605835	0.0131436	hyper
chr4	187071027	187071120	7	94	13.4286	33.4025	4.80361	0.0822924	0.687069	0.604777	0.0175882	hyper
chr4	42218307	42218917	6	611	101.833	32.3317	5.73234	0.0678759	0.565042	0.497166	0.0136813	hyper
chr4	165305598	165305824	6	227	37.8333	-32.2086	-5.06078	-0.0724986	0.342773	0.415271	0.0139074	hypo
chr4	26320550	26320613	6	64	10.6667	31.2967	5.40141	0.0630434	0.350525	0.287482	0.0151306	hyper
chr4	53523482	53523706	6	225	37.5	-30.5206	-4.81789	-0.0909511	0.442783	0.533734	0.0162719	hypo
chr4	140778144	140778485	5	342	68.4	30.4268	6.82456	0.0783924	0.655011	0.576619	0.0131436	hyper
chr4	166034809	166034864	6	56	9.33333	-30.0709	-4.9436	-0.0801898	0.491617	0.571807	0.0144579	hypo
chr4	80649296	80649743	6	448	74.6667	-29.6041	-4.78054	-0.0996647	0.485175	0.584839	0.0146149	hypo
chr4	140586336	140586521	6	186	31	-29.3743	-4.67426	-0.0877073	0.432482	0.520189	0.0144004	hypo
chr4	3532791	3532891	6	101	16.8333	-28.0035	-4.6174	-0.0714442	0.382332	0.453776	0.0155774	hypo
chr4	141014833	141015058	6	226	37.6667	-27.7879	-4.60012	-0.0964956	0.427678	0.524174	0.0196957	hypo
chr4	11399879	11400189	5	311	62.2	27.1549	5.4974	0.0572899	0.594257	0.536967	0.0135238	hyper
chr4	128981252	128981386	5	135	27	-25.907	-4.66955	-0.0889118	0.483267	0.572179	0.0136938	hypo
chr4	25163155	25163346	4	192	48	-24.8678	-5.18414	-0.098371	0.169234	0.267605	0.0153246	hypo
chr4	1285169	1285573	5	405	81	-24.2579	-4.70835	-0.088378	0.41807	0.506448	0.016094	hypo
chr4	174253946	174254281	4	336	84	22.8286	6.21249	0.0668405	0.491808	0.424968	0.0134436	hyper
chr4	175444572	175444699	4	128	32	-21.2405	-4.73553	-0.0787165	0.218247	0.296964	0.013941	hypo
chr4	110480700	110480758	4	59	14.75	21.146	5.37506	0.0747076	0.362593	0.287885	0.0158659	hyper
chr4	190153847	190153968	4	122	30.5	-20.633	-4.86686	-0.109567	0.343097	0.452664	0.0175989	hypo
chr4	87854827	87855049	3	223	74.3333	-20.5005	-5.93411	-0.103726	0.426152	0.529878	0.0132464	hypo
chr4	186048218	186048269	4	52	13	-20.384	-4.96296	-0.0789671	0.703092	0.78206	0.0139142	hypo
chr4	120135374	120135674	4	301	75.25	-20.3375	-4.62437	-0.0956448	0.227393	0.323038	0.0149299	hypo
chr4	185747996	185748246	4	251	62.75	-20.1155	-4.63653	-0.0929268	0.3793	0.472226	0.0150456	hypo
chr4	37891376	37891487	4	112	28	19.6086	5.06146	0.0661904	0.510463	0.444273	0.0144692	hyper
chr4	25379681	25379814	4	134	33.5	-19.4949	-4.64685	-0.0697695	0.316051	0.38582	0.0130348	hypo
chr4	38807301	38807382	4	82	20.5	19.3503	5.02196	0.0684828	0.424028	0.355545	0.0143228	hyper
chr4	148652181	148652272	4	92	23	-18.6602	-4.60716	-0.0851954	0.506922	0.592117	0.0150592	hypo
chr4	120220237	120220326	3	90	30	-17.8278	-5.49532	-0.110275	0.232076	0.342351	0.0137545	hypo
chr4	17512214	17512469	3	256	85.3333	-17.5859	-5.31826	-0.0964218	0.40323	0.499651	0.0141511	hypo
chr4	187111103	187111277	3	175	58.3333	-15.1725	-4.97179	-0.0869804	0.54357	0.63055	0.0135986	hypo
chr4	26860980	26861261	3	282	94	-15.0736	-4.64608	-0.0663434	0.360899	0.427242	0.0134845	hypo
chr4	6782128	6782284	3	157	52.3333	-14.7995	-4.73463	-0.109173	0.409166	0.518339	0.016813	hypo
chr4	74808248	74808594	3	347	115.667	-14.7474	-4.85863	-0.0758605	0.658341	0.734202	0.0132856	hypo
chr4	84204859	84204924	3	66	22	-14.721	-4.80564	-0.0781513	0.611268	0.689419	0.0132672	hypo
chr4	25163752	25163798	2	47	23.5	-14.459	-7.05587	-0.113591	0.50038	0.613971	0.0153246	hypo
chr4	4251952	4252281	3	330	110	-14.4089	-4.70037	-0.0864141	0.658508	0.744922	0.0150676	hypo
chr4	103265079	103265165	3	87	29	14.4019	4.92815	0.0510861	0.486554	0.435468	0.0126845	hyper
chr4	164088478	164088493	3	16	5.33333	14.3626	4.79665	0.0533651	0.30844	0.255075	0.0137233	hyper
chr4	25660103	25660303	3	201	67	14.2437	4.80791	0.0573678	0.780133	0.722765	0.0137307	hyper
chr4	174293994	174294002	3	9	3	-14.1742	-4.71699	-0.0784654	0.514087	0.592552	0.0134531	hypo
chr4	1721232	1721338	3	107	35.6667	-13.9676	-4.60233	-0.0744651	0.727878	0.802344	0.0148413	hypo
chr4	186288182	186288198	3	17	5.66667	-13.8844	-4.6236	-0.0650104	0.756748	0.821758	0.0130497	hypo
chr4	139894898	139895020	3	123	41	13.8746	4.64032	0.0493537	0.6004	0.551046	0.0133982	hyper
chr4	42656976	42657117	2	142	71	13.7087	7.32845	0.0843277	0.469682	0.385355	0.0148117	hyper
chr4	120219709	120219926	2	218	109	-11.8492	-5.30267	-0.110042	0.542067	0.652109	0.0137545	hypo
chr4	190155409	190155409	1	1	1	-11.8279	-11.8279	-0.230026	0.168731	0.398757	0.0175989	hypo
chr4	53729193	53729252	2	60	30	11.7617	6.0459	0.0877323	0.624964	0.537232	0.0152294	hyper
chr4	190154933	190154933	1	1	1	-11.0409	-11.0409	-0.215249	0.165567	0.380816	0.0175989	hypo
chr4	54931670	54931767	2	98	49	10.7956	5.8847	0.0609801	0.381945	0.320965	0.0139831	hyper
chr4	187114051	187114219	2	169	84.5	-10.7761	-4.83381	-0.10497	0.374377	0.479346	0.0162549	hypo
chr4	32742443	32742663	2	221	110.5	10.6934	5.52355	0.0568594	0.747089	0.690229	0.0135973	hyper
chr4	190155987	190155987	1	1	1	-10.535	-10.535	-0.208328	0.274748	0.483076	0.0175989	hypo
chr4	154386136	154386248	2	113	56.5	-10.5334	-5.00127	-0.0886641	0.297242	0.385907	0.0135415	hypo
chr4	144622787	144623029	2	243	121.5	10.422	5.30626	0.0732026	0.514608	0.441405	0.0132829	hyper
chr4	186318679	186318808	2	130	65	-10.328	-4.63551	-0.0923131	0.384526	0.47684	0.0137083	hypo
chr4	161406202	161406335	2	134	67	10.3011	5.20173	0.0567409	0.568352	0.511611	0.0133021	hyper
chr4	57776200	57776269	2	70	35	10.2737	5.27719	0.0641977	0.38988	0.325682	0.0132412	hyper
chr4	169777189	169777291	2	103	51.5	-10.2191	-4.97872	-0.0948955	0.477408	0.572303	0.0154498	hypo
chr4	79473488	79473632	2	145	72.5	10.1516	5.28986	0.0531967	0.449285	0.396089	0.014028	hyper
chr4	83352858	83352950	2	93	46.5	10.1014	5.134	0.0516238	0.612485	0.560861	0.0128287	hyper
chr4	154267907	154267971	2	65	32.5	-9.98682	-4.80826	-0.0673444	0.725466	0.79281	0.0131961	hypo
chr4	175206575	175206581	2	7	3.5	-9.93707	-4.93849	-0.0755561	0.8034	0.878956	0.0134361	hypo
chr4	41869791	41869862	2	72	36	9.83104	5.14607	0.0845364	0.592087	0.50755	0.0138574	hyper
chr4	154169529	154169653	2	125	62.5	-9.74178	-4.62156	-0.0691271	0.618204	0.687331	0.0136729	hypo
chr4	186063226	186063361	2	136	68	-9.67023	-4.66939	-0.120408	0.388925	0.509333	0.0164402	hypo
chr4	87857856	87858051	2	196	98	-9.66623	-4.83244	-0.0854888	0.433529	0.519018	0.0148072	hypo
chr4	139008599	139008686	2	88	44	-9.61492	-4.7505	-0.0689045	0.429076	0.497981	0.013055	hypo
chr4	144104893	144104905	2	13	6.5	-9.58482	-4.78485	-0.0821824	0.449967	0.532149	0.0133847	hypo
chr4	25377370	25377603	2	234	117	-9.56495	-4.61857	-0.0841704	0.530038	0.614208	0.0159471	hypo
chr4	90033562	90033581	2	20	10	-9.55027	-4.66666	-0.0729873	0.380193	0.45318	0.0139018	hypo
chr4	10022061	10022083	2	23	11.5	-9.4243	-4.70264	-0.0725551	0.566852	0.639407	0.0145807	hypo
chr4	186071486	186071540	2	55	27.5	-9.23964	-4.61577	-0.100346	0.572636	0.672982	0.0142269	hypo
chr4	187114566	187114566	1	1	1	-6.46044	-6.46044	-0.12187	0.477234	0.599104	0.0162549	hypo
chr4	15781661	15781661	1	1	1	-6.11192	-6.11192	-0.0923014	0.172065	0.264366	0.014334	hypo
chr4	109932893	109932893	1	1	1	-6.05417	-6.05417	-0.100245	0.677238	0.777483	0.015197	hypo
chr4	6836696	6836696	1	1	1	-5.98968	-5.98968	-0.0939807	0.673574	0.767554	0.0133061	hypo
chr4	113151806	113151806	1	1	1	-5.86216	-5.86216	-0.0877654	0.483282	0.571047	0.012809	hypo
chr4	152446550	152446550	1	1	1	5.71682	5.71682	0.0632071	0.694382	0.631175	0.0152962	hyper
chr4	103680667	103680667	1	1	1	-5.59464	-5.59464	-0.0778177	0.702453	0.780271	0.0128308	hypo
chr4	103792150	103792150	1	1	1	5.55673	5.55673	0.0714025	0.70364	0.632238	0.0132399	hyper
chr4	32742036	32742036	1	1	1	5.34503	5.34503	0.0561245	0.744305	0.688181	0.0135942	hyper
chr4	80648943	80648943	1	1	1	-5.10355	-5.10355	-0.101957	0.481089	0.583045	0.0146149	hypo
chr4	113783523	113783523	1	1	1	4.95144	4.95144	0.066012	0.626524	0.560512	0.0131426	hyper
chr4	58028164	58028164	1	1	1	-4.94384	-4.94384	-0.0699724	0.77484	0.844812	0.0127173	hypo
chr4	169932376	169932376	1	1	1	4.70252	4.70252	0.0664636	0.509554	0.44309	0.0137168	hyper
chr4	141076157	141076157	1	1	1	-4.67391	-4.67391	-0.0716036	0.768664	0.840268	0.0134318	hypo
chr4	140676090	140676090	1	1	1	-4.66812	-4.66812	-0.0665002	0.562978	0.629478	0.0128742	hypo
chr4	99851625	99851625	1	1	1	-4.66348	-4.66348	-0.0764866	0.547983	0.624469	0.0133534	hypo
chr4	177197360	177197360	1	1	1	-4.64807	-4.64807	-0.0984585	0.503337	0.601795	0.014766	hypo
chr4	101110316	101110316	1	1	1	-4.62316	-4.62316	-0.108024	0.19028	0.298304	0.0180262	hypo
chr4	822154	822154	1	1	1	-4.60802	-4.60802	-0.088696	0.598001	0.686697	0.0184473	hypo
chr5	148033597	148034215	56	619	11.0536	304.173	5.85631	0.0807636	0.14845	0.0676864	0.0157026	hyper
chr5	60922082	60922514	32	433	13.5312	179.31	6.13729	0.09907	0.290666	0.191596	0.0194725	hyper
chr5	112073426	112074356	33	931	28.2121	159.191	5.42149	0.0483695	0.160302	0.111932	0.0141725	hyper
chr5	7395091	7395426	30	336	11.2	158.852	5.69009	0.0743521	0.261502	0.18715	0.0190289	hyper
chr5	179755478	179756082	22	605	27.5	127.039	6.58529	0.0787918	0.652844	0.574052	0.0142707	hyper
chr5	89198278	89199181	21	904	43.0476	-106.713	-4.88653	-0.0864683	0.626732	0.713201	0.0130937	hypo
chr5	180497161	180497689	20	529	26.45	95.1592	4.85621	0.0599407	0.372074	0.312133	0.0159895	hyper
chr5	55061208	55061936	17	729	42.8824	-88.3538	-4.67563	-0.0847977	0.652041	0.736839	0.0134929	hypo
chr5	125929591	125930074	14	484	34.5714	86.8658	6.9374	0.0889395	0.442126	0.353186	0.0147142	hyper
chr5	175876305	175876530	15	226	15.0667	-83.0777	-4.75322	-0.0835615	0.731738	0.8153	0.0132544	hypo
chr5	140821576	140821720	16	145	9.0625	79.0121	5.05446	0.0795942	0.571053	0.491459	0.0161209	hyper
chr5	133748363	133749006	9	644	71.5556	-70.0937	-4.91146	-0.121644	0.556848	0.678492	0.0140778	hypo
chr5	32077788	32078662	13	875	67.3077	-70.0428	-4.87557	-0.081033	0.466537	0.54757	0.0136	hypo
chr5	138077278	138077947	13	670	51.5385	-67.9067	-4.83002	-0.0826855	0.659409	0.742094	0.0137774	hypo
chr5	133338216	133338621	12	406	33.8333	-67.7973	-5.34769	-0.112421	0.345366	0.457788	0.0161083	hypo
chr5	179287079	179287534	13	456	35.0769	-66.2516	-4.68277	-0.0837636	0.354524	0.438287	0.0144274	hypo
chr5	77147124	77147291	12	168	14	61.6461	5.30251	0.0638103	0.31882	0.25501	0.0147746	hyper
chr5	137880327	137880588	10	262	26.2	-59.9766	-5.14523	-0.0943091	0.432773	0.527082	0.0142638	hypo
chr5	52406444	52406789	8	346	43.25	-53.3058	-5.09312	-0.113728	0.594793	0.708521	0.0144929	hypo
chr5	150003141	150003621	9	481	53.4444	-52.4885	-4.78882	-0.130519	0.484424	0.614943	0.0163165	hypo
chr5	137775763	137776005	10	243	24.3	-51.0225	-4.66288	-0.0797817	0.651575	0.731357	0.0143558	hypo
chr5	150059269	150060192	10	924	92.4	-49.524	-4.68342	-0.120278	0.628339	0.748617	0.0175142	hypo
chr5	65219832	65220171	7	340	48.5714	-49.2156	-6.23629	-0.122385	0.428986	0.551371	0.0144755	hypo
chr5	94982073	94982166	10	94	9.4	-48.0433	-4.62261	-0.0909481	0.536233	0.627181	0.0145423	hypo
chr5	77267994	77268224	9	231	25.6667	46.7409	5.41917	0.0821903	0.416227	0.334037	0.0162637	hyper
chr5	180619801	180620449	9	649	72.1111	-46.7106	-4.69075	-0.116098	0.565765	0.681863	0.0187042	hypo
chr5	137367234	137367360	9	127	14.1111	-44.411	-4.81848	-0.0813926	0.474279	0.555672	0.0148329	hypo
chr5	109027968	109028510	7	543	77.5714	-44.046	-4.67936	-0.11823	0.492508	0.610739	0.0151525	hypo
chr5	68856687	68856834	9	148	16.4444	43.3218	4.97285	0.0678189	0.370799	0.30298	0.0161241	hyper
chr5	76010658	76010816	9	159	17.6667	43.2219	4.93668	0.0766124	0.409032	0.332419	0.0187431	hyper
chr5	86560629	86560794	7	166	23.7143	-41.8513	-5.78361	-0.0976662	0.556323	0.653989	0.0148119	hypo
chr5	87565607	87566148	7	542	77.4286	-40.9521	-4.67439	-0.103097	0.597209	0.700306	0.0139504	hypo
chr5	94957228	94957341	8	114	14.25	40.4032	5.30133	0.0636995	0.228045	0.164345	0.0136959	hyper
chr5	61700461	61700660	7	200	28.5714	39.0354	6.37764	0.0656391	0.42135	0.355711	0.0145559	hyper
chr5	1346289	1346482	8	194	24.25	-37.8545	-4.60547	-0.0803673	0.584851	0.665218	0.0151559	hypo
chr5	137876910	137877119	7	210	30	-36.9965	-4.89776	-0.0787508	0.453781	0.532532	0.0136016	hypo
chr5	43120398	43120662	6	265	44.1667	-36.6227	-4.84318	-0.0980415	0.40961	0.507652	0.0137866	hypo
chr5	133709221	133709637	7	417	59.5714	-35.214	-4.76565	-0.104442	0.42332	0.527762	0.0138491	hypo
chr5	3303820	3304066	7	247	35.2857	35.1309	5.481	0.0667609	0.668018	0.601257	0.0151617	hyper
chr5	154069362	154069499	7	138	19.7143	-34.9504	-4.66809	-0.0908107	0.791933	0.882744	0.0147504	hypo
chr5	133563089	133563532	6	444	74	-32.708	-4.92403	-0.107463	0.435702	0.543165	0.0136334	hypo
chr5	87971199	87971265	7	67	9.57143	-32.4837	-4.60272	-0.0580129	0.161301	0.219314	0.0142606	hypo
chr5	10352577	10352807	6	231	38.5	-32.2912	-4.79475	-0.0885007	0.524377	0.612877	0.014235	hypo
chr5	154034148	154034253	6	106	17.6667	-32.1551	-5.30568	-0.0773149	0.34839	0.425705	0.0144173	hypo
chr5	139926562	139926647	5	86	17.2	-31.4302	-4.77137	-0.101685	0.302992	0.404676	0.0143259	hypo
chr5	61698040	61698409	6	370	61.6667	-30.5552	-4.64607	-0.0844706	0.539631	0.624102	0.0139431	hypo
chr5	176101058	176101309	6	252	42	-30.4357	-4.85025	-0.0823501	0.38107	0.463421	0.0167262	hypo
chr5	180526833	180527053	6	221	36.8333	-29.6547	-4.72151	-0.0631251	0.314507	0.377633	0.0141169	hypo
chr5	158637217	158637502	5	286	57.2	28.4359	6.22886	0.0696082	0.668764	0.599155	0.0138115	hyper
chr5	179518286	179518499	5	214	42.8	-28.3507	-4.95844	-0.0847505	0.320082	0.404832	0.0138392	hypo
chr5	868933	869058	6	126	21	-27.8194	-4.62036	-0.076671	0.547951	0.624622	0.0140459	hypo
chr5	141705949	141706061	5	113	22.6	24.0634	4.86256	0.0658837	0.426255	0.360371	0.014704	hyper
chr5	39076366	39076847	5	482	96.4	-23.9773	-4.611	-0.10569	0.558496	0.664186	0.0143271	hypo
chr5	133451339	133451474	5	136	27.2	23.8564	4.96951	0.0704209	0.419095	0.348674	0.016017	hyper
chr5	6360016	6360150	5	135	27	23.2088	4.65513	0.0564008	0.744181	0.687781	0.0140141	hyper
chr5	1924859	1925020	5	162	32.4	23.1846	4.68509	0.0904424	0.644351	0.553908	0.0216529	hyper
chr5	102202828	102203195	4	368	92	-21.0534	-4.7748	-0.0854176	0.596404	0.681822	0.0136391	hypo
chr5	7401432	7401709	4	278	69.5	-20.8032	-4.68407	-0.10298	0.545513	0.648494	0.0141647	hypo
chr5	65219293	65219459	4	167	41.75	-20.5538	-4.70487	-0.0949548	0.622388	0.717343	0.0144755	hypo
chr5	159371103	159371299	4	197	49.25	20.1813	5.1619	0.0601034	0.649481	0.589377	0.0134905	hyper
chr5	149829749	149829859	4	111	27.75	20.1477	5.27365	0.0579365	0.322	0.264064	0.0135771	hyper
chr5	89768957	89769075	4	119	29.75	-19.8629	-4.75969	-0.0781694	0.581698	0.659868	0.013396	hypo
chr5	111753277	111753391	4	115	28.75	19.3206	5.04803	0.0682487	0.566779	0.49853	0.0139375	hyper
chr5	158531044	158531122	4	79	19.75	19.1664	4.9412	0.0834947	0.425494	0.341999	0.017331	hyper
chr5	36689736	36689828	4	93	23.25	-19.0725	-4.68257	-0.0764197	0.607552	0.683971	0.0138834	hypo
chr5	10292245	10292398	4	154	38.5	19.0384	4.80852	0.0483343	0.781363	0.733029	0.0140871	hyper
chr5	173316601	173316748	3	148	49.3333	-18.5376	-6.13166	-0.108866	0.403633	0.512499	0.0151381	hypo
chr5	177301341	177301566	3	226	75.3333	-18.2965	-5.41357	-0.119292	0.527032	0.646324	0.0158055	hypo
chr5	43604804	43605053	3	250	83.3333	-17.6999	-4.75275	-0.115983	0.609982	0.725965	0.0156329	hypo
chr5	70882438	70882579	3	142	47.3333	16.1056	5.7359	0.0650999	0.591937	0.526837	0.0150019	hyper
chr5	154034580	154034701	3	122	40.6667	-15.2747	-4.77023	-0.0742423	0.431956	0.506198	0.0144999	hypo
chr5	139724912	139725093	3	182	60.6667	-15.0495	-4.62734	-0.0946258	0.400044	0.49467	0.0152857	hypo
chr5	88181330	88181523	3	194	64.6667	-14.9418	-4.77227	-0.0961365	0.589406	0.685542	0.0142579	hypo
chr5	140699433	140699457	3	25	8.33333	-14.7024	-4.86037	-0.0836511	0.575173	0.658824	0.0152939	hypo
chr5	150079406	150079498	3	93	31	-14.6152	-4.71892	-0.0821423	0.473882	0.556024	0.0142771	hypo
chr5	156562975	156563133	3	159	53	14.4325	5.12154	0.062917	0.792636	0.729719	0.0138274	hyper
chr5	131131024	131131111	3	88	29.3333	-14.1871	-4.69116	-0.0797491	0.356832	0.436581	0.0133031	hypo
chr5	134880674	134880721	3	48	16	14.1057	4.74435	0.0877499	0.509067	0.421317	0.0165482	hyper
chr5	137226022	137226176	3	155	51.6667	-14.0444	-4.63146	-0.134837	0.472149	0.606986	0.0163589	hypo
chr5	178049967	178050141	3	175	58.3333	-14.0387	-4.6674	-0.0833692	0.541392	0.624761	0.0137197	hypo
chr5	10440535	10440684	3	150	50	-13.9877	-4.61342	-0.0817198	0.716738	0.798458	0.0142605	hypo
chr5	72859659	72859678	3	20	6.66667	-13.9475	-4.64382	-0.0769572	0.639952	0.716909	0.0133599	hypo
chr5	55669911	55669954	2	44	22	13.8529	7.01369	0.126863	0.742176	0.615314	0.0187246	hyper
chr5	7400871	7400927	2	57	28.5	-13.1796	-6.56053	-0.122062	0.472553	0.594615	0.0141647	hypo
chr5	167914471	167914557	2	87	43.5	-12.9838	-6.13342	-0.0927284	0.615513	0.708242	0.0135792	hypo
chr5	142785501	142785577	2	77	38.5	-12.7184	-5.79344	-0.0927759	0.474336	0.567112	0.0133195	hypo
chr5	177300697	177300979	2	283	141.5	-12.645	-5.97956	-0.124085	0.702803	0.826888	0.0159498	hypo
chr5	156562479	156562672	2	194	97	11.641	5.84974	0.0762873	0.766009	0.689722	0.0138274	hyper
chr5	134733519	134733558	2	40	20	11.5334	5.99621	0.0772208	0.441251	0.36403	0.0140081	hyper
chr5	68514581	68514834	2	254	127	-11.4024	-4.92951	-0.0861688	0.543086	0.629255	0.0133317	hypo
chr5	118408286	118408509	2	224	112	-10.3785	-5.15523	-0.0710225	0.676514	0.747537	0.0131622	hypo
chr5	11902609	11902860	2	252	126	10.0923	5.41109	0.0645021	0.407564	0.343062	0.0138934	hyper
chr5	111756560	111756609	2	50	25	10.0037	5.18915	0.0727027	0.474211	0.401508	0.0141291	hyper
chr5	177657856	177658120	2	265	132.5	-9.98344	-4.82756	-0.0897	0.54567	0.63537	0.0148262	hypo
chr5	171613909	171614020	2	112	56	9.92696	5.0013	0.0727189	0.601205	0.528487	0.0154671	hyper
chr5	170848466	170848488	2	23	11.5	9.92432	5.02181	0.0721238	0.565126	0.493002	0.0151151	hyper
chr5	85913298	85913368	2	71	35.5	9.8868	4.98673	0.0575319	0.488476	0.430945	0.0132719	hyper
chr5	217416	217444	2	29	14.5	-9.8202	-4.88866	-0.0803056	0.471882	0.552188	0.0138052	hypo
chr5	82766821	82766884	2	64	32	9.66529	4.87306	0.0542291	0.282212	0.227983	0.0143476	hyper
chr5	134869684	134869690	2	7	3.5	9.49842	4.75017	0.0934732	0.692958	0.599485	0.0167918	hyper
chr5	172410206	172410214	2	9	4.5	-9.45483	-4.72106	-0.0665827	0.503439	0.570022	0.0139909	hypo
chr5	71604818	71604846	2	29	14.5	9.42859	4.8019	0.0631824	0.488042	0.424859	0.0139506	hyper
chr5	159798215	159798215	1	1	1	-9.36214	-9.36214	-0.131893	0.354567	0.486459	0.014018	hypo
chr5	180675109	180675198	2	90	45	-9.35316	-4.62931	-0.0984237	0.243201	0.341625	0.0158322	hypo
chr5	132300068	132300098	2	31	15.5	-9.3436	-4.61508	-0.0771338	0.739524	0.816658	0.0132061	hypo
chr5	172191627	172191654	2	28	14	-9.32151	-4.6464	-0.0741911	0.65755	0.731741	0.0135938	hypo
chr5	73961226	73961293	2	68	34	9.32088	4.68817	0.0538401	0.612089	0.558249	0.0130937	hyper
chr5	68513082	68513101	2	20	10	9.29959	4.65805	0.0526096	0.527848	0.475239	0.0134221	hyper
chr5	10467919	10467936	2	18	9	9.23126	4.62381	0.0703188	0.664492	0.594173	0.0151068	hyper
chr5	134374324	134374340	2	17	8.5	9.22528	4.61484	0.0993867	0.456117	0.35673	0.0177492	hyper
chr5	118323321	118323321	1	1	1	-6.81484	-6.81484	-0.106713	0.353042	0.459755	0.0135803	hypo
chr5	7400537	7400537	1	1	1	-6.74996	-6.74996	-0.123968	0.432206	0.556174	0.0141647	hypo
chr5	55670442	55670442	1	1	1	6.49822	6.49822	0.117678	0.623551	0.505873	0.0186241	hyper
chr5	119802664	119802664	1	1	1	-5.76908	-5.76908	-0.0969955	0.404376	0.501371	0.0143881	hypo
chr5	139935876	139935876	1	1	1	-5.43915	-5.43915	-0.0888577	0.322434	0.411292	0.0136273	hypo
chr5	178958133	178958133	1	1	1	5.41187	5.41187	0.0648534	0.401598	0.336745	0.0140999	hyper
chr5	64918863	64918863	1	1	1	-5.35239	-5.35239	-0.0753367	0.620462	0.695799	0.0133811	hypo
chr5	122757972	122757972	1	1	1	5.26387	5.26387	0.0667459	0.267678	0.200932	0.0135296	hyper
chr5	107718857	107718857	1	1	1	-5.24764	-5.24764	-0.0893992	0.429674	0.519073	0.0135063	hypo
chr5	150400941	150400941	1	1	1	-5.2443	-5.2443	-0.0791148	0.37717	0.456285	0.0143979	hypo
chr5	42425839	42425839	1	1	1	-5.18851	-5.18851	-0.08635	0.320694	0.407044	0.0136687	hypo
chr5	175394319	175394319	1	1	1	-5.1273	-5.1273	-0.0935459	0.379996	0.473542	0.0166885	hypo
chr5	139525150	139525150	1	1	1	4.94438	4.94438	0.0755383	0.349849	0.274311	0.0162417	hyper
chr5	156562084	156562084	1	1	1	4.90697	4.90697	0.063077	0.780325	0.717248	0.0138274	hyper
chr5	66301480	66301480	1	1	1	-4.77837	-4.77837	-0.106466	0.405297	0.511763	0.0168483	hypo
chr5	172710360	172710360	1	1	1	4.75861	4.75861	0.0675395	0.462927	0.395388	0.0158101	hyper
chr5	179244652	179244652	1	1	1	-4.73438	-4.73438	-0.0946151	0.448144	0.542759	0.0160047	hypo
chr5	110407123	110407123	1	1	1	4.70482	4.70482	0.0569113	0.598209	0.541298	0.0145929	hyper
chr5	174870072	174870072	1	1	1	-4.67372	-4.67372	-0.0624442	0.642395	0.704839	0.0137048	hypo
chr5	86561192	86561192	1	1	1	-4.65801	-4.65801	-0.0782163	0.651775	0.729991	0.0148119	hypo
chr5	124085489	124085489	1	1	1	-4.6495	-4.6495	-0.079319	0.339757	0.419076	0.0142769	hypo
chr5	68627787	68627787	1	1	1	-4.63222	-4.63222	-0.0836799	0.367484	0.451163	0.0147804	hypo
chr5	66301847	66301847	1	1	1	-4.62518	-4.62518	-0.104657	0.603894	0.708551	0.0169383	hypo
chr5	73960858	73960858	1	1	1	4.61799	4.61799	0.0532827	0.600391	0.547108	0.0130937	hyper
chr5	114507013	114507013	1	1	1	4.61089	4.61089	0.0597526	0.606103	0.546351	0.0145955	hyper
chr5	149382051	149382051	1	1	1	-4.60249	-4.60249	-0.0635216	0.712222	0.775744	0.0133469	hypo
chr5	179585577	179585577	1	1	1	4.60232	4.60232	0.0614946	0.731722	0.670228	0.014781	hyper
chr6	2952703	2953395	29	693	23.8966	162.252	5.8597	0.0775285	0.334377	0.256849	0.0174337	hyper
chr6	170532633	170533113	26	481	18.5	143.247	5.92534	0.084979	0.730568	0.645589	0.0173956	hyper
chr6	2857924	2858714	21	791	37.6667	134.733	7.20142	0.10511	0.62205	0.51694	0.017348	hyper
chr6	53170673	53170988	24	316	13.1667	-131.492	-4.77989	-0.0736774	0.854321	0.927998	0.015512	hypo
chr6	42738756	42739230	22	475	21.5909	115.724	5.41688	0.0726445	0.6949	0.622256	0.0155858	hyper
chr6	26173322	26173716	16	395	24.6875	90.1177	6.213	0.0998799	0.257898	0.158018	0.0168205	hyper
chr6	170338400	170338534	18	135	7.5	84.2286	4.72268	0.118784	0.653557	0.534774	0.0267053	hyper
chr6	82956073	82956315	13	243	18.6923	-80.272	-4.63193	-0.108937	0.612741	0.721678	0.0149071	hypo
chr6	89826071	89826532	14	462	33	-78.5896	-4.66946	-0.114654	0.512603	0.627257	0.0169255	hypo
chr6	168397536	168397725	16	190	11.875	75.5405	4.76943	0.10722	0.641411	0.53419	0.0227175	hyper
chr6	2958634	2958858	15	225	15	74.7941	5.10741	0.0710189	0.508077	0.437058	0.0178911	hyper
chr6	42086266	42086948	13	683	52.5385	-69.8213	-4.60666	-0.0931274	0.427395	0.520523	0.0153898	hypo
chr6	163832913	163833187	13	275	21.1538	-67.0741	-4.67339	-0.0955768	0.626605	0.722181	0.0151677	hypo
chr6	34546560	34547204	13	645	49.6154	-64.4623	-4.67189	-0.0912929	0.57275	0.664043	0.0144003	hypo
chr6	89857209	89857526	12	318	26.5	-64.2876	-4.62714	-0.117807	0.496577	0.614385	0.018423	hypo
chr6	14841855	14842386	11	532	48.3636	-60.7773	-4.74288	-0.0933613	0.395254	0.488615	0.0154146	hypo
chr6	42671260	42671730	10	471	47.1	-56.9171	-5.20047	-0.129054	0.441285	0.57034	0.018076	hypo
chr6	116599449	116599921	11	473	43	-55.0872	-4.6835	-0.116321	0.4245	0.540821	0.0204801	hypo
chr6	30684103	30684280	11	178	16.1818	-53.4171	-4.61233	-0.103138	0.552047	0.655185	0.0171244	hypo
chr6	158245817	158246077	10	261	26.1	-52.3265	-4.66698	-0.0862533	0.563662	0.649915	0.014114	hypo
chr6	146866047	146866427	7	381	54.4286	-52.3079	-6.52721	-0.141176	0.336683	0.477858	0.0160608	hypo
chr6	170860354	170860873	10	520	52	-52.1515	-5.00606	-0.104329	0.523983	0.628312	0.0142764	hypo
chr6	167162165	167162676	10	512	51.2	51.3447	5.38149	0.0966811	0.405604	0.308923	0.0204058	hyper
chr6	108477448	108477985	7	538	76.8571	48.0103	7.39145	0.118578	0.569833	0.451255	0.0157189	hyper
chr6	30206354	30206679	7	326	46.5714	47.1875	7.09249	0.106026	0.604211	0.498185	0.0162283	hyper
chr6	24508318	24508805	8	488	61	-43.3934	-5.33186	-0.0991819	0.620544	0.719726	0.0140272	hypo
chr6	14210422	14210664	8	243	30.375	-43.1025	-4.61997	-0.0913507	0.398547	0.489898	0.0152267	hypo
chr6	149888669	149888890	8	222	27.75	-42.5518	-4.94548	-0.0798209	0.47271	0.55253	0.0135568	hypo
chr6	163730796	163730985	9	190	21.1111	42.3781	4.7576	0.0516818	0.809005	0.757323	0.0148061	hyper
chr6	137141994	137142310	8	317	39.625	-41.8129	-5.00635	-0.0825376	0.717696	0.800233	0.0139859	hypo
chr6	6724002	6724256	8	255	31.875	40.379	5.26558	0.0631714	0.513213	0.450042	0.0144347	hyper
chr6	167835928	167835988	8	61	7.625	-37.1166	-4.60923	-0.0817215	0.873267	0.954989	0.0146433	hypo
chr6	139716839	139717225	7	387	55.2857	36.3758	5.44603	0.0609496	0.645473	0.584523	0.0144	hyper
chr6	105628439	105628770	5	332	66.4	-35.9559	-4.76068	-0.136286	0.414275	0.550561	0.0150297	hypo
chr6	139351165	139351353	7	189	27	34.4928	5.15642	0.0631981	0.400388	0.33719	0.0151791	hyper
chr6	125683551	125683913	5	363	72.6	-34.4129	-5.68963	-0.101902	0.555911	0.657813	0.0151965	hypo
chr6	30094980	30095099	7	120	17.1429	33.5323	4.91529	0.0674276	0.357033	0.289605	0.0148621	hyper
chr6	24467018	24467452	7	435	62.1429	-33.2266	-4.62265	-0.0655205	0.716765	0.782286	0.0134273	hypo
chr6	149968377	149968455	7	79	11.2857	-32.9559	-4.61318	-0.0842532	0.197739	0.281992	0.0158218	hypo
chr6	7044046	7044176	7	131	18.7143	-32.4893	-4.62764	-0.0864194	0.476409	0.562828	0.0159993	hypo
chr6	144608874	144609139	5	266	53.2	32.1828	6.98991	0.0838807	0.578682	0.494802	0.014409	hyper
chr6	3068101	3068224	6	124	20.6667	31.3301	5.47643	0.0759106	0.406189	0.330278	0.015386	hyper
chr6	3162398	3162559	5	162	32.4	30.6932	6.46087	0.0971619	0.489585	0.392423	0.0148375	hyper
chr6	33165707	33166117	6	411	68.5	-30.466	-4.63682	-0.103314	0.533572	0.636886	0.0169587	hypo
chr6	33539692	33539973	5	282	56.4	-30.4323	-5.26789	-0.0975461	0.417829	0.515375	0.0151053	hypo
chr6	170040654	170040741	6	88	14.6667	-28.3192	-4.61724	-0.0882648	0.377746	0.466011	0.016627	hypo
chr6	36795521	36795683	6	163	27.1667	28.2743	4.74512	0.0829944	0.726765	0.643771	0.0164783	hyper
chr6	43968339	43968508	6	170	28.3333	27.9184	4.68485	0.0691387	0.695334	0.626196	0.0185331	hyper
chr6	164344896	164345127	5	232	46.4	-26.7601	-5.03861	-0.0983232	0.50272	0.601044	0.0173885	hypo
chr6	44264296	44264498	5	203	40.6	26.5393	5.49786	0.0720973	0.459407	0.387309	0.0149928	hyper
chr6	151188095	151188285	5	191	38.2	25.2818	5.43319	0.0633827	0.426083	0.3627	0.0136931	hyper
chr6	2246875	2246953	5	79	15.8	-24.975	-4.90817	-0.0774906	0.480176	0.557666	0.0140523	hypo
chr6	31868550	31868740	5	191	38.2	-24.4761	-4.67993	-0.0991781	0.358415	0.457594	0.018793	hypo
chr6	3230661	3230750	5	90	18	-24.3013	-4.67196	-0.0769434	0.423946	0.500889	0.013818	hypo
chr6	13512396	13512593	5	198	39.6	24.2202	5.05989	0.0747553	0.787332	0.712576	0.0162316	hyper
chr6	54712511	54712658	5	148	29.6	-23.4877	-4.60136	-0.068738	0.72615	0.794888	0.0150242	hypo
chr6	15885323	15885658	5	336	67.2	-23.2538	-4.61983	-0.0820795	0.56464	0.646719	0.0164176	hypo
chr6	146053902	146054180	4	279	69.75	-22.9429	-5.167	-0.0917188	0.586786	0.678505	0.0143651	hypo
chr6	18276864	18276998	4	135	33.75	-21.2515	-5.11863	-0.089665	0.482418	0.572083	0.0142451	hypo
chr6	28073722	28073880	3	159	53	-20.3762	-5.68392	-0.102471	0.706075	0.808546	0.0141475	hypo
chr6	26171901	26172005	3	105	35	20.0236	8.6043	0.102632	0.203415	0.100784	0.014523	hyper
chr6	43043516	43043684	4	169	42.25	-19.9821	-4.69128	-0.079671	0.255458	0.335129	0.0142291	hypo
chr6	157637854	157638049	4	196	49	-19.4769	-4.76893	-0.105377	0.342476	0.447853	0.0188616	hypo
chr6	31629199	31629252	4	54	13.5	-19.2493	-4.71781	-0.0810207	0.592885	0.673905	0.015544	hypo
chr6	105629339	105629607	3	269	89.6667	-19.2206	-6.05175	-0.123494	0.526786	0.65028	0.0150297	hypo
chr6	34433275	34433320	4	46	11.5	18.8341	4.74534	0.0691863	0.262684	0.193497	0.014698	hyper
chr6	152958771	152958899	3	129	43	-18.7854	-5.80174	-0.0917176	0.616092	0.707809	0.0139312	hypo
chr6	155427945	155428138	4	194	48.5	-18.5605	-4.61243	-0.0808303	0.528467	0.609298	0.0155261	hypo
chr6	18278441	18278483	4	43	10.75	-18.5347	-4.60963	-0.0982022	0.458467	0.556669	0.0176775	hypo
chr6	27597682	27597921	3	240	80	-17.2431	-4.67011	-0.093671	0.527486	0.621157	0.0139913	hypo
chr6	151562896	151562933	3	38	12.6667	-16.5383	-5.32242	-0.0829299	0.433616	0.516546	0.013893	hypo
chr6	26922989	26923128	3	140	46.6667	-16.4807	-4.64507	-0.0977536	0.764351	0.862105	0.0153785	hypo
chr6	46095593	46095805	3	213	71	-15.7062	-4.86932	-0.0967854	0.54464	0.641425	0.0146172	hypo
chr6	31788426	31788575	3	150	50	-15.6238	-4.60195	-0.100895	0.634397	0.735292	0.0169182	hypo
chr6	46096318	46096367	3	50	16.6667	-15.4824	-5.09318	-0.0963395	0.482197	0.578537	0.0146172	hypo
chr6	35421116	35421223	3	108	36	-15.32	-4.86009	-0.0877683	0.266784	0.354552	0.0155764	hypo
chr6	53407755	53408000	3	246	82	-15.2662	-4.66323	-0.085527	0.671545	0.757072	0.0140762	hypo
chr6	119213583	119213628	3	46	15.3333	-14.8339	-4.8802	-0.0844178	0.367434	0.451852	0.0137418	hypo
chr6	43253632	43253680	3	49	16.3333	-14.5742	-4.84015	-0.0858477	0.403315	0.489162	0.0168827	hypo
chr6	28368140	28368338	3	199	66.3333	-14.467	-4.60503	-0.0722801	0.611643	0.683923	0.0140522	hypo
chr6	126072756	126072801	3	46	15.3333	-14.4489	-4.75928	-0.106305	0.437411	0.543716	0.0160796	hypo
chr6	56912466	56912508	3	43	14.3333	14.3562	4.90967	0.0625638	0.372905	0.310341	0.0154258	hyper
chr6	33587750	33587836	3	87	29	14.1981	4.92436	0.0639878	0.362058	0.29807	0.0151943	hyper
chr6	7909632	7909696	3	65	21.6667	14.1961	4.75091	0.0520157	0.252756	0.20074	0.0137714	hyper
chr6	126073168	126073177	3	10	3.33333	-14.162	-4.71395	-0.104471	0.527198	0.631668	0.0160796	hypo
chr6	14449369	14449699	3	331	110.333	13.9616	4.68134	0.0652973	0.612899	0.547601	0.0152252	hyper
chr6	170535506	170535578	3	73	24.3333	-13.9252	-4.62749	-0.0859298	0.534931	0.620861	0.0163511	hypo
chr6	80814923	80814978	2	56	28	-13.7105	-6.63722	-0.1024	0.681547	0.783948	0.0140185	hypo
chr6	26171529	26171564	2	36	18	13.631	7.3664	0.104969	0.740139	0.63517	0.014523	hyper
chr6	19839767	19839888	2	122	61	12.7287	6.55353	0.0891592	0.714253	0.625094	0.014229	hyper
chr6	116423059	116423125	2	67	33.5	-12.2023	-5.87799	-0.103142	0.446935	0.550077	0.0146714	hypo
chr6	2859065	2859081	2	17	8.5	12.0112	6.05761	0.0944269	0.623466	0.529039	0.0167166	hyper
chr6	28603970	28604049	2	80	40	11.899	6.12246	0.078706	0.477568	0.398862	0.0148505	hyper
chr6	146055128	146055135	2	8	4	-10.8056	-5.33264	-0.0870579	0.269779	0.356837	0.0143651	hypo
chr6	31788904	31788958	2	55	27.5	-10.5445	-4.78364	-0.102184	0.371018	0.473202	0.0169182	hypo
chr6	89854631	89854703	2	73	36.5	-10.2726	-4.98504	-0.0926085	0.309805	0.402413	0.0149993	hypo
chr6	32863474	32863514	2	41	20.5	-10.2235	-5.09853	-0.0729073	0.570199	0.643106	0.0152543	hypo
chr6	13575812	13575812	1	1	1	-10.1672	-10.1672	-0.159442	0.359436	0.518878	0.0138328	hypo
chr6	18123296	18123305	2	10	5	-10.0349	-4.98547	-0.106565	0.523536	0.630101	0.0159641	hypo
chr6	99271507	99271528	2	22	11	9.98931	5.02834	0.0784559	0.509226	0.43077	0.0152746	hyper
[truncated: 374 more rows]
