# Supplementary material for: Whole‐genome methylation analysis of aging human tissues identifies age‐related changes in developmental and neurological pathways
Source: Aging Cell. 2023 Jun 12;22(7):e13847. doi: 10.1111/acel.13847 (PMC10352543; doi:10.1111/acel.13847)
Supplement: Supplementary file 6 — Table S5. Monocyte differentially methylated regions. [file ACEL-22-e13847-s008.xlsx]

## Sheet: acel13847-sup-0006-TableS5
Monocyte aDMRs
chr	start	end	n	width	invdensity	areaStat	maxStat	meanDiff	group1.mean	group2.mean	tstat.sd	direction
chr1	11561401	11561939	63	539	8.55556	297.51	4.79132	0.112715	0.467171	0.354456	0.0265438	hyper
chr1	26503584	26504444	32	861	26.9062	-235.689	-4.70378	-0.145063	0.619132	0.764195	0.0197542	hypo
chr1	1365905	1366501	31	597	19.2581	-163.548	-4.65839	-0.165346	0.349121	0.514467	0.0285829	hypo
chr1	207996459	207997356	30	898	29.9333	-160.676	-4.60867	-0.107895	0.281457	0.389352	0.0187205	hypo
chr1	27855284	27855917	15	634	42.2667	-114.369	-4.94824	-0.142135	0.369738	0.511874	0.0185966	hypo
chr1	1823718	1824103	14	386	27.5714	-103.508	-4.98895	-0.180821	0.400836	0.581657	0.0245484	hypo
chr1	10768626	10769314	18	689	38.2778	-98.9693	-4.6164	-0.10513	0.517519	0.622649	0.0180328	hypo
chr1	15392768	15393041	15	274	18.2667	86.8824	6.09103	0.099642	0.569959	0.470317	0.016332	hyper
chr1	3292127	3292645	15	519	34.6	-86.5592	-5.06793	-0.113751	0.508042	0.621793	0.0189775	hypo
chr1	7844624	7844800	16	177	11.0625	86.0505	5.85457	0.0924581	0.413049	0.320591	0.017694	hyper
chr1	113285876	113286166	17	291	17.1176	83.6897	5.1256	0.131249	0.489084	0.357835	0.0269118	hyper
chr1	24718307	24719051	15	745	49.6667	-81.4998	-4.99166	-0.100145	0.395776	0.49592	0.0168619	hypo
chr1	55013956	55014291	15	336	22.4	-77.7371	-4.73554	-0.0995809	0.267525	0.367106	0.018762	hypo
chr1	204120338	204120467	12	130	10.8333	-77.1191	-5.37321	-0.104928	0.352513	0.457441	0.0160957	hypo
chr1	53393804	53394002	10	199	19.9	-69.3806	-4.75393	-0.107316	0.428604	0.53592	0.0146838	hypo
chr1	230204661	230205161	11	501	45.5455	-68.6846	-5.06498	-0.113736	0.291992	0.405728	0.017722	hypo
chr1	2475025	2475284	14	260	18.5714	-67.4662	-4.68291	-0.116815	0.298449	0.415264	0.0235556	hypo
chr1	1067075	1067252	13	178	13.6923	65.8198	5.32994	0.0979358	0.887432	0.789496	0.0199597	hyper
chr1	156053260	156053518	12	259	21.5833	-65.7731	-4.66905	-0.0798176	0.558478	0.638295	0.0157621	hypo
chr1	85514986	85515713	12	728	60.6667	-63.2601	-4.68591	-0.0908453	0.440307	0.531153	0.0166781	hypo
chr1	248021946	248022257	11	312	28.3636	-63.2022	-5.03508	-0.104583	0.322617	0.427199	0.017702	hypo
chr1	154475486	154475596	13	111	8.53846	62.598	4.99062	0.0697644	0.384546	0.314782	0.0153801	hyper
chr1	22178652	22179142	10	491	49.1	-60.9422	-4.66349	-0.0971246	0.513079	0.610204	0.0157975	hypo
chr1	147773483	147773917	10	435	43.5	-60.421	-4.63753	-0.212746	0.27481	0.487556	0.0294705	hypo
chr1	1957219	1957322	13	104	8	60.2431	4.65676	0.106872	0.5252	0.418328	0.0294662	hyper
chr1	200380418	200380988	12	571	47.5833	-57.8419	-4.6097	-0.0951641	0.578635	0.673799	0.0184869	hypo
chr1	243087789	243088467	10	679	67.9	-56.8585	-4.64171	-0.108787	0.595863	0.70465	0.0185435	hypo
chr1	61517624	61517859	12	236	19.6667	-56.4344	-4.61114	-0.0936923	0.612194	0.705887	0.0183878	hypo
chr1	792953	793188	11	236	21.4545	-55.8322	-4.97248	-0.0842651	0.449212	0.533478	0.0165459	hypo
chr1	167097199	167097543	10	345	34.5	-53.1421	-4.77734	-0.0757999	0.787937	0.863736	0.0148421	hypo
chr1	41961084	41961333	10	250	25	-51.7412	-4.71325	-0.0932556	0.367842	0.461098	0.0171991	hypo
chr1	8046028	8046226	10	199	19.9	-49.0133	-4.75475	-0.0669386	0.878368	0.945307	0.0140198	hypo
chr1	220894413	220894771	10	359	35.9	-48.4518	-4.69318	-0.0755671	0.520487	0.596054	0.0145596	hypo
chr1	95698801	95698979	8	179	22.375	-47.562	-5.32723	-0.0990616	0.52409	0.623151	0.0159973	hypo
chr1	32212011	32212358	10	348	34.8	-47.508	-4.65112	-0.0872028	0.461791	0.548994	0.0174449	hypo
chr1	109783187	109783398	10	212	21.2	46.6248	4.72503	0.0736612	0.659389	0.585728	0.0163259	hyper
chr1	120835744	120835971	8	228	28.5	46.3052	6.05699	0.090089	0.488787	0.398698	0.0164056	hyper
chr1	161008013	161008197	8	185	23.125	-43.8293	-4.7532	-0.113336	0.265826	0.379162	0.0190588	hypo
chr1	209404442	209404887	8	446	55.75	42.7996	6.98936	0.0894474	0.513854	0.424407	0.0167759	hyper
chr1	16344169	16344289	9	121	13.4444	42.1849	4.75113	0.0736128	0.59121	0.517598	0.0175902	hyper
chr1	85462033	85462245	8	213	26.625	-41.8225	-4.72201	-0.0927585	0.243483	0.336241	0.0178937	hypo
chr1	220263847	220264000	8	154	19.25	-41.6094	-4.68079	-0.0937215	0.562706	0.656427	0.0171401	hypo
chr1	110752047	110752307	8	261	32.625	-40.8622	-4.70135	-0.105136	0.473118	0.578253	0.0185512	hypo
chr1	236559622	236559806	8	185	23.125	-40.2523	-4.68961	-0.081095	0.236193	0.317288	0.0158889	hypo
chr1	3721215	3721543	8	329	41.125	-40.0991	-4.65015	-0.0797871	0.662256	0.742043	0.0158158	hypo
chr1	201229516	201229661	8	146	18.25	-39.6792	-4.70331	-0.0913044	0.462648	0.553952	0.0192938	hypo
chr1	145471829	145472134	7	306	43.7143	-38.9344	-4.62943	-0.0894751	0.287696	0.377171	0.0155793	hypo
chr1	2253910	2254025	8	116	14.5	38.315	4.92209	0.0869662	0.459188	0.372222	0.0197211	hyper
chr1	1678961	1679088	6	128	21.3333	37.8225	6.636	0.104781	0.594373	0.489592	0.0166851	hyper
chr1	2525659	2525898	8	240	30	-37.5094	-4.63109	-0.106728	0.468952	0.57568	0.0240437	hypo
chr1	145399813	145400007	7	195	27.8571	-36.9271	-4.75551	-0.0812145	0.425718	0.506933	0.0145127	hypo
chr1	226288896	226289330	7	435	62.1429	-35.7152	-4.75124	-0.0828971	0.279248	0.362145	0.0156935	hypo
chr1	85665317	85665599	4	283	70.75	-35.032	-7.76625	-0.134565	0.458572	0.593137	0.0143807	hypo
chr1	113934622	113934971	6	350	58.3333	-34.7303	-4.80204	-0.103583	0.411954	0.515537	0.0149517	hypo
chr1	8086832	8086941	7	110	15.7143	34.6991	5.15358	0.0736668	0.332097	0.258431	0.0154956	hyper
chr1	173839286	173839634	7	349	49.8571	-34.3993	-4.60435	-0.0869799	0.528881	0.615861	0.0157396	hypo
chr1	54965897	54965967	6	71	11.8333	-32.9613	-4.86961	-0.0870112	0.590474	0.677485	0.0154433	hypo
chr1	26497081	26497164	6	84	14	-32.6206	-5.07176	-0.0812298	0.515313	0.596542	0.0148014	hypo
chr1	84544708	84544821	5	114	22.8	-31.7521	-5.35278	-0.101895	0.487647	0.589543	0.014596	hypo
chr1	222987826	222987889	6	64	10.6667	-31.6657	-4.97536	-0.0732598	0.620938	0.694198	0.0152237	hypo
chr1	227503828	227504077	6	250	41.6667	-31.3622	-5.08346	-0.0966486	0.550413	0.647062	0.0169531	hypo
chr1	3540196	3540403	6	208	34.6667	-30.6859	-4.7482	-0.116427	0.435161	0.551588	0.0196745	hypo
chr1	26687406	26687566	6	161	26.8333	-30.0406	-4.78812	-0.0788046	0.376729	0.455534	0.016926	hypo
chr1	116914886	116915029	5	144	28.8	-29.6944	-5.50916	-0.0984324	0.248514	0.346947	0.0155109	hypo
chr1	7615190	7615315	6	126	21	-29.3684	-4.72298	-0.102123	0.326647	0.42877	0.0185089	hypo
chr1	61522136	61522399	4	264	66	-28.5452	-5.88887	-0.119349	0.241733	0.361082	0.0157576	hypo
chr1	28909777	28909946	4	170	42.5	-26.6608	-4.74279	-0.104303	0.459097	0.5634	0.0154639	hypo
chr1	23671782	23671971	5	190	38	-26.5108	-4.64021	-0.0825776	0.510759	0.593337	0.0143861	hypo
chr1	236557741	236557927	5	187	37.4	-26.1341	-4.85272	-0.091964	0.171123	0.263087	0.0171249	hypo
chr1	27996384	27996639	5	256	51.2	-25.754	-4.81405	-0.0961659	0.523421	0.619587	0.0174468	hypo
chr1	218457882	218457948	4	67	16.75	-25.6385	-4.8598	-0.0951873	0.265721	0.360908	0.0144175	hypo
chr1	12719340	12719778	5	439	87.8	25.5319	5.19984	0.0831531	0.550184	0.467031	0.0163329	hyper
chr1	202935762	202935802	5	41	8.2	-25.5103	-5.06403	-0.0710591	0.527457	0.598516	0.0148071	hypo
chr1	116710364	116710453	5	90	18	-25.1941	-4.77682	-0.0947921	0.465583	0.560375	0.0165655	hypo
chr1	226085040	226085183	5	144	28.8	-25.0905	-4.83031	-0.0715264	0.530333	0.601859	0.0147734	hypo
chr1	240845448	240845890	5	443	88.6	-25.0518	-4.67824	-0.0967015	0.660741	0.757443	0.0165423	hypo
chr1	78512685	78512836	3	152	50.6667	-24.6767	-7.7974	-0.127809	0.396266	0.524075	0.0144401	hypo
chr1	155224485	155224595	5	111	22.2	-24.5358	-4.6137	-0.0884312	0.289732	0.378163	0.0170024	hypo
chr1	206223050	206223150	5	101	20.2	-24.5217	-4.63938	-0.0815714	0.33341	0.414981	0.0171489	hypo
chr1	41350387	41350455	5	69	13.8	24.3534	4.95289	0.0828237	0.701263	0.61844	0.0166751	hyper
chr1	152085742	152085936	5	195	39	24.3242	4.98348	0.0689903	0.513777	0.444787	0.014354	hyper
chr1	154324544	154324659	5	116	23.2	-24.2635	-4.66669	-0.0809203	0.306288	0.387208	0.0154737	hypo
chr1	3326671	3326855	5	185	37	-24.1964	-4.72368	-0.0786765	0.699761	0.778438	0.0153202	hypo
chr1	207227049	207227099	5	51	10.2	-24.172	-4.6426	-0.0702424	0.554582	0.624824	0.0156138	hypo
chr1	20117124	20117265	5	142	28.4	-24.0669	-4.69903	-0.0792133	0.642864	0.722077	0.0151848	hypo
chr1	39570521	39570613	5	93	18.6	-23.9125	-4.69764	-0.0902396	0.451785	0.542025	0.0183818	hypo
chr1	235668989	235669137	5	149	29.8	23.9056	5.02402	0.0697805	0.503217	0.433437	0.0151264	hyper
chr1	179785133	179785272	4	140	35	-23.6748	-5.27418	-0.0930278	0.570488	0.663515	0.014632	hypo
chr1	65432927	65433017	5	91	18.2	-23.6035	-4.67263	-0.0742207	0.618653	0.692873	0.0141791	hypo
chr1	17767123	17767264	5	142	28.4	-23.3312	-4.61566	-0.0860567	0.544895	0.630951	0.0174341	hypo
chr1	150847811	150847974	4	164	41	22.2335	5.93139	0.0762605	0.256131	0.179871	0.0147105	hyper
chr1	32255254	32255350	4	97	24.25	-21.5676	-4.93647	-0.0857579	0.472829	0.558587	0.014954	hypo
chr1	154782233	154782663	4	431	107.75	-21.1038	-4.77597	-0.0781687	0.607494	0.685663	0.0144447	hypo
chr1	226297108	226297183	3	76	25.3333	-21.0472	-6.07014	-0.107506	0.513079	0.620585	0.0147541	hypo
chr1	150849774	150849964	4	191	47.75	-20.1468	-4.65631	-0.0861652	0.469422	0.555587	0.0160049	hypo
chr1	56890805	56891056	4	252	63	20.0746	5.04839	0.091619	0.43373	0.342111	0.0184931	hyper
chr1	974309	974468	4	160	40	-20.0032	-4.79172	-0.076744	0.247653	0.324397	0.0168231	hypo
chr1	90228053	90228177	4	125	31.25	-19.9764	-4.78796	-0.0854918	0.49768	0.583172	0.0184876	hypo
chr1	3688352	3688413	4	62	15.5	-19.9682	-4.82066	-0.0790645	0.472214	0.551279	0.0160765	hypo
chr1	224179768	224179826	4	59	14.75	19.892	5.11372	0.0755544	0.52103	0.445475	0.0156872	hyper
chr1	160963468	160963675	3	208	69.3333	-19.8608	-5.00093	-0.10762	0.584349	0.691969	0.0155335	hypo
chr1	247374854	247374930	4	77	19.25	-19.7449	-4.88425	-0.0902794	0.527146	0.617426	0.0160916	hypo
chr1	145714331	145714500	4	170	42.5	-19.6054	-4.68988	-0.0867004	0.458119	0.54482	0.0167086	hypo
chr1	28697299	28697334	4	36	9	-19.4598	-4.61995	-0.0735578	0.631461	0.705019	0.0145139	hypo
chr1	221049634	221049766	3	133	44.3333	-19.3847	-6.14069	-0.104	0.601819	0.705819	0.0156271	hypo
chr1	206224292	206224334	3	43	14.3333	-19.1682	-6.00363	-0.0923784	0.434652	0.527031	0.0149068	hypo
chr1	1195448	1195531	4	84	21	18.9587	4.76956	0.0782946	0.504794	0.4265	0.0193218	hyper
chr1	192778890	192778948	4	59	14.75	-18.9465	-4.61362	-0.0783499	0.488684	0.567034	0.0171278	hypo
chr1	2891001	2891150	4	150	37.5	-18.9195	-4.66872	-0.0801051	0.604291	0.684396	0.0170908	hypo
chr1	174127462	174127728	3	267	89	-18.7179	-5.08632	-0.0913881	0.498232	0.58962	0.0142769	hypo
chr1	219346779	219346843	3	65	21.6667	-18.4883	-5.69317	-0.0971387	0.428416	0.525555	0.014383	hypo
chr1	148242961	148243001	3	41	13.6667	-18.461	-5.93445	-0.106601	0.202222	0.308823	0.0160378	hypo
chr1	87801697	87802019	3	323	107.667	-17.5395	-5.02152	-0.0882767	0.625764	0.714041	0.0142375	hypo
chr1	147929511	147929798	2	288	144	-17.4661	-8.61235	-0.206002	0.291546	0.497548	0.0230585	hypo
chr1	147929005	147929160	2	156	78	-17.3241	-8.62003	-0.20513	0.378594	0.583723	0.0230653	hypo
chr1	208419288	208419424	3	137	45.6667	-16.5838	-4.74049	-0.0861908	0.587933	0.674124	0.0152463	hypo
chr1	182994113	182994207	3	95	31.6667	-15.9235	-5.00235	-0.0937861	0.4548	0.548586	0.0149204	hypo
chr1	60391609	60391699	3	91	30.3333	15.8454	5.79203	0.0895117	0.4446	0.355089	0.0177134	hyper
chr1	207817630	207817941	3	312	104	15.7118	5.48929	0.0701213	0.376657	0.306536	0.0143908	hyper
chr1	173838589	173838651	3	63	21	-15.5069	-4.76785	-0.0913519	0.368663	0.460015	0.0157396	hypo
chr1	156593260	156593316	3	57	19	15.4489	5.69762	0.0798468	0.634521	0.554674	0.016372	hyper
chr1	43832438	43832514	3	77	25.6667	-15.331	-4.61759	-0.0822447	0.472361	0.554605	0.0150578	hypo
chr1	86044540	86044637	3	98	32.6667	-15.2974	-4.89453	-0.0919823	0.554243	0.646226	0.01631	hypo
chr1	5707096	5707244	3	149	49.6667	15.2547	5.16928	0.0764149	0.759315	0.6829	0.0144783	hyper
chr1	120610720	120610831	3	112	37.3333	-15.0461	-4.87452	-0.0788101	0.47674	0.55555	0.0145929	hypo
chr1	155055515	155055678	3	164	54.6667	-15.0286	-4.64478	-0.0824553	0.435517	0.517973	0.0150741	hypo
chr1	107600899	107601118	3	220	73.3333	-14.9139	-4.7852	-0.0766394	0.415385	0.492024	0.0158724	hypo
chr1	201951251	201951376	3	126	42	-14.8525	-4.71243	-0.0741024	0.424652	0.498754	0.0147569	hypo
chr1	8013677	8013708	3	32	10.6667	-14.7131	-4.83467	-0.0820838	0.67939	0.761474	0.0153777	hypo
chr1	33546151	33546291	3	141	47	-14.7001	-4.6591	-0.0773129	0.605561	0.682874	0.0144775	hypo
chr1	153950805	153950867	3	63	21	-14.6962	-4.82695	-0.0709675	0.405119	0.476086	0.0140969	hypo
chr1	228297930	228298001	3	72	24	-14.6382	-4.79438	-0.0762293	0.371033	0.447262	0.0158511	hypo
chr1	156085983	156086028	3	46	15.3333	-14.1347	-4.64848	-0.0801697	0.261904	0.342073	0.0157931	hypo
chr1	91486364	91486394	3	31	10.3333	-14.0716	-4.61995	-0.0745892	0.431176	0.505765	0.0148734	hypo
chr1	55266455	55266467	3	13	4.33333	13.9514	4.69443	0.0911157	0.278248	0.187132	0.0203796	hyper
chr1	55798316	55798370	3	55	18.3333	-13.8383	-4.60999	-0.0754235	0.731398	0.806821	0.0146288	hypo
chr1	100731027	100731148	2	122	61	-11.8844	-4.74629	-0.0880248	0.420625	0.508649	0.0142664	hypo
chr1	186650563	186650695	2	133	66.5	-11.6091	-5.25543	-0.096534	0.239656	0.33619	0.0155202	hypo
chr1	54700117	54700131	2	15	7.5	11.5694	5.81957	0.0887158	0.751849	0.663133	0.0149178	hyper
chr1	247171728	247171744	2	17	8.5	11.4659	5.80486	0.0876512	0.409568	0.321917	0.0152181	hyper
chr1	201082937	201082982	2	46	23	-11.0483	-5.46418	-0.0876453	0.469064	0.556709	0.0155361	hypo
chr1	21349224	21349454	2	231	115.5	10.6775	5.45527	0.0802373	0.1969	0.116662	0.0151135	hyper
chr1	160069938	160069972	2	35	17.5	-10.6024	-5.29896	-0.0945949	0.536539	0.631134	0.0181189	hypo
chr1	55181009	55181022	2	14	7	-10.5796	-5.23805	-0.0814964	0.629772	0.711269	0.0151751	hypo
chr1	186651755	186651979	2	225	112.5	-10.5515	-5.06356	-0.0884472	0.451232	0.539679	0.0155202	hypo
chr1	47133207	47133248	2	42	21	-10.1733	-4.82192	-0.0764364	0.467032	0.543468	0.0143315	hypo
chr1	98387535	98387547	2	13	6.5	10.1517	5.0787	0.0795702	0.529048	0.449478	0.0146971	hyper
chr1	41136321	41136346	2	26	13	-9.91555	-4.88024	-0.0889413	0.733674	0.822615	0.0176249	hypo
chr1	85038957	85039021	2	65	32.5	-9.75524	-4.74906	-0.0763453	0.300612	0.376957	0.0160528	hypo
chr1	45477292	45477321	2	30	15	-9.72442	-4.79117	-0.0784772	0.233394	0.311871	0.0152357	hypo
chr1	16010148	16010226	2	79	39.5	9.69387	4.93888	0.112958	0.677092	0.564133	0.0254915	hyper
chr1	207924697	207924788	2	92	46	-9.62551	-4.65808	-0.0869462	0.625609	0.712555	0.0154777	hypo
chr1	19922782	19922867	2	86	43	-9.62395	-4.70531	-0.0744222	0.423774	0.498196	0.0150047	hypo
chr1	153896720	153896737	2	18	9	-9.61237	-4.69627	-0.0717036	0.642902	0.714606	0.0142647	hypo
chr1	110673662	110673699	2	38	19	-9.58474	-4.7765	-0.0762658	0.595052	0.671318	0.0150021	hypo
chr1	19230130	19230162	2	33	16.5	-9.50208	-4.71504	-0.0759144	0.425845	0.501759	0.0153571	hypo
chr1	117114357	117114461	2	105	52.5	-9.4992	-4.73299	-0.0728953	0.449525	0.52242	0.0145109	hypo
chr1	226248776	226248856	2	81	40.5	-9.44824	-4.65647	-0.0740666	0.428448	0.502514	0.014401	hypo
chr1	11791271	11791275	2	5	2.5	-9.36908	-4.66931	-0.0793222	0.389629	0.468951	0.0184784	hypo
chr1	47916443	47916481	2	39	19.5	9.34862	4.68025	0.0761426	0.480488	0.404345	0.0158659	hyper
chr1	144517148	144517166	2	19	9.5	9.3118	4.67799	0.153643	0.48839	0.334747	0.028562	hyper
chr1	7766056	7766079	2	24	12	-9.24374	-4.62122	-0.0749101	0.497887	0.572797	0.015548	hypo
chr1	207496012	207496045	2	34	17	-9.24128	-4.61108	-0.0775186	0.366873	0.444392	0.0149379	hypo
chr1	42801965	42801965	1	1	1	-7.75111	-7.75111	-0.115859	0.384401	0.50026	0.0143562	hypo
chr1	763814	763814	1	1	1	-6.45409	-6.45409	-0.0921961	0.453179	0.545375	0.014352	hypo
chr1	86045127	86045127	1	1	1	-6.16953	-6.16953	-0.109921	0.408523	0.518444	0.01631	hypo
chr1	52606866	52606866	1	1	1	-6.12542	-6.12542	-0.101425	0.317428	0.418853	0.0153975	hypo
chr1	224527361	224527361	1	1	1	-6.08376	-6.08376	-0.12457	0.450566	0.575136	0.0199887	hypo
chr1	78226123	78226123	1	1	1	-6.0579	-6.0579	-0.0871359	0.710863	0.797999	0.0142688	hypo
chr1	222637783	222637783	1	1	1	-5.96963	-5.96963	-0.0942302	0.529201	0.623431	0.0150843	hypo
chr1	147773174	147773174	1	1	1	-5.7907	-5.7907	-0.201995	0.449613	0.651607	0.0290361	hypo
chr1	57112148	57112148	1	1	1	-5.77965	-5.77965	-0.0901015	0.579819	0.66992	0.0146868	hypo
chr1	58716532	58716532	1	1	1	-5.76587	-5.76587	-0.105643	0.429535	0.535178	0.0149428	hypo
chr1	215257328	215257328	1	1	1	-5.74598	-5.74598	-0.0926798	0.271993	0.364673	0.0150287	hypo
chr1	44884784	44884784	1	1	1	-5.56277	-5.56277	-0.0952306	0.451712	0.546943	0.0148559	hypo
chr1	54664898	54664898	1	1	1	-5.50906	-5.50906	-0.0849697	0.501948	0.586918	0.0143943	hypo
chr1	180471007	180471007	1	1	1	5.45441	5.45441	0.0827922	0.259209	0.176417	0.0153649	hyper
chr1	24830422	24830422	1	1	1	-5.41013	-5.41013	-0.0797485	0.504601	0.58435	0.0142447	hypo
chr1	35733894	35733894	1	1	1	-5.39963	-5.39963	-0.0877822	0.659071	0.746853	0.0167183	hypo
chr1	100505490	100505490	1	1	1	-5.33423	-5.33423	-0.075174	0.318828	0.394002	0.014152	hypo
chr1	36044241	36044241	1	1	1	-5.25014	-5.25014	-0.0777052	0.36992	0.447625	0.0154466	hypo
chr1	86041709	86041709	1	1	1	-5.2391	-5.2391	-0.079591	0.631295	0.710886	0.0142493	hypo
chr1	41981653	41981653	1	1	1	5.23419	5.23419	0.0823166	0.286886	0.204569	0.0158722	hyper
chr1	148248506	148248506	1	1	1	-5.18284	-5.18284	-0.0799448	0.509236	0.589181	0.0144719	hypo
chr1	115298947	115298947	1	1	1	-5.16275	-5.16275	-0.0837908	0.482439	0.56623	0.0145302	hypo
chr1	70819074	70819074	1	1	1	-5.09185	-5.09185	-0.0773938	0.282117	0.359511	0.0142386	hypo
chr1	12291393	12291393	1	1	1	-5.07626	-5.07626	-0.0721714	0.451244	0.523415	0.0145195	hypo
chr1	197171717	197171717	1	1	1	-5.03818	-5.03818	-0.0734774	0.47482	0.548297	0.0141637	hypo
chr1	199997892	199997892	1	1	1	-5.01994	-5.01994	-0.070173	0.275023	0.345196	0.0146373	hypo
chr1	224527673	224527673	1	1	1	-4.98309	-4.98309	-0.10319	0.314484	0.417673	0.0200572	hypo
chr1	172413612	172413612	1	1	1	-4.9584	-4.9584	-0.0747263	0.414725	0.489451	0.0149566	hypo
chr1	150186729	150186729	1	1	1	4.92273	4.92273	0.0800606	0.511253	0.431192	0.015861	hyper
chr1	47975001	47975001	1	1	1	-4.82507	-4.82507	-0.0687735	0.296997	0.36577	0.0152526	hypo
chr1	25869747	25869747	1	1	1	-4.78799	-4.78799	-0.0668781	0.477257	0.544135	0.0143611	hypo
chr1	7741402	7741402	1	1	1	4.77567	4.77567	0.0697267	0.483553	0.413826	0.0152973	hyper
chr1	20116766	20116766	1	1	1	-4.76833	-4.76833	-0.0781798	0.625863	0.704043	0.0151412	hypo
chr1	169763012	169763012	1	1	1	-4.75536	-4.75536	-0.0768702	0.473393	0.550263	0.0153302	hypo
chr1	185124476	185124476	1	1	1	-4.75033	-4.75033	-0.070746	0.494928	0.565674	0.014307	hypo
chr1	7615650	7615650	1	1	1	-4.72473	-4.72473	-0.0972804	0.330674	0.427955	0.0182308	hypo
chr1	160000608	160000608	1	1	1	-4.72255	-4.72255	-0.0778193	0.424901	0.502721	0.0151203	hypo
chr1	165599451	165599451	1	1	1	-4.72077	-4.72077	-0.0802719	0.307683	0.387955	0.0153901	hypo
chr1	220262585	220262585	1	1	1	4.71957	4.71957	0.0779547	0.421595	0.343641	0.0174936	hyper
chr1	187584636	187584636	1	1	1	-4.70465	-4.70465	-0.074958	0.80166	0.876618	0.0160979	hypo
chr1	54410529	54410529	1	1	1	-4.69268	-4.69268	-0.0792023	0.659179	0.738381	0.0148474	hypo
chr1	64665575	64665575	1	1	1	-4.68717	-4.68717	-0.0900407	0.61353	0.703571	0.017604	hypo
chr1	9711091	9711091	1	1	1	-4.66698	-4.66698	-0.0696776	0.617945	0.687622	0.0142821	hypo
chr1	229763222	229763222	1	1	1	-4.65271	-4.65271	-0.0709898	0.667039	0.738029	0.0141743	hypo
chr1	9354516	9354516	1	1	1	-4.64171	-4.64171	-0.0689558	0.554851	0.623807	0.0151373	hypo
chr1	5706793	5706793	1	1	1	4.6389	4.6389	0.0697639	0.750283	0.680519	0.0144783	hyper
chr1	226410947	226410947	1	1	1	-4.63827	-4.63827	-0.0798915	0.308347	0.388238	0.0165681	hypo
chr1	116914532	116914532	1	1	1	-4.62567	-4.62567	-0.0781687	0.548994	0.627162	0.0155109	hypo
chr1	9748248	9748248	1	1	1	-4.62549	-4.62549	-0.0816532	0.465819	0.547473	0.0168515	hypo
chr1	46999485	46999485	1	1	1	-4.61565	-4.61565	-0.0698576	0.463579	0.533436	0.014785	hypo
chr1	226497969	226497969	1	1	1	-4.61145	-4.61145	-0.0678128	0.554001	0.621814	0.0147469	hypo
chr1	215740040	215740040	1	1	1	-4.60854	-4.60854	-0.0727586	0.54774	0.620499	0.0140765	hypo
chr1	42384491	42384491	1	1	1	-4.60111	-4.60111	-0.0949968	0.313972	0.408969	0.0192213	hypo
chr1	95390891	95390891	1	1	1	-4.60049	-4.60049	-0.0704078	0.32106	0.391468	0.014374	hypo
chr10	22623351	22623821	56	471	8.41071	321.574	6.07582	0.106504	0.394354	0.28785	0.0188374	hyper
chr10	50649496	50650411	46	916	19.913	-238.756	-4.60518	-0.135678	0.322324	0.458002	0.0258956	hypo
chr10	80918678	80919393	23	716	31.1304	-169.462	-5.52975	-0.143919	0.585646	0.729565	0.018046	hypo
chr10	77871847	77872288	27	442	16.3704	-128.885	-4.6	-0.0992926	0.670721	0.770013	0.0193944	hypo
chr10	54538421	54538810	25	390	15.6	123.094	5.04136	0.115832	0.509964	0.394132	0.0232918	hyper
chr10	51371834	51372820	21	987	47	105.285	5.36533	0.328535	0.518401	0.189866	0.0571996	hyper
chr10	51220426	51221713	21	1288	61.3333	101.872	5.03678	0.118947	0.743795	0.624848	0.0261574	hyper
chr10	134150273	134150865	20	593	29.65	101.634	5.18699	0.0756496	0.307331	0.231681	0.0151969	hyper
chr10	13569218	13569700	9	483	53.6667	-88.4715	-7.88026	-0.149422	0.412978	0.5624	0.0148403	hypo
chr10	80732852	80733098	12	247	20.5833	-82.3406	-5.63148	-0.108016	0.353792	0.461808	0.015301	hypo
chr10	1402828	1403159	15	332	22.1333	74.6735	5.03764	0.105059	0.758424	0.653365	0.0205055	hyper
chr10	20103377	20103902	11	526	47.8182	-74.2764	-4.8146	-0.120705	0.303072	0.423778	0.0167575	hypo
chr10	134441349	134441542	11	194	17.6364	-59.6268	-4.79609	-0.085925	0.712203	0.798128	0.0160097	hypo
chr10	4868126	4868238	10	113	11.3	55.5341	5.99648	0.104732	0.610751	0.506019	0.0200235	hyper
chr10	106035210	106035550	9	341	37.8889	-52.2964	-5.02029	-0.10694	0.458622	0.565562	0.0182752	hypo
chr10	25240660	25240900	6	241	40.1667	-51.6578	-7.49301	-0.130533	0.427363	0.557896	0.0147292	hypo
chr10	9743431	9744117	9	687	76.3333	-48.6956	-5.02517	-0.0868685	0.65823	0.745099	0.014682	hypo
chr10	77157141	77157205	9	65	7.22222	-42.2426	-4.60412	-0.0830856	0.435351	0.518437	0.0181464	hypo
chr10	17017529	17017919	7	391	55.8571	41.152	6.38937	0.104555	0.636699	0.532144	0.0169239	hyper
chr10	82169058	82169189	7	132	18.8571	-40.8466	-4.65982	-0.0851694	0.435531	0.520701	0.0146598	hypo
chr10	49884235	49884465	8	231	28.875	-39.9437	-4.61929	-0.0832271	0.777085	0.860312	0.0159532	hypo
chr10	98906540	98907123	7	584	83.4286	39.6804	6.03924	0.0956449	0.819442	0.723797	0.0161998	hyper
chr10	104475112	104475340	7	229	32.7143	-38.8752	-4.721	-0.0837493	0.45061	0.534359	0.0156582	hypo
chr10	21817721	21818202	7	482	68.8571	-37.6284	-4.66279	-0.0904261	0.548115	0.638541	0.0146294	hypo
chr10	17660099	17660231	7	133	19	-36.9264	-4.66084	-0.0855931	0.379426	0.465019	0.0149607	hypo
chr10	33294885	33295062	7	178	25.4286	35.6051	5.59207	0.0751517	0.194852	0.1197	0.0155513	hyper
chr10	120515593	120515760	7	168	24	-35.0501	-4.63091	-0.0851388	0.780261	0.8654	0.015894	hypo
chr10	100226966	100227149	6	184	30.6667	-32.5752	-4.63007	-0.0824215	0.572513	0.654934	0.0154704	hypo
chr10	30026298	30026421	6	124	20.6667	-29.6392	-4.73286	-0.0792173	0.528927	0.608145	0.0155671	hypo
chr10	103536675	103536835	4	161	40.25	-27.014	-6.00173	-0.109931	0.590962	0.700894	0.0171037	hypo
chr10	43817844	43817997	5	154	30.8	26.8842	5.99194	0.0920874	0.612348	0.520261	0.016933	hyper
chr10	104401202	104401470	5	269	53.8	-26.2809	-4.70839	-0.077302	0.476517	0.553819	0.0149489	hypo
chr10	22613025	22613360	5	336	67.2	-25.6287	-4.69698	-0.0859828	0.700172	0.786155	0.0144553	hypo
chr10	101946889	101947085	5	197	39.4	-25.0407	-4.89836	-0.0831692	0.432441	0.51561	0.0154822	hypo
chr10	129852938	129853106	5	169	33.8	24.9831	5.22108	0.0802712	0.603361	0.52309	0.0164226	hyper
chr10	101297674	101297720	5	47	9.4	-23.7829	-4.69983	-0.0942905	0.466387	0.560678	0.0172447	hypo
chr10	15209430	15209559	4	130	32.5	-23.7184	-5.10282	-0.0884131	0.525751	0.614164	0.0147535	hypo
chr10	102728615	102728790	4	176	44	-22.5236	-5.1428	-0.0891283	0.580335	0.669463	0.0154705	hypo
chr10	22602398	22602750	4	353	88.25	-21.6361	-4.60242	-0.103705	0.521042	0.624747	0.014898	hypo
chr10	21821846	21821983	4	138	34.5	-21.4698	-4.79696	-0.0875536	0.301763	0.389317	0.0146294	hypo
chr10	89420593	89420704	4	112	28	-21.4478	-4.62264	-0.08538	0.625409	0.710789	0.0154107	hypo
chr10	102474661	102474965	3	305	101.667	-21.4069	-6.89781	-0.101351	0.491584	0.592934	0.0145718	hypo
chr10	71562994	71563178	4	185	46.25	-19.4927	-4.656	-0.0777124	0.49226	0.569973	0.0154948	hypo
chr10	22603304	22603375	3	72	24	-16.1353	-5.13976	-0.102975	0.337943	0.440918	0.014898	hypo
chr10	35933529	35933647	3	119	39.6667	-15.3741	-4.68779	-0.0787617	0.263623	0.342385	0.0145202	hypo
chr10	95654466	95654551	3	86	28.6667	-14.8071	-4.76083	-0.0717516	0.333569	0.40532	0.0146181	hypo
chr10	134388382	134388447	3	66	22	-14.6184	-4.83205	-0.0933758	0.163347	0.256723	0.0188383	hypo
chr10	95328251	95328496	3	246	82	-14.4396	-4.68709	-0.0743466	0.435647	0.509993	0.0151731	hypo
chr10	99185223	99185290	3	68	22.6667	-14.2036	-4.63925	-0.0742998	0.297699	0.371999	0.0166398	hypo
chr10	30475369	30475417	3	49	16.3333	-14.0853	-4.68799	-0.0761121	0.715468	0.79158	0.0140894	hypo
chr10	105314513	105314574	2	62	31	-13.7144	-5.92341	-0.112724	0.300486	0.41321	0.016694	hypo
chr10	17018318	17018522	2	205	102.5	13.0916	6.67926	0.116084	0.632343	0.516259	0.0169239	hyper
chr10	49883618	49883689	2	72	36	-12.6248	-6.30054	-0.103928	0.722925	0.826852	0.0159532	hypo
chr10	14645179	14645192	2	14	7	-12.047	-5.99113	-0.0818872	0.423708	0.505595	0.0151857	hypo
chr10	104261108	104261268	2	161	80.5	-12.0297	-4.95908	-0.0953776	0.392642	0.48802	0.0150993	hypo
chr10	72042772	72042857	2	86	43	-11.9975	-5.79339	-0.1129	0.658584	0.771484	0.0182223	hypo
chr10	69990520	69990588	2	69	34.5	-11.6752	-5.39334	-0.0899358	0.486803	0.576739	0.0144531	hypo
chr10	13143135	13143227	2	93	46.5	-10.4547	-4.88718	-0.0792521	0.538988	0.61824	0.0143024	hypo
chr10	61455565	61455756	2	192	96	-10.2001	-4.72773	-0.0798527	0.626697	0.70655	0.0158813	hypo
chr10	65226576	65226682	2	107	53.5	-10.1867	-4.66003	-0.0767581	0.434749	0.511507	0.014278	hypo
chr10	33295381	33295436	2	56	28	10.1023	5.36774	0.0764475	0.583931	0.507484	0.0159712	hyper
chr10	75131545	75131648	2	104	52	9.99177	5.02497	0.0746179	0.88719	0.812572	0.0153014	hyper
chr10	75533478	75533776	2	299	149.5	-9.91737	-4.822	-0.0766674	0.484116	0.560783	0.0159154	hypo
chr10	70941018	70941134	2	117	58.5	-9.90774	-4.9434	-0.0786667	0.639952	0.718619	0.0146499	hypo
chr10	122215555	122215735	2	181	90.5	-9.77927	-4.70829	-0.0750597	0.484755	0.559815	0.0150385	hypo
chr10	52833253	52833289	2	37	18.5	-9.70045	-4.8193	-0.0767288	0.444919	0.521648	0.0152197	hypo
chr10	77054123	77054139	2	17	8.5	-9.51608	-4.64608	-0.0812487	0.408894	0.490142	0.0150175	hypo
chr10	111971924	111972005	2	82	41	9.50535	4.86071	0.0781707	0.298413	0.220243	0.0148277	hyper
chr10	74086449	74086471	2	23	11.5	9.4441	4.73107	0.0751732	0.466519	0.391345	0.0161406	hyper
chr10	81203319	81203352	2	34	17	-9.30954	-4.63817	-0.0675212	0.616942	0.684463	0.0154287	hypo
chr10	8048797	8048803	2	7	3.5	9.28053	4.66238	0.0707092	0.525709	0.455	0.0161806	hyper
chr10	70090905	70090907	2	3	1.5	9.25511	4.65166	0.0676685	0.402107	0.334438	0.0161449	hyper
chr10	95653265	95653265	1	1	1	-7.42849	-7.42849	-0.114342	0.225612	0.339954	0.0154191	hypo
chr10	75935758	75935758	1	1	1	-5.97679	-5.97679	-0.0839103	0.337797	0.421707	0.0143771	hypo
chr10	94049627	94049627	1	1	1	-5.76749	-5.76749	-0.0816793	0.657579	0.739259	0.0150004	hypo
chr10	80826356	80826356	1	1	1	-5.3657	-5.3657	-0.104567	0.499851	0.604418	0.0171003	hypo
chr10	108685569	108685569	1	1	1	-5.1411	-5.1411	-0.119307	0.565778	0.685085	0.0194284	hypo
chr10	13568900	13568900	1	1	1	-5.10308	-5.10308	-0.079348	0.756458	0.835806	0.0148403	hypo
chr10	51624212	51624212	1	1	1	4.9927	4.9927	0.163578	0.242578	0.0789998	0.0303404	hyper
chr10	135131624	135131624	1	1	1	4.9803	4.9803	0.0930295	0.306776	0.213747	0.0188879	hyper
chr10	47654554	47654554	1	1	1	4.94013	4.94013	0.102217	0.350926	0.248708	0.0205105	hyper
chr10	100205749	100205749	1	1	1	-4.92458	-4.92458	-0.0619965	0.580056	0.642053	0.0145588	hypo
chr10	93646820	93646820	1	1	1	-4.84441	-4.84441	-0.0738785	0.512821	0.5867	0.0148655	hypo
chr10	49883120	49883120	1	1	1	-4.72438	-4.72438	-0.0783765	0.764137	0.842514	0.0159532	hypo
chr10	49894605	49894605	1	1	1	-4.71662	-4.71662	-0.0869581	0.643554	0.730512	0.0160587	hypo
chr10	75912296	75912296	1	1	1	-4.7149	-4.7149	-0.0805966	0.501425	0.582021	0.0149047	hypo
chr10	105314124	105314124	1	1	1	-4.6665	-4.6665	-0.0757282	0.799439	0.875167	0.0166715	hypo
chr10	101299933	101299933	1	1	1	-4.65822	-4.65822	-0.0900206	0.49679	0.58681	0.0172447	hypo
chr10	125425155	125425155	1	1	1	4.64632	4.64632	0.0603072	0.322097	0.26179	0.0157163	hyper
chr10	102772242	102772242	1	1	1	-4.64612	-4.64612	-0.0832562	0.485841	0.569098	0.0172385	hypo
chr10	81740905	81740905	1	1	1	-4.61703	-4.61703	-0.0581444	0.775763	0.833907	0.0142196	hypo
chr10	130726406	130726406	1	1	1	4.60023	4.60023	0.111831	0.835044	0.723213	0.0231551	hyper
chr11	10323622	10324037	13	416	32	-100.356	-6.0431	-0.139139	0.393849	0.532988	0.0166551	hypo
chr11	417715	418044	13	330	25.3846	-87.7222	-4.6447	-0.108626	0.559727	0.668354	0.0157732	hypo
chr11	82442181	82443004	14	824	58.8571	84.4652	6.61094	0.105187	0.47891	0.373722	0.0174177	hyper
chr11	75460310	75460897	16	588	36.75	82.9817	5.36364	0.0863087	0.694878	0.60857	0.0171892	hyper
chr11	93477974	93478570	14	597	42.6429	82.3393	6.35159	0.112836	0.628711	0.515875	0.019541	hyper
chr11	119897625	119897856	15	232	15.4667	75.9953	5.24548	0.0820345	0.576907	0.494873	0.0190255	hyper
chr11	8933658	8933876	11	219	19.9091	-71.9842	-5.70649	-0.143947	0.261386	0.405333	0.0218453	hypo
chr11	1784178	1784551	10	374	37.4	-69.6341	-4.77694	-0.125753	0.124941	0.250694	0.0176913	hypo
chr11	70487744	70488308	13	565	43.4615	66.2986	5.33133	0.0895999	0.621118	0.531518	0.0178635	hyper
chr11	115531277	115531609	11	333	30.2727	65.4988	7.04025	0.105991	0.482196	0.376205	0.0162104	hyper
chr11	319516	319765	12	250	20.8333	-65.2994	-4.72646	-0.138334	0.457455	0.59579	0.0228083	hypo
chr11	71725245	71725474	11	230	20.9091	56.4992	5.47053	0.0777831	0.8269	0.749117	0.0164968	hyper
chr11	73371753	73371893	11	141	12.8182	-55.3784	-4.62036	-0.0871732	0.338967	0.42614	0.0186667	hypo
chr11	57671908	57672390	11	483	43.9091	-53.4963	-4.72972	-0.124717	0.320413	0.44513	0.0203729	hypo
chr11	46265477	46265859	7	383	54.7143	-48.893	-4.93767	-0.110027	0.387146	0.497174	0.0154749	hypo
chr11	62315025	62315136	9	112	12.4444	-47.4797	-4.6523	-0.0919347	0.237035	0.32897	0.0164876	hypo
chr11	62421425	62421502	9	78	8.66667	-46.3403	-4.60331	-0.0805798	0.559381	0.639961	0.0159388	hypo
chr11	124791310	124791419	9	110	12.2222	44.362	5.07843	0.0877433	0.473223	0.385479	0.0182557	hyper
chr11	118201974	118202121	9	148	16.4444	-44.2915	-4.76066	-0.0703595	0.872128	0.942487	0.0151102	hypo
chr11	44970478	44970656	6	179	29.8333	-43.9636	-5.54411	-0.118846	0.651481	0.770327	0.0156846	hypo
chr11	68826176	68826330	9	155	17.2222	42.4625	4.77302	0.0756885	0.664272	0.588584	0.0187021	hyper
chr11	19797909	19798105	7	197	28.1429	-42.083	-4.70377	-0.0988277	0.453849	0.552677	0.0166853	hypo
chr11	69459287	69459500	8	214	26.75	-41.316	-4.63151	-0.118192	0.494356	0.612547	0.0197202	hypo
chr11	64611476	64611617	7	142	20.2857	-40.066	-5.28325	-0.101934	0.511041	0.612974	0.0154189	hypo
chr11	707119	707230	8	112	14	39.2558	5.13791	0.0987355	0.565926	0.467191	0.0199976	hyper
chr11	9594046	9594179	7	134	19.1429	-38.2779	-4.97631	-0.088714	0.483629	0.572343	0.0158563	hypo
chr11	1133486	1133837	7	352	50.2857	34.9781	5.14927	0.0770036	0.754465	0.677462	0.0172059	hyper
chr11	35683376	35683582	6	207	34.5	-34.6561	-4.71758	-0.0913565	0.426537	0.517894	0.0148819	hypo
chr11	117748092	117748236	6	145	24.1667	-34.1819	-5.00714	-0.0964168	0.61183	0.708247	0.0163093	hypo
chr11	65652312	65652523	7	212	30.2857	-33.7187	-4.7123	-0.090605	0.546637	0.637242	0.0172908	hypo
chr11	67574299	67574677	6	379	63.1667	-32.5322	-4.62938	-0.0848375	0.428123	0.51296	0.0148966	hypo
chr11	18742243	18742480	5	238	47.6	-32.3481	-5.68879	-0.103821	0.43873	0.542552	0.0153255	hypo
chr11	121525700	121525826	5	127	25.4	-32.2936	-6.14485	-0.102463	0.458068	0.560531	0.0149308	hypo
chr11	74700766	74701079	6	314	52.3333	-32.2113	-4.62685	-0.0929659	0.5392	0.632166	0.0159084	hypo
chr11	133827668	133827840	6	173	28.8333	-32.0028	-4.85995	-0.084163	0.385194	0.469357	0.0154653	hypo
chr11	63537783	63537930	6	148	24.6667	-30.3396	-4.75092	-0.0992341	0.43832	0.537554	0.0184488	hypo
chr11	2187129	2187274	5	146	29.2	29.5817	6.21121	0.0905805	0.529337	0.438757	0.0166224	hyper
chr11	67396566	67396620	6	55	9.16667	-29.0531	-4.6385	-0.0658901	0.680709	0.746599	0.0147198	hypo
chr11	49580443	49580626	6	184	30.6667	28.4436	4.81461	0.0848717	0.317432	0.232561	0.017412	hyper
chr11	1379695	1379772	6	78	13	-27.9431	-4.61637	-0.0835014	0.698551	0.782053	0.0165479	hypo
chr11	62378905	62379026	5	122	24.4	-26.569	-4.91119	-0.0843601	0.551268	0.635628	0.0162113	hypo
chr11	64121854	64121959	4	106	26.5	-24.9625	-6.05477	-0.154103	0.5566	0.710703	0.0230745	hypo
chr11	76309112	76309566	5	455	91	-24.647	-4.60905	-0.0786641	0.605021	0.683686	0.0157867	hypo
chr11	47575259	47575320	5	62	12.4	24.3575	4.93729	0.0805027	0.319011	0.238508	0.0150078	hyper
chr11	66362800	66362959	5	160	32	-24.2666	-4.70108	-0.100929	0.722035	0.822963	0.0189344	hypo
chr11	76093032	76093080	5	49	9.8	23.9762	4.88731	0.067876	0.615828	0.547952	0.0146993	hyper
chr11	69631447	69631593	5	147	29.4	23.878	4.93325	0.0784687	0.400315	0.321846	0.016612	hyper
chr11	74203688	74203732	5	45	9	-23.4003	-4.62773	-0.0734296	0.5375	0.610929	0.0163291	hypo
chr11	59523720	59524066	3	347	115.667	-22.709	-6.14351	-0.119217	0.353394	0.472611	0.0154858	hypo
chr11	2422891	2423045	4	155	38.75	-22.5311	-5.43188	-0.0903604	0.64315	0.73351	0.0145382	hypo
chr11	31394232	31394437	3	206	68.6667	-22.4138	-7.38161	-0.117683	0.826962	0.944644	0.0153538	hypo
chr11	820834	820945	4	112	28	-22.1797	-4.75933	-0.116805	0.350677	0.467482	0.0191237	hypo
chr11	44749999	44750150	4	152	38	-21.3248	-4.78688	-0.0863683	0.499714	0.586082	0.0158125	hypo
chr11	47879279	47879585	4	307	76.75	19.7651	5.02417	0.0786853	0.68118	0.602494	0.0170097	hyper
chr11	61596959	61596996	4	38	9.5	-19.6598	-4.76034	-0.0913115	0.455283	0.546594	0.0169966	hypo
chr11	66849021	66849146	4	126	31.5	-19.4374	-4.63889	-0.0798104	0.233083	0.312893	0.0162234	hypo
chr11	64053925	64053972	4	48	12	-19.0457	-4.6396	-0.0805127	0.354693	0.435206	0.0162464	hypo
chr11	519337	519372	4	36	9	18.9312	4.74294	0.0977769	0.718917	0.62114	0.0210594	hyper
chr11	65308902	65308967	3	66	22	-16.6399	-5.39822	-0.0833602	0.349018	0.432378	0.0153237	hypo
chr11	86750446	86750680	3	235	78.3333	16.4038	6.41161	0.0906662	0.789222	0.698556	0.0160136	hyper
chr11	59382117	59382241	3	125	41.6667	-15.9545	-4.72624	-0.0779392	0.242937	0.320876	0.0146596	hypo
chr11	67571798	67571978	3	181	60.3333	-15.8048	-4.65775	-0.0857302	0.558732	0.644462	0.0151029	hypo
chr11	96123885	96123940	2	56	28	-15.245	-6.68606	-0.116127	0.21295	0.329076	0.0147663	hypo
chr11	6676212	6676391	3	180	60	-15.0968	-4.87102	-0.0829627	0.420476	0.503439	0.0158883	hypo
chr11	67196682	67196723	3	42	14	-15.0853	-4.66746	-0.087812	0.453806	0.541618	0.0161901	hypo
chr11	64992556	64992600	3	45	15	15.0423	5.06679	0.084819	0.513311	0.428492	0.0167335	hyper
chr11	66034512	66034681	3	170	56.6667	-15.0089	-4.80519	-0.074145	0.402676	0.476821	0.0148135	hypo
chr11	65146457	65146583	3	127	42.3333	14.9476	5.18711	0.0987084	0.641422	0.542713	0.0186105	hyper
chr11	86510722	86510771	3	50	16.6667	-14.4455	-4.75431	-0.0904378	0.537323	0.627761	0.0159612	hypo
chr11	61336038	61336071	3	34	11.3333	14.301	4.79391	0.0764983	0.55082	0.474322	0.0174765	hyper
chr11	118926835	118926890	3	56	18.6667	-14.2418	-4.7155	-0.0786359	0.524273	0.602909	0.0150228	hypo
chr11	33721714	33721726	3	13	4.33333	-14.1221	-4.70611	-0.0881894	0.438588	0.526777	0.0181223	hypo
chr11	124790395	124790503	2	109	54.5	-14.1116	-5.33975	-0.110214	0.678112	0.788326	0.015382	hypo
chr11	58344334	58344406	3	73	24.3333	-13.9937	-4.6423	-0.0840789	0.486701	0.57078	0.0183239	hypo
chr11	62624388	62624456	3	69	23	-13.9839	-4.60225	-0.0783594	0.437842	0.516201	0.0156784	hypo
chr11	133806388	133806472	3	85	28.3333	-13.8823	-4.60538	-0.0918791	0.583394	0.675273	0.017198	hypo
chr11	134124311	134124329	2	19	9.5	-11.4608	-5.45728	-0.0899774	0.578176	0.668153	0.0153643	hypo
chr11	15136758	15136772	2	15	7.5	-10.904	-5.33066	-0.10923	0.421911	0.531141	0.0188649	hypo
chr11	64002869	64002991	2	123	61.5	-10.8167	-5.16347	-0.0871378	0.355635	0.442773	0.0151653	hypo
chr11	45792559	45792610	2	52	26	-10.7946	-5.34763	-0.091715	0.542609	0.634324	0.0153247	hypo
chr11	118979651	118979782	2	132	66	-10.7	-5.26498	-0.0855199	0.607223	0.692742	0.0149513	hypo
chr11	14402178	14402281	2	104	52	-10.6027	-5.04381	-0.0761821	0.498677	0.574859	0.0143554	hypo
chr11	1363685	1363772	2	88	44	-9.90245	-4.73351	-0.0839045	0.429619	0.513523	0.0179303	hypo
chr11	17228110	17228298	2	189	94.5	-9.75832	-4.87723	-0.0715767	0.636953	0.708529	0.014513	hypo
chr11	11644208	11644252	2	45	22.5	-9.7366	-4.85253	-0.0762839	0.502881	0.579165	0.0158331	hypo
chr11	62203579	62203784	2	206	103	-9.67622	-4.7602	-0.0759087	0.6617	0.737608	0.0174604	hypo
chr11	58911298	58911458	2	161	80.5	-9.65239	-4.67044	-0.0660328	0.621194	0.687226	0.0152686	hypo
chr11	62521021	62521055	2	35	17.5	-9.49161	-4.73135	-0.0802421	0.39306	0.473302	0.0154101	hypo
chr11	413452	413465	2	14	7	-9.42545	-4.66138	-0.0783468	0.152501	0.230848	0.0167131	hypo
chr11	76573015	76573188	2	174	87	-9.39555	-4.62919	-0.0750923	0.545279	0.620372	0.0153405	hypo
chr11	68426855	68426944	2	90	45	-9.33289	-4.63259	-0.0796176	0.746149	0.825767	0.0154121	hypo
chr11	6947085	6947085	1	1	1	-7.84021	-7.84021	-0.128548	0.695708	0.824256	0.014959	hypo
chr11	117048721	117048721	1	1	1	-6.27721	-6.27721	-0.0996325	0.526685	0.626318	0.014646	hypo
chr11	129700090	129700090	1	1	1	6.08655	6.08655	0.0994064	0.569589	0.470182	0.0153538	hyper
chr11	71499303	71499303	1	1	1	-6.024	-6.024	-0.0822467	0.304919	0.387165	0.0150767	hypo
chr11	125034004	125034004	1	1	1	-5.83846	-5.83846	-0.0989402	0.461322	0.560262	0.0151095	hypo
chr11	95521720	95521720	1	1	1	-5.80123	-5.80123	-0.0902763	0.604136	0.694413	0.0146435	hypo
chr11	10878372	10878372	1	1	1	-5.72514	-5.72514	-0.0871019	0.314501	0.401603	0.0149371	hypo
chr11	94822086	94822086	1	1	1	-5.68108	-5.68108	-0.0853328	0.379462	0.464795	0.0152445	hypo
chr11	20384886	20384886	1	1	1	-5.64462	-5.64462	-0.0939051	0.628519	0.722424	0.0165867	hypo
chr11	40315861	40315861	1	1	1	5.42135	5.42135	0.0695649	0.243942	0.174377	0.0155818	hyper
chr11	17718374	17718374	1	1	1	-5.42037	-5.42037	-0.108841	0.733013	0.841854	0.0184531	hypo
chr11	114270225	114270225	1	1	1	-5.389	-5.389	-0.0804812	0.610457	0.690938	0.0145794	hypo
chr11	6502049	6502049	1	1	1	-5.26261	-5.26261	-0.0801829	0.31527	0.395453	0.0150206	hypo
chr11	9634508	9634508	1	1	1	-5.09723	-5.09723	-0.0777365	0.23389	0.311627	0.0150921	hypo
chr11	47586560	47586560	1	1	1	-5.0016	-5.0016	-0.0676113	0.389352	0.456963	0.0147011	hypo
chr11	12131514	12131514	1	1	1	-4.94927	-4.94927	-0.0794026	0.514873	0.594275	0.0160783	hypo
chr11	9024229	9024229	1	1	1	4.93031	4.93031	0.0755908	0.58213	0.506539	0.0159125	hyper
chr11	111637944	111637944	1	1	1	-4.90561	-4.90561	-0.0720871	0.524925	0.597012	0.0145735	hypo
chr11	57407842	57407842	1	1	1	-4.78348	-4.78348	-0.0936522	0.468639	0.562292	0.0178656	hypo
chr11	3875126	3875126	1	1	1	4.76999	4.76999	0.0694244	0.599456	0.530032	0.0154896	hyper
chr11	63687417	63687417	1	1	1	-4.76705	-4.76705	-0.107153	0.555753	0.662906	0.0231377	hypo
chr11	9335008	9335008	1	1	1	-4.72777	-4.72777	-0.0752856	0.551398	0.626683	0.0149464	hypo
chr11	36311644	36311644	1	1	1	-4.70191	-4.70191	-0.081237	0.420511	0.501748	0.0156695	hypo
chr11	118478013	118478013	1	1	1	-4.6804	-4.6804	-0.0796437	0.451999	0.531643	0.0167028	hypo
chr11	75862791	75862791	1	1	1	-4.67901	-4.67901	-0.0844052	0.588483	0.672888	0.0163378	hypo
chr11	745569	745569	1	1	1	4.65779	4.65779	0.0779904	0.546607	0.468616	0.0167986	hyper
chr11	115529698	115529698	1	1	1	4.63726	4.63726	0.0794486	0.567775	0.488326	0.0150771	hyper
chr11	124823390	124823390	1	1	1	-4.62925	-4.62925	-0.0677679	0.389817	0.457585	0.0151	hypo
chr11	70518207	70518207	1	1	1	-4.61964	-4.61964	-0.105927	0.631593	0.73752	0.0200994	hypo
chr11	76899579	76899579	1	1	1	4.61896	4.61896	0.0644602	0.699916	0.635456	0.0154021	hyper
chr11	6660726	6660726	1	1	1	4.61743	4.61743	0.0883565	0.78725	0.698894	0.017071	hyper
chr11	119601380	119601380	1	1	1	-4.6161	-4.6161	-0.0740744	0.654538	0.728612	0.0151624	hypo
chr11	75140879	75140879	1	1	1	4.611	4.611	0.102862	0.293661	0.190799	0.021445	hyper
chr11	36530440	36530440	1	1	1	-4.60618	-4.60618	-0.0766161	0.406164	0.48278	0.0155707	hypo
chr12	113683532	113684112	18	581	32.2778	-131.453	-5.09302	-0.142142	0.515237	0.657379	0.0189793	hypo
chr12	114086982	114087579	23	598	26	-113.423	-4.61669	-0.092541	0.324357	0.416898	0.0195054	hypo
chr12	132151119	132151629	19	511	26.8947	103.948	5.82061	0.090289	0.616068	0.525779	0.017006	hyper
chr12	121088033	121088408	13	376	28.9231	-79.0631	-4.79775	-0.117614	0.453401	0.571015	0.0176024	hypo
chr12	21928555	21928961	7	407	58.1429	-72.2767	-7.57987	-0.158847	0.306816	0.465663	0.0145952	hypo
chr12	8337303	8337572	13	270	20.7692	65.4538	5.15156	0.0953464	0.793929	0.698582	0.0206063	hyper
chr12	68041380	68041532	11	153	13.9091	-62.7923	-4.7851	-0.0882592	0.30695	0.395209	0.0147352	hypo
chr12	5153856	5153953	13	98	7.53846	61.5416	4.7875	0.079998	0.427412	0.347414	0.016583	hyper
chr12	9066164	9066405	11	242	22	-56.768	-4.73557	-0.077014	0.324877	0.401891	0.0144338	hypo
chr12	72664554	72665023	6	470	78.3333	-56.6648	-6.74084	-0.165544	0.345866	0.51141	0.0164633	hypo
chr12	52213704	52213996	10	293	29.3	-55.5958	-4.63517	-0.107212	0.410581	0.517793	0.0188042	hypo
chr12	109591758	109592039	9	282	31.3333	-55.2025	-4.86361	-0.100582	0.432586	0.533168	0.0151764	hypo
chr12	51592794	51593266	10	473	47.3	54.7659	5.83437	0.132117	0.828837	0.696719	0.0242102	hyper
chr12	14926560	14926849	10	290	29	52.1937	5.64469	0.100589	0.361269	0.26068	0.0198074	hyper
chr12	100662587	100662965	6	379	63.1667	-50.7929	-7.87794	-0.12536	0.31997	0.44533	0.01426	hypo
chr12	6882214	6882568	9	355	39.4444	-49.5246	-5.34382	-0.157301	0.554757	0.712058	0.0275597	hypo
chr12	132149138	132149535	10	398	39.8	-49.4971	-4.6249	-0.0734689	0.830189	0.903658	0.0144662	hypo
chr12	122065980	122066394	9	415	46.1111	-47.1086	-4.64183	-0.0884444	0.282628	0.371072	0.0161932	hypo
chr12	41087392	41087584	8	193	24.125	-46.3871	-4.70529	-0.0857972	0.352433	0.43823	0.0146816	hypo
chr12	52258424	52258619	7	196	28	-43.1603	-4.76443	-0.0992698	0.457336	0.556605	0.0151949	hypo
chr12	69327647	69327827	7	181	25.8571	38.1863	5.70126	0.0779462	0.480991	0.403045	0.0150831	hyper
chr12	7862886	7863280	7	395	56.4286	37.8137	5.63724	0.106802	0.835842	0.72904	0.0196625	hyper
chr12	3308467	3308659	7	193	27.5714	-37.5187	-4.60445	-0.105657	0.406056	0.511714	0.0171522	hypo
chr12	106982236	106982750	7	515	73.5714	37.235	5.79658	0.0821852	0.449701	0.367516	0.0150637	hyper
chr12	57944447	57944581	6	135	22.5	-37.2332	-4.98785	-0.122441	0.502862	0.625303	0.0191092	hypo
chr12	117578753	117578920	7	168	24	36.352	5.30836	0.0954579	0.556742	0.461284	0.0174691	hyper
chr12	111616068	111616503	7	436	62.2857	-36.2165	-4.62619	-0.0688561	0.638934	0.70779	0.0150526	hypo
chr12	58268047	58268266	7	220	31.4286	34.5868	5.08591	0.0800466	0.593522	0.513475	0.0152892	hyper
chr12	72663736	72664187	4	452	113	-33.3724	-8.05824	-0.147149	0.646824	0.793974	0.0164633	hypo
chr12	121534713	121534852	6	140	23.3333	32.2	5.79484	0.0911819	0.521937	0.430755	0.0163547	hyper
chr12	57520544	57520718	6	175	29.1667	-31.9801	-4.97729	-0.091501	0.522045	0.613546	0.0152415	hypo
chr12	118574911	118575055	5	145	29	-30.4899	-5.231	-0.0836755	0.587669	0.671345	0.0138978	hypo
chr12	124458854	124459025	5	172	34.4	-28.9479	-5.11054	-0.0904641	0.374357	0.464822	0.0144933	hypo
chr12	22200171	22200490	5	320	64	-28.6778	-4.86435	-0.0834591	0.499047	0.582506	0.0141723	hypo
chr12	56389918	56390077	5	160	32	-27.3622	-5.21204	-0.0990787	0.395545	0.494624	0.0157442	hypo
chr12	52559972	52560215	5	244	48.8	26.3444	5.73048	0.105083	0.56266	0.457576	0.0198744	hyper
chr12	7023066	7023269	5	204	40.8	-25.648	-4.62652	-0.0856239	0.471404	0.557028	0.015913	hypo
chr12	53107507	53107627	5	121	24.2	24.2721	5.03038	0.0719687	0.512859	0.440891	0.0157779	hyper
chr12	123634602	123634646	5	45	9	-24.1152	-4.75422	-0.0841692	0.569649	0.653818	0.0152055	hypo
chr12	54583403	54583569	3	167	55.6667	-23.7642	-6.77633	-0.147919	0.507992	0.655911	0.0169808	hypo
chr12	8543534	8543638	4	105	26.25	-21.6829	-5.04118	-0.109854	0.413441	0.523295	0.0180877	hypo
chr12	19592113	19592194	4	82	20.5	20.8213	5.53363	0.0762147	0.391256	0.315041	0.0144909	hyper
chr12	69003777	69003879	4	103	25.75	-20.5282	-4.97057	-0.0751371	0.280049	0.355186	0.0139414	hypo
chr12	102225267	102225365	4	99	24.75	-20.1678	-4.74677	-0.0691163	0.41362	0.482736	0.0154298	hypo
chr12	24713635	24713742	4	108	27	-19.7218	-4.66449	-0.0760821	0.614007	0.690089	0.0140632	hypo
chr12	57083633	57083731	4	99	24.75	19.7078	5.09972	0.0870056	0.530307	0.443302	0.0176836	hyper
chr12	54091550	54091831	4	282	70.5	19.5884	5.04903	0.0704881	0.526638	0.45615	0.0173907	hyper
chr12	53834690	53834734	4	45	11.25	18.8987	4.79824	0.0890162	0.598779	0.509762	0.0193687	hyper
chr12	56324837	56325015	3	179	59.6667	-18.4052	-5.56933	-0.112147	0.358034	0.470181	0.0175321	hypo
chr12	133658083	133658127	3	45	15	17.8633	6.06591	0.100051	0.548481	0.448431	0.0150655	hyper
chr12	10876989	10877164	3	176	58.6667	-16.8906	-5.12188	-0.0840124	0.455293	0.539306	0.0144726	hypo
chr12	123869525	123869559	3	35	11.6667	-16.8872	-4.83548	-0.084221	0.237171	0.321392	0.0144814	hypo
chr12	54119946	54120350	3	405	135	-16.7174	-4.69881	-0.0877359	0.45176	0.539495	0.0150741	hypo
chr12	124155297	124155360	3	64	21.3333	-16.5756	-4.80047	-0.082091	0.633447	0.715538	0.0142357	hypo
chr12	45524776	45524867	3	92	30.6667	-15.3584	-5.08472	-0.0871048	0.667229	0.754334	0.0152697	hypo
chr12	52427524	52427569	3	46	15.3333	-15.0171	-4.73445	-0.0788565	0.403718	0.482575	0.0161436	hypo
chr12	125024732	125024832	3	101	33.6667	14.9567	5.50483	0.117363	0.784253	0.66689	0.0219666	hyper
chr12	123450346	123450365	3	20	6.66667	-14.8371	-4.89592	-0.0740027	0.534076	0.608078	0.0150104	hypo
chr12	102270445	102270499	3	55	18.3333	-14.8136	-4.85783	-0.0865943	0.408512	0.495107	0.0179661	hypo
chr12	53692961	53693054	3	94	31.3333	-14.6279	-4.79037	-0.075284	0.533165	0.608449	0.0164394	hypo
chr12	120971796	120971838	3	43	14.3333	14.4533	5.1151	0.0736996	0.551738	0.478038	0.0153431	hyper
chr12	72662879	72662991	2	113	56.5	-14.4523	-7.12768	-0.128243	0.573769	0.702012	0.0164633	hypo
chr12	50038569	50038914	3	346	115.333	14.1336	4.7993	0.0723902	0.717608	0.645218	0.0147776	hyper
chr12	6874764	6874811	3	48	16	-14.126	-4.60901	-0.0755977	0.211096	0.286694	0.0158927	hypo
chr12	48151464	48151524	3	61	20.3333	-14.0793	-4.66992	-0.0755832	0.563465	0.639048	0.0151608	hypo
chr12	122102735	122102850	3	116	38.6667	-13.9626	-4.62989	-0.0803799	0.534304	0.614684	0.0165924	hypo
chr12	69978616	69978651	2	36	18	-13.1383	-6.48985	-0.0921496	0.37158	0.463729	0.0142865	hypo
chr12	56581697	56581829	2	133	66.5	-12.3077	-5.99961	-0.0971687	0.3834	0.480568	0.0154607	hypo
chr12	72662341	72662398	2	58	29	-12.2812	-6.06908	-0.109996	0.556231	0.666227	0.0164633	hypo
chr12	30478070	30478113	2	44	22	11.8817	5.94638	0.107247	0.804281	0.697034	0.0156655	hyper
chr12	39835381	39835533	2	153	76.5	-11.687	-5.27429	-0.0925002	0.489026	0.581527	0.0145147	hypo
chr12	25402573	25402700	2	128	64	-11.5158	-5.34461	-0.0833595	0.640088	0.723447	0.0141598	hypo
chr12	56212550	56212650	2	101	50.5	-11.1361	-5.41747	-0.0769074	0.577794	0.654702	0.0144483	hypo
chr12	49487396	49487459	2	64	32	-10.7948	-5.21603	-0.0789076	0.452162	0.53107	0.0147913	hypo
chr12	40619282	40619403	2	122	61	-10.6204	-4.93363	-0.0819194	0.395122	0.477042	0.014969	hypo
chr12	105893165	105893307	2	143	71.5	-10.5011	-5.18526	-0.0865041	0.623764	0.710268	0.0154288	hypo
chr12	30477231	30477410	2	180	90	10.4537	5.36013	0.0958585	0.81459	0.718731	0.0156655	hyper
chr12	16065158	16065205	2	48	24	-10.2901	-4.79347	-0.0723517	0.243387	0.315739	0.0142067	hypo
chr12	67662122	67662132	2	11	5.5	-10.2168	-4.97797	-0.0770144	0.225562	0.302577	0.0141288	hypo
chr12	19284571	19284665	2	95	47.5	-10.1473	-4.93588	-0.0755707	0.541721	0.617292	0.0143589	hypo
chr12	2113992	2114042	2	51	25.5	-10.0891	-4.75586	-0.076371	0.455379	0.53175	0.0141519	hypo
chr12	72661901	72661996	2	96	48	-9.8944	-4.80089	-0.0900334	0.59695	0.686983	0.0164633	hypo
chr12	11801283	11801333	2	51	25.5	-9.81759	-4.83795	-0.0707584	0.599301	0.67006	0.014085	hypo
chr12	94072096	94072183	2	88	44	-9.78044	-4.80625	-0.079113	0.411811	0.490924	0.0143237	hypo
chr12	32553421	32553471	2	51	25.5	-9.76539	-4.86284	-0.073833	0.463424	0.537257	0.0149235	hypo
chr12	52262361	52262508	2	148	74	-9.75204	-4.83931	-0.0841825	0.558143	0.642325	0.0160877	hypo
chr12	30479167	30479299	2	133	66.5	9.59612	4.9224	0.089669	0.821278	0.731609	0.0156655	hyper
chr12	56222757	56222772	2	16	8	-9.50684	-4.6662	-0.0703574	0.354298	0.424655	0.0154126	hypo
chr12	96883863	96883866	2	4	2	-9.40643	-4.67973	-0.0659051	0.312853	0.378758	0.0139695	hypo
chr12	102090148	102090246	2	99	49.5	-9.38367	-4.60884	-0.0853655	0.52176	0.607125	0.0160733	hypo
chr12	111284181	111284228	2	48	24	-9.38261	-4.68935	-0.0766869	0.675788	0.752475	0.0145855	hypo
chr12	105725688	105725702	2	15	7.5	-9.32542	-4.61663	-0.069295	0.586888	0.656183	0.0142699	hypo
chr12	56843762	56843769	2	8	4	-9.31203	-4.64399	-0.0679024	0.568998	0.6369	0.0140693	hypo
chr12	72663379	72663379	1	1	1	-7.93546	-7.93546	-0.140173	0.625718	0.765891	0.0164633	hypo
chr12	26348011	26348011	1	1	1	-6.80393	-6.80393	-0.102866	0.334526	0.437392	0.0149739	hypo
chr12	64844775	64844775	1	1	1	6.06234	6.06234	0.0851781	0.697995	0.612817	0.0139662	hyper
chr12	48100969	48100969	1	1	1	-5.6006	-5.6006	-0.0781637	0.526414	0.604578	0.0148688	hypo
chr12	6055430	6055430	1	1	1	-5.46223	-5.46223	-0.0885953	0.418371	0.506967	0.0162666	hypo
chr12	62859828	62859828	1	1	1	-5.39259	-5.39259	-0.0839736	0.150513	0.234486	0.0140949	hypo
chr12	20523517	20523517	1	1	1	-5.30504	-5.30504	-0.0920087	0.322461	0.41447	0.0144864	hypo
chr12	72055801	72055801	1	1	1	-5.27908	-5.27908	-0.072042	0.445324	0.517366	0.0138443	hypo
chr12	58160989	58160989	1	1	1	-5.21813	-5.21813	-0.0822912	0.524306	0.606597	0.0152451	hypo
chr12	105893821	105893821	1	1	1	-5.16245	-5.16245	-0.084786	0.577992	0.662778	0.0154288	hypo
chr12	121791086	121791086	1	1	1	-5.03218	-5.03218	-0.0710239	0.36554	0.436564	0.0139654	hypo
chr12	72059293	72059293	1	1	1	-5.00593	-5.00593	-0.068651	0.348268	0.416919	0.0140879	hypo
chr12	69632624	69632624	1	1	1	-4.99976	-4.99976	-0.0673023	0.488289	0.555591	0.0143864	hypo
chr12	40617997	40617997	1	1	1	-4.84378	-4.84378	-0.0740877	0.252353	0.326441	0.0147724	hypo
chr12	52560731	52560731	1	1	1	4.75902	4.75902	0.0948608	0.688439	0.593578	0.0198355	hyper
chr12	57622724	57622724	1	1	1	-4.75348	-4.75348	-0.070633	0.161785	0.232418	0.0142508	hypo
chr12	56135875	56135875	1	1	1	-4.74297	-4.74297	-0.0870098	0.60039	0.687399	0.015598	hypo
chr12	62586937	62586937	1	1	1	4.73957	4.73957	0.0580764	0.625366	0.56729	0.0140885	hyper
chr12	49486646	49486646	1	1	1	-4.71777	-4.71777	-0.0691419	0.404768	0.47391	0.0147913	hypo
chr12	105894153	105894153	1	1	1	-4.71263	-4.71263	-0.0776349	0.57217	0.649805	0.0154288	hypo
chr12	42539391	42539391	1	1	1	-4.65834	-4.65834	-0.0762718	0.713033	0.789305	0.0156675	hypo
chr12	109162264	109162264	1	1	1	-4.64719	-4.64719	-0.0784788	0.447958	0.526437	0.0148884	hypo
chr12	50427503	50427503	1	1	1	-4.62238	-4.62238	-0.0795686	0.212759	0.292328	0.0160927	hypo
chr12	57488112	57488112	1	1	1	-4.61026	-4.61026	-0.0873958	0.503855	0.591251	0.0178802	hypo
chr12	2985555	2985555	1	1	1	-4.60741	-4.60741	-0.0677449	0.42343	0.491175	0.0157301	hypo
chr12	64239042	64239042	1	1	1	4.60565	4.60565	0.0676853	0.43432	0.366635	0.0149361	hyper
chr12	52374282	52374282	1	1	1	4.60472	4.60472	0.0696923	0.581898	0.512206	0.0153413	hyper
chr13	110436891	110437393	77	503	6.53247	422.299	5.81406	0.100815	0.258493	0.157678	0.0196091	hyper
chr13	19449041	19449887	71	847	11.9296	402.715	6.40061	0.183077	0.550384	0.367307	0.0342363	hyper
chr13	19918586	19919394	63	809	12.8413	328.41	5.93618	0.0942189	0.258005	0.163786	0.0213107	hyper
chr13	114429361	114429702	22	342	15.5455	113.881	5.72372	0.0814848	0.355933	0.274448	0.02373	hyper
chr13	20965101	20965653	19	553	29.1053	-110.134	-4.61325	-0.14153	0.699216	0.840746	0.0227854	hypo
chr13	111108940	111109256	15	317	21.1333	-87.1331	-4.75738	-0.107506	0.729405	0.836911	0.0158106	hypo
chr13	114888616	114889001	12	386	32.1667	59.1632	5.32142	0.10929	0.459858	0.350568	0.0209626	hyper
chr13	113817360	113817620	10	261	26.1	51.7375	5.47185	0.0973462	0.475165	0.377819	0.0212289	hyper
chr13	47126187	47126474	9	288	32	-49.9929	-4.81175	-0.100196	0.347169	0.447366	0.0169768	hypo
chr13	113656572	113656860	10	289	28.9	-46.2916	-4.60321	-0.10359	0.698229	0.801819	0.0193647	hypo
chr13	107184457	107184719	9	263	29.2222	-45.1491	-4.68849	-0.0940086	0.328072	0.422081	0.015964	hypo
chr13	26761273	26761382	9	110	12.2222	-43.5895	-4.68488	-0.109118	0.457105	0.566223	0.0210135	hypo
chr13	77461402	77461510	7	109	15.5714	-34.6235	-4.79244	-0.0819479	0.572802	0.654749	0.0173437	hypo
chr13	67806720	67807165	6	446	74.3333	-34.3147	-5.43141	-0.14572	0.334345	0.480065	0.0174921	hypo
chr13	92052170	92052342	7	173	24.7143	-32.97	-4.6268	-0.10372	0.229039	0.33276	0.0205881	hypo
chr13	32883196	32883380	6	185	30.8333	-32.9655	-4.7919	-0.100525	0.617906	0.71843	0.0151028	hypo
chr13	111212174	111212444	7	271	38.7143	32.6289	4.70821	0.0690163	0.661009	0.591992	0.0148729	hyper
chr13	58202879	58203277	6	399	66.5	31.8261	5.85416	0.0753425	0.571334	0.495991	0.0150782	hyper
chr13	48806506	48806581	6	76	12.6667	-31.2771	-4.99102	-0.0822827	0.726667	0.808949	0.0135938	hypo
chr13	33588548	33588889	5	342	68.4	-31.2696	-5.57282	-0.0815261	0.442175	0.523701	0.0136813	hypo
chr13	76335079	76335750	6	672	112	-30.1059	-4.73832	-0.0758396	0.335592	0.411432	0.0139999	hypo
chr13	21918739	21919142	6	404	67.3333	-27.9628	-4.60586	-0.0892015	0.429618	0.51882	0.0188318	hypo
chr13	51804808	51805050	6	243	40.5	-27.9463	-4.61448	-0.0702987	0.621845	0.692143	0.0136505	hypo
chr13	23735216	23735301	5	86	17.2	26.3259	5.35387	0.0725812	0.479429	0.406848	0.0140444	hyper
chr13	52378964	52379127	4	164	41	-25.827	-6.18131	-0.1038	0.559826	0.663626	0.0155142	hypo
chr13	23950128	23950187	5	60	12	-25.2999	-4.88716	-0.0852022	0.383814	0.469016	0.0161409	hypo
chr13	33925175	33925502	4	328	82	-23.9945	-4.65711	-0.0803788	0.483111	0.56349	0.0144719	hypo
chr13	52568512	52569011	5	500	100	-23.9726	-4.62325	-0.0987494	0.411072	0.509821	0.0175778	hypo
chr13	24736169	24736317	4	149	37.25	-21.2171	-5.04493	-0.0733637	0.438913	0.512277	0.0137728	hypo
chr13	113547854	113547971	4	118	29.5	-20.6653	-5.08121	-0.0858969	0.501477	0.587374	0.0164743	hypo
chr13	45884854	45884981	4	128	32	-20.1591	-4.68019	-0.0871709	0.38607	0.473241	0.0154185	hypo
chr13	29107529	29107703	4	175	43.75	-20.1267	-4.76991	-0.0702267	0.437425	0.507651	0.0144655	hypo
chr13	49074566	49075016	4	451	112.75	19.4694	5.01512	0.0700134	0.470041	0.400028	0.0140411	hyper
chr13	40024854	40025192	3	339	113	-15.0028	-4.65771	-0.11377	0.336201	0.449971	0.0201064	hypo
chr13	67807492	67807644	3	153	51	-14.3003	-4.63009	-0.127918	0.515494	0.643411	0.0174921	hypo
chr13	112803142	112803271	2	130	65	-13.2276	-6.53184	-0.108118	0.566416	0.674534	0.0144744	hypo
chr13	58209371	58209451	2	81	40.5	-11.9531	-5.27949	-0.0940322	0.209194	0.303226	0.0135053	hypo
chr13	58209991	58210058	2	68	34	-11.2607	-5.48167	-0.0902369	0.715775	0.806012	0.0135071	hypo
chr13	95952664	95952669	2	6	3	-10.2242	-5.08358	-0.0914643	0.380884	0.472349	0.0135218	hypo
chr13	76336333	76336370	2	38	19	-9.66952	-4.81757	-0.0731896	0.343219	0.416409	0.0140036	hypo
chr13	114499260	114499260	1	1	1	-8.34598	-8.34598	-0.127906	0.532918	0.660824	0.0141641	hypo
chr13	77901831	77901831	1	1	1	-6.11476	-6.11476	-0.0789648	0.521624	0.600589	0.0133988	hypo
chr13	112802726	112802726	1	1	1	-5.97499	-5.97499	-0.0992544	0.609104	0.708358	0.014522	hypo
chr13	107571320	107571320	1	1	1	-5.45717	-5.45717	-0.0783835	0.391659	0.470042	0.0143938	hypo
chr13	93881859	93881859	1	1	1	-5.39827	-5.39827	-0.0899973	0.414842	0.504839	0.016875	hypo
chr13	40025670	40025670	1	1	1	-5.28286	-5.28286	-0.119454	0.282245	0.401699	0.0201156	hypo
chr13	45693648	45693648	1	1	1	-5.25485	-5.25485	-0.075739	0.527198	0.602937	0.013667	hypo
chr13	58210424	58210424	1	1	1	-5.08724	-5.08724	-0.0835443	0.766231	0.849776	0.0135119	hypo
chr13	73635415	73635415	1	1	1	-4.7037	-4.7037	-0.0703912	0.330759	0.40115	0.0137164	hypo
chr13	113825058	113825058	1	1	1	-4.61622	-4.61622	-0.0689836	0.514867	0.58385	0.0135628	hypo
chr14	104190491	104190771	19	281	14.7895	-96.5453	-4.68997	-0.0830731	0.726919	0.809992	0.0156988	hypo
chr14	20136822	20136958	18	137	7.61111	84.7155	4.74971	0.0670947	0.654111	0.587017	0.0164185	hyper
chr14	103010547	103010887	14	341	24.3571	-77.8698	-4.60643	-0.0862872	0.326982	0.41327	0.0167983	hypo
chr14	59930760	59930962	14	203	14.5	76.844	6.16316	0.0811381	0.395866	0.314728	0.0149062	hyper
chr14	56045685	56046028	13	344	26.4615	-69.6554	-4.65685	-0.0954862	0.557126	0.652612	0.0163487	hypo
chr14	90989082	90989532	14	451	32.2143	-69.5877	-4.61833	-0.0792318	0.558308	0.63754	0.0184691	hypo
chr14	64759609	64760386	10	778	77.8	-67.2657	-4.99074	-0.110705	0.528497	0.639202	0.0163583	hypo
chr14	67969708	67970272	13	565	43.4615	66.2887	5.41455	0.0990255	0.582642	0.483616	0.0187636	hyper
chr14	53163759	53164142	10	384	38.4	60.454	6.34049	0.103172	0.450185	0.347014	0.016884	hyper
chr14	101367279	101367560	10	282	28.2	-55.8823	-4.92853	-0.0923028	0.404321	0.496624	0.0155338	hypo
chr14	92303430	92303685	9	256	28.4444	-54.5259	-4.96663	-0.091523	0.537009	0.628532	0.0143529	hypo
chr14	103384218	103384407	9	190	21.1111	-44.0689	-4.83792	-0.0836867	0.528067	0.611754	0.0150762	hypo
chr14	76045365	76045447	9	83	9.22222	43.9811	4.96851	0.0821503	0.408163	0.326013	0.0174527	hyper
chr14	92414377	92414525	8	149	18.625	-43.9744	-4.8653	-0.0903949	0.408019	0.498414	0.0153653	hypo
chr14	35184437	35184805	6	369	61.5	-43.858	-5.59418	-0.122988	0.426058	0.549046	0.0164026	hypo
chr14	96889993	96890099	8	107	13.375	-42.7208	-4.7766	-0.0999695	0.497257	0.597226	0.0165376	hypo
chr14	65008509	65008600	9	92	10.2222	41.932	4.71329	0.065568	0.212716	0.147148	0.0154297	hyper
chr14	102982662	102982732	7	71	10.1429	-39.0287	-5.04533	-0.0762973	0.702093	0.778391	0.0143148	hypo
chr14	94642544	94642917	7	374	53.4286	-35.5065	-4.73837	-0.0823697	0.512054	0.594424	0.0148574	hypo
chr14	75535293	75535468	7	176	25.1429	-35.3511	-4.674	-0.0807983	0.3742	0.454999	0.0161418	hypo
chr14	19744953	19745128	7	176	25.1429	32.606	4.69479	0.0941664	0.7425	0.648333	0.0275962	hyper
chr14	51411875	51412092	5	218	43.6	-31.6267	-5.57485	-0.103098	0.31005	0.413148	0.0162185	hypo
chr14	105148103	105148300	6	198	33	-30.6375	-4.69455	-0.104992	0.593315	0.698307	0.0193115	hypo
chr14	77587540	77588070	6	531	88.5	29.0345	4.97487	0.0932456	0.535465	0.442219	0.0189633	hyper
chr14	59949261	59949400	4	140	35	-26.7505	-6.4997	-0.100939	0.536999	0.637938	0.0148083	hypo
chr14	91281812	91281940	5	129	25.8	-26.5956	-4.68612	-0.0860866	0.442614	0.528701	0.0151337	hypo
chr14	53618017	53618213	5	197	39.4	-24.9227	-4.75396	-0.0819279	0.378538	0.460466	0.0145438	hypo
chr14	37642333	37642390	4	58	14.5	-22.563	-5.44437	-0.0855228	0.555719	0.641242	0.0141194	hypo
chr14	74207216	74207532	4	317	79.25	-20.704	-4.60869	-0.0788079	0.414564	0.493372	0.0153865	hypo
chr14	101544390	101544505	4	116	29	-20.0816	-4.60803	-0.0976631	0.324645	0.422308	0.0187882	hypo
chr14	90862553	90862622	3	70	23.3333	-16.9502	-4.92101	-0.0886549	0.613044	0.701699	0.014983	hypo
chr14	60098013	60098107	3	95	31.6667	-16.0429	-5.24097	-0.0910307	0.536801	0.627831	0.0155438	hypo
chr14	89508337	89508382	3	46	15.3333	-15.6223	-5.15506	-0.0908632	0.634425	0.725288	0.0158797	hypo
chr14	65189603	65189789	3	187	62.3333	14.4047	4.84927	0.0680389	0.796963	0.728924	0.0150235	hyper
chr14	63514132	63514195	3	64	21.3333	14.3469	4.80709	0.0705883	0.342433	0.271845	0.0146125	hyper
chr14	50864415	50864632	2	218	109	-12.0817	-5.97051	-0.0895103	0.513919	0.603429	0.0145396	hypo
chr14	50233697	50233727	2	31	15.5	-11.2602	-5.03259	-0.0819202	0.661479	0.743399	0.0141051	hypo
chr14	74893329	74893470	2	142	71	11.0631	5.62005	0.0827967	0.410713	0.327917	0.0156459	hyper
chr14	81901344	81901540	2	197	98.5	-10.8272	-4.77029	-0.079895	0.475677	0.555572	0.0142942	hypo
chr14	50067041	50067087	2	47	23.5	-10.5099	-4.74162	-0.0756379	0.267514	0.343152	0.0142247	hypo
chr14	71845763	71845821	2	59	29.5	10.4969	5.45353	0.0752983	0.554818	0.47952	0.0148473	hyper
chr14	45366104	45366116	2	13	6.5	10.2196	5.22578	0.0721211	0.631744	0.559623	0.0145111	hyper
chr14	23066421	23066434	2	14	7	10.2011	5.199	0.074043	0.831453	0.75741	0.0146814	hyper
chr14	71786471	71786526	2	56	28	-10.02	-4.76649	-0.076303	0.26492	0.341223	0.0142231	hypo
chr14	51026481	51026555	2	75	37.5	-9.87554	-4.85129	-0.0758283	0.350099	0.425927	0.0142808	hypo
chr14	23342209	23342291	2	83	41.5	-9.85773	-4.70023	-0.0769373	0.514168	0.591106	0.014664	hypo
chr14	31927246	31927290	2	45	22.5	-9.76078	-4.85776	-0.076271	0.586807	0.663078	0.0139602	hypo
chr14	71289878	71289921	2	44	22	-9.48067	-4.71512	-0.0808785	0.394937	0.475815	0.0150962	hypo
chr14	74319454	74319482	2	29	14.5	-9.38303	-4.62809	-0.103623	0.253226	0.35685	0.0209021	hypo
chr14	55877473	55877482	2	10	5	-9.31693	-4.65039	-0.069909	0.610969	0.680878	0.0139815	hypo
chr14	53173357	53173357	1	1	1	-6.95201	-6.95201	-0.0974058	0.413542	0.510948	0.0141569	hypo
chr14	31493932	31493932	1	1	1	-6.93701	-6.93701	-0.114679	0.354258	0.468937	0.0144366	hypo
chr14	23754048	23754048	1	1	1	-5.33997	-5.33997	-0.0801654	0.439358	0.519523	0.0139875	hypo
chr14	55595108	55595108	1	1	1	5.22296	5.22296	0.0822894	0.629076	0.546786	0.0148485	hyper
chr14	24551212	24551212	1	1	1	-5.0974	-5.0974	-0.0842348	0.595445	0.67968	0.0150851	hypo
chr14	50330488	50330488	1	1	1	-4.99081	-4.99081	-0.0822895	0.229639	0.311928	0.0162441	hypo
chr14	59103700	59103700	1	1	1	-4.98015	-4.98015	-0.0729748	0.388471	0.461446	0.0146201	hypo
chr14	31492738	31492738	1	1	1	-4.84341	-4.84341	-0.0854806	0.790116	0.875596	0.0144366	hypo
chr14	78432040	78432040	1	1	1	-4.66722	-4.66722	-0.0824382	0.4459	0.528339	0.0161319	hypo
chr14	73713289	73713289	1	1	1	4.63264	4.63264	0.0706338	0.231034	0.1604	0.0165884	hyper
chr15	101096974	101097513	47	540	11.4894	-324.299	-4.60169	-0.121913	0.793114	0.915026	0.0178422	hypo
chr15	31776133	31776287	32	155	4.84375	154.125	4.93488	0.103029	0.256842	0.153814	0.0205159	hyper
chr15	74218587	74218843	16	257	16.0625	-88.1044	-4.75671	-0.144796	0.214708	0.359504	0.0248812	hypo
chr15	93614862	93615146	14	285	20.3571	-80.95	-4.63119	-0.099769	0.512718	0.612488	0.0165706	hypo
chr15	32605679	32605765	17	87	5.11765	79.8132	4.74277	0.0854223	0.225255	0.139833	0.0177598	hyper
chr15	34516290	34516470	13	181	13.9231	-68.1916	-4.60457	-0.0950512	0.570497	0.665548	0.0171933	hypo
chr15	78370489	78370735	8	247	30.875	-57.4996	-5.16725	-0.104255	0.579525	0.68378	0.0144747	hypo
chr15	33487527	33487861	7	335	47.8571	-52.9872	-5.1155	-0.120487	0.360754	0.481241	0.0154332	hypo
chr15	70473625	70474225	10	601	60.1	-50.7571	-4.68441	-0.0872524	0.726511	0.813763	0.01588	hypo
chr15	34730036	34730115	10	80	8	50.2184	5.36402	0.0822515	0.139014	0.0567623	0.0148791	hyper
chr15	91093398	91093637	9	240	26.6667	43.1144	4.84511	0.0909067	0.687142	0.596235	0.0196559	hyper
chr15	72977851	72977969	8	119	14.875	42.403	5.67705	0.0819945	0.304807	0.222812	0.0152725	hyper
chr15	80354036	80354435	6	400	66.6667	-40.5984	-5.14931	-0.114396	0.158577	0.272974	0.0148331	hypo
chr15	78184157	78184383	8	227	28.375	-40.1274	-4.81747	-0.0982507	0.301484	0.399734	0.0207919	hypo
chr15	30488872	30489056	7	185	26.4286	-36.3627	-4.61756	-0.0910454	0.60004	0.691085	0.0169553	hypo
chr15	99195053	99195294	6	242	40.3333	34.1592	6.01104	0.0876147	0.375091	0.287477	0.0154848	hyper
chr15	31683529	31683694	6	166	27.6667	33.5321	5.9844	0.101623	0.606898	0.505275	0.0179739	hyper
chr15	67065246	67065470	7	225	32.1429	32.95	4.82706	0.0728655	0.559633	0.486767	0.0156433	hyper
chr15	99090279	99090550	5	272	54.4	31.972	7.5007	0.0998095	0.54534	0.44553	0.0162459	hyper
chr15	90792162	90792313	5	152	30.4	-31.9297	-5.69323	-0.104727	0.547214	0.65194	0.0163327	hypo
chr15	69026169	69026688	6	520	86.6667	-30.5976	-4.63116	-0.0986337	0.431533	0.530167	0.0164446	hypo
chr15	23097907	23098313	6	407	67.8333	29.4477	5.14928	0.0719428	0.747187	0.675244	0.0161111	hyper
chr15	32830519	32830579	6	61	10.1667	-28.7473	-4.71701	-0.117974	0.712893	0.830866	0.0203775	hypo
chr15	50979930	50980075	5	146	29.2	-27.7253	-4.79237	-0.0837137	0.509691	0.593405	0.0148815	hypo
chr15	93630456	93630798	5	343	68.6	-27.7202	-5.05497	-0.0980408	0.541204	0.639245	0.0153453	hypo
chr15	84978414	84978630	5	217	43.4	-26.7927	-5.00082	-0.0906365	0.857332	0.947968	0.0186854	hypo
chr15	78368916	78369047	5	132	26.4	-26.5189	-4.65383	-0.0894003	0.581964	0.671364	0.0168738	hypo
chr15	85776284	85776537	5	254	50.8	-24.4782	-4.62824	-0.1304	0.812688	0.943088	0.0258046	hypo
chr15	89149944	89150024	5	81	16.2	24.2082	4.96524	0.0854758	0.411345	0.325869	0.0158451	hyper
chr15	43733049	43733353	4	305	76.25	-24.0475	-5.44264	-0.0873379	0.546066	0.633404	0.0152153	hypo
chr15	39873961	39874082	5	122	24.4	-23.6777	-4.66155	-0.0776727	0.38435	0.462022	0.0162126	hypo
chr15	89156782	89157040	4	259	64.75	-20.5352	-4.90954	-0.0870021	0.637037	0.724039	0.0179722	hypo
chr15	23209059	23209254	4	196	49	-20.0002	-4.71542	-0.0821265	0.499617	0.581743	0.0149952	hypo
chr15	100347616	100347674	4	59	14.75	-19.6352	-4.74123	-0.102308	0.590258	0.692566	0.0196368	hypo
chr15	84977511	84977543	2	33	16.5	-18.6769	-9.11914	-0.163519	0.562254	0.725774	0.018132	hypo
chr15	80354777	80354812	2	36	18	-17.4107	-8.5949	-0.14373	0.497785	0.641515	0.0148331	hypo
chr15	40452878	40452931	3	54	18	16.8762	5.96517	0.0735828	0.288728	0.215145	0.0143085	hyper
chr15	74391991	74392130	3	140	46.6667	16.8399	5.95369	0.122029	0.521278	0.399248	0.0210935	hyper
chr15	102500124	102500371	3	248	82.6667	16.4822	6.4586	0.133464	0.65982	0.526356	0.0232276	hyper
chr15	76030036	76030146	3	111	37	-16.027	-4.65919	-0.0926077	0.668667	0.761275	0.0158405	hypo
chr15	75546535	75546649	3	115	38.3333	15.4372	5.20465	0.0858868	0.625141	0.539254	0.0164765	hyper
chr15	74726746	74726906	3	161	53.6667	-14.9482	-4.75656	-0.0743581	0.448318	0.522676	0.0146302	hypo
chr15	89545720	89545813	3	94	31.3333	-14.9173	-4.84326	-0.0865766	0.5649	0.651476	0.0151782	hypo
chr15	44085734	44085913	3	180	60	14.5856	5.09971	0.0733805	0.483686	0.410305	0.0147938	hyper
chr15	99600507	99600643	3	137	45.6667	14.2663	4.83053	0.081781	0.512698	0.430917	0.0181822	hyper
chr15	80165355	80165618	3	264	88	14.193	4.79038	0.0726727	0.670233	0.59756	0.0149459	hyper
chr15	30764812	30765109	2	298	149	11.8579	6.53692	0.106277	0.542552	0.436275	0.0172144	hyper
chr15	75660158	75660169	2	12	6	-11.7888	-5.65719	-0.101626	0.317368	0.418994	0.0158745	hypo
chr15	28982208	28982213	2	6	3	-11.2937	-5.64628	-0.0950267	0.580728	0.675754	0.0150252	hypo
chr15	30514819	30514841	2	23	11.5	-11.1885	-5.48548	-0.0893913	0.763838	0.853229	0.0167517	hypo
chr15	67135582	67135614	2	33	16.5	11.0602	5.95655	0.0918874	0.451758	0.35987	0.0161399	hyper
chr15	93617236	93617301	2	66	33	-10.7722	-5.2399	-0.0874144	0.455008	0.542422	0.0153492	hypo
chr15	68348743	68348810	2	68	34	-10.2417	-5.0472	-0.0819376	0.558386	0.640324	0.0150046	hypo
chr15	82555736	82555762	2	27	13.5	-10.2218	-4.98844	-0.0796847	0.431505	0.51119	0.0152175	hypo
chr15	65904369	65904396	2	28	14	-10.1856	-4.90675	-0.0785654	0.578816	0.657381	0.0147869	hypo
chr15	91538688	91538692	2	5	2.5	-9.9562	-4.95455	-0.0684614	0.574451	0.642913	0.0144605	hypo
chr15	75199810	75199810	1	1	1	-7.94734	-7.94734	-0.119405	0.435703	0.555108	0.0149382	hypo
chr15	29096360	29096360	1	1	1	-6.55242	-6.55242	-0.109994	0.507612	0.617606	0.0155428	hypo
chr15	69027181	69027181	1	1	1	-5.99036	-5.99036	-0.11259	0.351113	0.463703	0.0163559	hypo
chr15	71183869	71183869	1	1	1	-5.88993	-5.88993	-0.0906861	0.38475	0.475436	0.0149001	hypo
chr15	23206906	23206906	1	1	1	-5.67764	-5.67764	-0.0853806	0.211918	0.297298	0.0143669	hypo
chr15	40885898	40885898	1	1	1	-5.6198	-5.6198	-0.0977493	0.511455	0.609205	0.0179248	hypo
chr15	64454495	64454495	1	1	1	-5.25803	-5.25803	-0.0732384	0.389467	0.462705	0.0145288	hypo
chr15	100345865	100345865	1	1	1	-5.19265	-5.19265	-0.0914987	0.15849	0.249988	0.0167721	hypo
chr15	23085402	23085402	1	1	1	-5.01333	-5.01333	-0.0859819	0.491545	0.577527	0.0162633	hypo
chr15	84840992	84840992	1	1	1	5.00831	5.00831	0.245751	0.386033	0.140282	0.0487651	hyper
chr15	40862465	40862465	1	1	1	-4.94539	-4.94539	-0.0761899	0.396945	0.473135	0.0145922	hypo
chr15	63415064	63415064	1	1	1	-4.7127	-4.7127	-0.067701	0.186347	0.254048	0.0142715	hypo
chr15	85293069	85293069	1	1	1	4.70559	4.70559	0.0725833	0.228323	0.15574	0.0166445	hyper
chr15	57178763	57178763	1	1	1	4.70097	4.70097	0.0665598	0.464226	0.397666	0.0150263	hyper
chr15	83875070	83875070	1	1	1	-4.68442	-4.68442	-0.0616607	0.4189	0.480561	0.0141699	hypo
chr15	75547082	75547082	1	1	1	4.65242	4.65242	0.0779963	0.650983	0.572987	0.0167005	hyper
chr15	89545147	89545147	1	1	1	-4.63345	-4.63345	-0.081402	0.662947	0.744349	0.0151782	hypo
chr15	98502883	98502883	1	1	1	-4.61107	-4.61107	-0.0680873	0.529796	0.597883	0.0142749	hypo
chr15	74220756	74220756	1	1	1	-4.60691	-4.60691	-0.0762763	0.544179	0.620455	0.0153815	hypo
chr16	87681885	87682260	24	376	15.6667	-139.224	-5.09453	-0.134654	0.6073	0.741953	0.0217114	hypo
chr16	84540807	84541444	19	638	33.5789	103.79	5.89762	0.131569	0.637004	0.505434	0.0267671	hyper
chr16	22081841	22082894	18	1054	58.5556	-99.5964	-4.84683	-0.0862688	0.771568	0.857837	0.0150046	hypo
chr16	89069752	89069960	15	209	13.9333	-95.2001	-4.82925	-0.131897	0.38039	0.512287	0.0216436	hypo
chr16	4042411	4042755	17	345	20.2941	82.0449	4.98526	0.0872273	0.639327	0.5521	0.0191132	hyper
chr16	23766859	23767220	15	362	24.1333	81.2106	6.02501	0.0794006	0.581981	0.50258	0.0155732	hyper
chr16	30996783	30997097	14	315	22.5	-78.5695	-5.12338	-0.114964	0.503389	0.618353	0.0212656	hypo
chr16	69332969	69333335	13	367	28.2308	-70.1773	-5.07773	-0.0886642	0.716854	0.805519	0.0152712	hypo
chr16	18967529	18967747	14	219	15.6429	65.3231	4.69425	0.12885	0.694443	0.565593	0.0259437	hyper
chr16	30573075	30573294	11	220	20	-61.5208	-4.68099	-0.108667	0.260779	0.369446	0.0200028	hypo
chr16	2288001	2288243	12	243	20.25	58.2865	4.98918	0.096472	0.332129	0.235657	0.0190006	hyper
chr16	84840348	84840539	11	192	17.4545	55.3798	5.231	0.103091	0.328914	0.225823	0.0204671	hyper
chr16	1471470	1471630	9	161	17.8889	-54.5052	-4.9281	-0.0878876	0.569091	0.656978	0.0151322	hypo
chr16	30041443	30041746	9	304	33.7778	54.0912	6.60561	0.0938276	0.505512	0.411684	0.0160981	hyper
chr16	85648605	85648771	10	167	16.7	-47.947	-4.6536	-0.083577	0.151288	0.234865	0.0183669	hypo
chr16	22332733	22332906	9	174	19.3333	-44.3322	-4.64737	-0.0767283	0.559894	0.636622	0.0160372	hypo
chr16	743701	743882	9	182	20.2222	44.0462	5.14591	0.10733	0.37431	0.26698	0.0218341	hyper
chr16	70322263	70322413	9	151	16.7778	43.9728	4.99859	0.0909771	0.593137	0.50216	0.0212951	hyper
chr16	2171490	2171693	8	204	25.5	-42.799	-4.73119	-0.0904932	0.547414	0.637907	0.0174867	hypo
chr16	1339004	1339244	8	241	30.125	-40.8575	-4.69432	-0.0963984	0.298088	0.394487	0.0186097	hypo
chr16	30823308	30823723	7	416	59.4286	-35.6351	-4.70059	-0.0793911	0.784751	0.864142	0.0156748	hypo
chr16	477342	477434	6	93	15.5	-32.519	-4.84519	-0.0866293	0.483737	0.570366	0.0164475	hypo
chr16	56762906	56763122	5	217	43.4	-31.0816	-5.37186	-0.100637	0.234043	0.334681	0.0158042	hypo
chr16	58533956	58534093	6	138	23	-28.8156	-4.73466	-0.1396	0.24836	0.38796	0.0251972	hypo
chr16	107868	108079	6	212	35.3333	28.592	4.92574	0.0761835	0.59446	0.518277	0.0160881	hyper
chr16	5030424	5030620	6	197	32.8333	-28.3737	-4.62222	-0.0851209	0.510982	0.596103	0.0170605	hypo
chr16	71879306	71879391	5	86	17.2	-26.3184	-4.74386	-0.0843915	0.364294	0.448686	0.0163412	hypo
chr16	15003952	15004181	4	230	57.5	-24.1714	-5.67634	-0.1354	0.675902	0.811302	0.0198024	hypo
chr16	79631959	79632082	4	124	31	-21.8356	-5.14514	-0.108968	0.633936	0.742903	0.0170428	hypo
chr16	89941064	89941117	4	54	13.5	21.0855	5.55124	0.0868666	0.346744	0.259877	0.0163886	hyper
chr16	685520	685622	4	103	25.75	-19.9369	-4.71619	-0.10585	0.343034	0.448884	0.019958	hypo
chr16	1054566	1054836	4	271	67.75	-19.4913	-4.618	-0.102484	0.568141	0.670624	0.0204941	hypo
chr16	21294574	21294747	3	174	58	-19.0385	-5.18825	-0.0979168	0.394822	0.492739	0.015756	hypo
chr16	56554672	56554714	2	43	21.5	-17.4122	-8.13974	-0.145481	0.482116	0.627597	0.0156303	hypo
chr16	3317157	3317260	3	104	34.6667	-15.4432	-5.03999	-0.087555	0.740397	0.827952	0.0156817	hypo
chr16	576186	576385	3	200	66.6667	-15.1296	-4.85985	-0.0852266	0.402964	0.488191	0.0163314	hypo
chr16	56764862	56764932	3	71	23.6667	15.0537	5.18794	0.0752964	0.557244	0.481948	0.0153896	hyper
chr16	33729945	33730000	3	56	18.6667	-14.8311	-4.81943	-0.0769372	0.806325	0.883262	0.0165074	hypo
chr16	49911191	49911243	3	53	17.6667	-14.2123	-4.67879	-0.089892	0.699647	0.789539	0.0175282	hypo
chr16	28995536	28995558	3	23	7.66667	-14.0104	-4.64058	-0.0703678	0.646002	0.71637	0.015854	hypo
chr16	22824320	22824368	2	49	24.5	-11.3595	-5.64598	-0.0897007	0.534304	0.624005	0.0156018	hypo
chr16	70098596	70098608	2	13	6.5	-9.98606	-4.94515	-0.07335	0.381539	0.454889	0.0157711	hypo
chr16	2917732	2917795	2	64	32	-9.85593	-4.6244	-0.0903225	0.32258	0.412903	0.0172356	hypo
chr16	68297585	68297668	2	84	42	-9.78633	-4.75003	-0.0854167	0.501362	0.586778	0.017456	hypo
chr16	86318902	86318913	2	12	6	9.57293	4.80941	0.0935652	0.608981	0.515416	0.0181451	hyper
chr16	31153032	31153139	2	108	54	-9.39653	-4.62346	-0.0766566	0.485167	0.561824	0.0172608	hypo
chr16	84528147	84528174	2	28	14	-9.37579	-4.67318	-0.0703055	0.833484	0.903789	0.0152469	hypo
chr16	68001206	68001245	2	40	20	-9.35844	-4.63798	-0.0875687	0.457041	0.54461	0.0177921	hypo
chr16	23463305	23463305	1	1	1	-6.49424	-6.49424	-0.10261	0.694766	0.797375	0.0152982	hypo
chr16	88865937	88865937	1	1	1	5.01789	5.01789	0.0832626	0.494808	0.411545	0.0162739	hyper
chr16	619342	619342	1	1	1	-4.94173	-4.94173	-0.0882731	0.386676	0.474949	0.0173679	hypo
chr16	21290302	21290302	1	1	1	-4.75152	-4.75152	-0.0730461	0.48227	0.555316	0.015756	hypo
chr16	73093933	73093933	1	1	1	-4.75013	-4.75013	-0.0915545	0.573351	0.664906	0.0160763	hypo
chr16	31581222	31581222	1	1	1	4.68472	4.68472	0.0649348	0.472196	0.407261	0.0155806	hyper
chr16	78132846	78132846	1	1	1	4.64332	4.64332	0.0691847	0.770168	0.700983	0.015338	hyper
chr16	8769052	8769052	1	1	1	-4.62374	-4.62374	-0.0829902	0.508697	0.591687	0.0162759	hypo
chr16	72042170	72042170	1	1	1	-4.61247	-4.61247	-0.0726567	0.435874	0.50853	0.0156445	hypo
chr16	2853324	2853324	1	1	1	4.60911	4.60911	0.0758793	0.800171	0.724292	0.0158231	hyper
chr17	21477295	21478088	49	794	16.2041	324.72	7.27111	0.149059	0.495899	0.346841	0.02956	hyper
chr17	38024237	38024677	55	441	8.01818	271.981	5.10806	0.105907	0.441514	0.335608	0.0208356	hyper
chr17	8702499	8702868	40	370	9.25	-202.464	-4.609	-0.203296	0.373363	0.576659	0.0394612	hypo
chr17	76354851	76355136	23	286	12.4348	-175.087	-4.73956	-0.143815	0.408867	0.552682	0.018342	hypo
chr17	42646358	42646995	23	638	27.7391	142.04	6.52345	0.144605	0.397279	0.252674	0.023601	hyper
chr17	20434206	20434670	15	465	31	-121.541	-4.72989	-0.162824	0.320309	0.483132	0.0184339	hypo
chr17	18936063	18936556	21	494	23.5238	112.589	5.86919	0.151222	0.702082	0.55086	0.0336187	hyper
chr17	57029	57313	19	285	15	-105.591	-4.98113	-0.100418	0.807956	0.908374	0.0168524	hypo
chr17	27917326	27917607	17	282	16.5882	-97.6727	-4.97689	-0.107274	0.345156	0.452431	0.0194857	hypo
chr17	35851123	35851721	15	599	39.9333	-92.7973	-4.67316	-0.106231	0.322734	0.428965	0.0168055	hypo
chr17	73631712	73632128	16	417	26.0625	91.9927	6.00082	0.106277	0.412253	0.305976	0.0199333	hyper
chr17	76137094	76137274	16	181	11.3125	79.2323	5.10556	0.101038	0.601871	0.500832	0.0196341	hyper
chr17	65242751	65243119	13	369	28.3846	-75.4613	-4.68843	-0.0865251	0.3266	0.413125	0.0156595	hypo
chr17	48351122	48351442	12	321	26.75	-71.5192	-5.20708	-0.143334	0.407212	0.550546	0.0222297	hypo
chr17	18963771	18963999	11	229	20.8182	68.6647	7.37537	0.140855	0.287665	0.14681	0.0223065	hyper
chr17	25681380	25681645	11	266	24.1818	-66.7464	-4.72614	-0.0957368	0.135274	0.23101	0.0156399	hypo
chr17	44657862	44658164	10	303	30.3	-60.0336	-4.68371	-0.350608	0.300733	0.651341	0.0519583	hypo
chr17	30651005	30651534	11	530	48.1818	-58.9295	-4.83426	-0.0871516	0.442184	0.529336	0.0169649	hypo
chr17	31255909	31256373	8	465	58.125	-51.3966	-5.04789	-0.123397	0.480953	0.60435	0.0168877	hypo
chr17	80256649	80256810	8	162	20.25	-47.7049	-5.21301	-0.0961888	0.502024	0.598213	0.0159169	hypo
chr17	62079106	62079372	10	267	26.7	46.9389	4.73541	0.116877	0.547357	0.43048	0.0231662	hyper
chr17	46605119	46605240	9	122	13.5556	-42.7433	-4.61408	-0.113572	0.644676	0.758248	0.0198528	hypo
chr17	44658616	44659046	8	431	53.875	-41.571	-4.61225	-0.306199	0.485719	0.791918	0.0512113	hypo
chr17	73760292	73760543	7	252	36	-41.0054	-4.73554	-0.100021	0.327937	0.427958	0.0159901	hypo
chr17	81036222	81036374	8	153	19.125	-40.886	-4.61337	-0.108866	0.363977	0.472843	0.0199365	hypo
chr17	44343370	44343650	7	281	40.1429	-40.2065	-4.63314	-0.109233	0.428204	0.537436	0.0169845	hypo
chr17	53047013	53047349	7	337	48.1429	-38.274	-4.8789	-0.0933722	0.421928	0.5153	0.0160474	hypo
chr17	76777086	76777207	7	122	17.4286	-35.2495	-4.75723	-0.0765487	0.407339	0.483888	0.0172842	hypo
chr17	34819445	34819666	6	222	37	35.0278	6.69007	0.0933394	0.557486	0.464147	0.0166293	hyper
chr17	3379283	3379804	7	522	74.5714	-34.6657	-4.69585	-0.0860949	0.733563	0.819658	0.0150073	hypo
chr17	54571	54854	7	284	40.5714	-34.6204	-4.77277	-0.0922838	0.544233	0.636517	0.01735	hypo
chr17	20354424	20354607	7	184	26.2857	34.1764	4.93416	0.090581	0.372872	0.282291	0.0205726	hyper
chr17	17628862	17628972	7	111	15.8571	-33.8706	-4.68136	-0.100192	0.568414	0.668605	0.0203891	hypo
chr17	4711260	4711400	7	141	20.1429	-33.4135	-4.61263	-0.0990069	0.481051	0.580057	0.0183819	hypo
chr17	75884689	75884927	5	239	47.8	-33.1557	-5.00229	-0.111642	0.557667	0.669309	0.0173706	hypo
chr17	30592033	30592204	6	172	28.6667	-31.1829	-4.8835	-0.0881296	0.395134	0.483263	0.0159727	hypo
chr17	7744674	7744740	6	67	11.1667	-29.9526	-4.7915	-0.0955533	0.423355	0.518908	0.0187315	hypo
chr17	48350001	48350194	6	194	32.3333	-29.8533	-4.64432	-0.0912716	0.346049	0.43732	0.0166265	hypo
chr17	57642658	57642742	6	85	14.1667	29.7472	5.32359	0.0784368	0.487842	0.409405	0.0163225	hyper
chr17	79184965	79185073	6	109	18.1667	-28.9035	-4.61748	-0.0863474	0.341091	0.427439	0.0174125	hypo
chr17	73838857	73839171	5	315	63	-28.502	-4.93151	-0.096743	0.509693	0.606436	0.0163638	hypo
chr17	16395824	16395842	6	19	3.16667	27.9873	4.72152	0.0643071	0.210297	0.14599	0.0172658	hyper
chr17	17029271	17029546	5	276	55.2	24.0466	5.22311	0.0726927	0.4649	0.392207	0.0161229	hyper
chr17	76662801	76662906	5	106	21.2	-23.8305	-4.7151	-0.0811339	0.509546	0.59068	0.0162825	hypo
chr17	7463446	7463712	5	267	53.4	-23.566	-4.61433	-0.085448	0.165057	0.250505	0.0177742	hypo
chr17	38475565	38476024	4	460	115	-21.943	-4.79942	-0.109724	0.305561	0.415285	0.0182451	hypo
chr17	30333440	30333613	4	174	43.5	-20.2876	-4.63533	-0.0882786	0.392724	0.481003	0.0164004	hypo
chr17	57969624	57969673	4	50	12.5	-20.0503	-4.61526	-0.0754126	0.467824	0.543237	0.0152769	hypo
chr17	60782355	60782592	4	238	59.5	-19.3139	-4.71825	-0.0830026	0.527862	0.610865	0.0168267	hypo
chr17	34956968	34957225	3	258	86	19.2686	7.36703	0.0974159	0.622758	0.525342	0.0156898	hyper
chr17	38195271	38195402	4	132	33	-18.7255	-4.63763	-0.0873001	0.556195	0.643495	0.0169595	hypo
chr17	19550687	19551017	3	331	110.333	-17.1317	-5.25737	-0.0941391	0.392228	0.486367	0.0155804	hypo
chr17	29816077	29816112	3	36	12	-16.2157	-5.35475	-0.102807	0.370703	0.47351	0.018118	hypo
chr17	76835481	76835576	3	96	32	-15.8029	-4.85687	-0.0815028	0.467938	0.549441	0.0152257	hypo
chr17	45868666	45868744	3	79	26.3333	-15.7342	-4.98098	-0.0931254	0.579407	0.672532	0.0160312	hypo
chr17	37366882	37366988	3	107	35.6667	-15.4684	-4.8032	-0.0937544	0.588318	0.682073	0.0184306	hypo
chr17	77750540	77750616	3	77	25.6667	-15.3509	-4.79084	-0.0784775	0.357274	0.435751	0.0151486	hypo
chr17	73510745	73510805	3	61	20.3333	-14.9763	-4.84331	-0.0816234	0.477121	0.558744	0.0156238	hypo
chr17	38218313	38218430	3	118	39.3333	-14.9402	-4.69326	-0.0849889	0.459859	0.544848	0.0157674	hypo
chr17	62338822	62338911	3	90	30	-14.2688	-4.60052	-0.0746919	0.545578	0.620269	0.0159282	hypo
chr17	41176136	41176148	3	13	4.33333	14.1622	4.73123	0.0855011	0.614505	0.529004	0.0164948	hyper
chr17	65765563	65765633	3	71	23.6667	-14.0863	-4.68579	-0.0760477	0.541138	0.617186	0.0157615	hypo
chr17	60780813	60780843	3	31	10.3333	-13.9026	-4.6281	-0.0785834	0.569245	0.647828	0.016576	hypo
chr17	57698539	57698707	2	169	84.5	-11.7425	-4.94678	-0.0913984	0.205228	0.296627	0.0160913	hypo
chr17	74735058	74735085	2	28	14	-11.3976	-5.61366	-0.0917556	0.614652	0.706407	0.0154929	hypo
chr17	17381089	17381101	2	13	6.5	-11.2373	-5.59859	-0.0943874	0.470328	0.564716	0.0155398	hypo
chr17	42091569	42091599	2	31	15.5	-11.153	-4.9583	-0.0908587	0.536348	0.627207	0.0157542	hypo
chr17	54912774	54912806	2	33	16.5	-10.898	-5.35616	-0.0903344	0.505935	0.596269	0.0162142	hypo
chr17	8338594	8338627	2	34	17	-10.6015	-5.22092	-0.0802074	0.562156	0.642364	0.0152047	hypo
chr17	72921266	72921366	2	101	50.5	10.6009	5.65683	0.0791765	0.629297	0.55012	0.0154775	hyper
chr17	1387896	1387922	2	27	13.5	10.5418	5.63011	0.095072	0.608023	0.512951	0.0160972	hyper
chr17	38166592	38166745	2	154	77	-10.4712	-4.94782	-0.0862515	0.743715	0.829966	0.0153201	hypo
chr17	62339264	62339385	2	122	61	-10.3992	-4.68295	-0.0816766	0.410029	0.491706	0.0159282	hypo
chr17	1944696	1944699	2	4	2	10.1243	5.06262	0.0911524	0.410931	0.319778	0.018106	hyper
chr17	35852028	35852043	2	16	8	-9.93065	-4.91501	-0.0860089	0.637168	0.723177	0.0168055	hypo
chr17	36956914	36956929	2	16	8	-9.75613	-4.78507	-0.0715522	0.712828	0.78438	0.0150735	hypo
chr17	43227942	43228100	2	159	79.5	-9.72534	-4.61782	-0.0812765	0.615172	0.696449	0.0157774	hypo
chr17	17185228	17185235	2	8	4	-9.71174	-4.85361	-0.0800615	0.608785	0.688846	0.0159144	hypo
chr17	79326790	79326990	2	201	100.5	-9.69875	-4.66205	-0.0873011	0.655678	0.742979	0.018171	hypo
chr17	36857374	36857435	2	62	31	-9.53935	-4.75533	-0.0826473	0.252713	0.33536	0.0170136	hypo
chr17	18316403	18316524	2	122	61	-9.44484	-4.65105	-0.0751646	0.3732	0.448365	0.0164815	hypo
chr17	33306916	33307015	2	100	50	-9.38127	-4.60952	-0.0735098	0.461542	0.535052	0.0152217	hypo
chr17	3366886	3366886	1	1	1	-6.99641	-6.99641	-0.134768	0.579485	0.714252	0.0171389	hypo
chr17	45868188	45868188	1	1	1	-6.66124	-6.66124	-0.115579	0.300585	0.416164	0.0160312	hypo
chr17	41476992	41476992	1	1	1	-5.8057	-5.8057	-0.10689	0.472711	0.5796	0.0178685	hypo
chr17	60004313	60004313	1	1	1	-5.74606	-5.74606	-0.0889476	0.388917	0.477865	0.015292	hypo
chr17	17991876	17991876	1	1	1	-5.45527	-5.45527	-0.0884221	0.625236	0.713659	0.015233	hypo
chr17	40541668	40541668	1	1	1	-5.30429	-5.30429	-0.0803388	0.585263	0.665601	0.0152248	hypo
chr17	39821497	39821497	1	1	1	-5.28818	-5.28818	-0.104214	0.584395	0.688609	0.0183596	hypo
chr17	76125725	76125725	1	1	1	5.22478	5.22478	0.083356	0.452493	0.369137	0.0156353	hyper
chr17	61702016	61702016	1	1	1	-5.05787	-5.05787	-0.0862284	0.64019	0.726419	0.0157459	hypo
chr17	17941470	17941470	1	1	1	-4.93753	-4.93753	-0.0796197	0.230035	0.309655	0.0155671	hypo
chr17	79875198	79875198	1	1	1	-4.93539	-4.93539	-0.0766957	0.501818	0.578514	0.0159243	hypo
chr17	42988232	42988232	1	1	1	4.93519	4.93519	0.0773799	0.626512	0.549132	0.0162541	hyper
chr17	57615392	57615392	1	1	1	4.90566	4.90566	0.0812855	0.877614	0.796329	0.0162381	hyper
chr17	72870188	72870188	1	1	1	-4.87802	-4.87802	-0.0782976	0.242003	0.320301	0.0152571	hypo
chr17	46642423	46642423	1	1	1	4.86297	4.86297	0.0875962	0.775026	0.68743	0.0217933	hyper
chr17	16493135	16493135	1	1	1	-4.80092	-4.80092	-0.0815498	0.558354	0.639903	0.0155338	hypo
chr17	35714984	35714984	1	1	1	-4.79602	-4.79602	-0.0801939	0.552677	0.632871	0.0158825	hypo
chr17	73403061	73403061	1	1	1	-4.7803	-4.7803	-0.0875033	0.545436	0.632939	0.0172291	hypo
chr17	2238843	2238843	1	1	1	-4.71502	-4.71502	-0.0746685	0.773513	0.848182	0.015279	hypo
chr17	43248581	43248581	1	1	1	-4.69821	-4.69821	-0.09441	0.328024	0.422434	0.0203746	hypo
chr17	59493771	59493771	1	1	1	-4.65328	-4.65328	-0.0948881	0.647659	0.742547	0.021116	hypo
chr17	44913609	44913609	1	1	1	4.64163	4.64163	0.0817971	0.732831	0.651034	0.0176415	hyper
chr17	64187484	64187484	1	1	1	-4.63568	-4.63568	-0.069977	0.348908	0.418885	0.0151503	hypo
chr17	18914778	18914778	1	1	1	-4.61695	-4.61695	-0.0764361	0.796283	0.872719	0.0152282	hypo
chr17	76309753	76309753	1	1	1	-4.61096	-4.61096	-0.080646	0.592168	0.672814	0.016988	hypo
chr17	7344750	7344750	1	1	1	-4.60564	-4.60564	-0.0689431	0.611481	0.680424	0.0160324	hypo
chr18	14999203	15000566	146	1364	9.34247	835.022	6.82739	0.151076	0.480315	0.329239	0.0296924	hyper
chr18	14748319	14748783	28	465	16.6071	143.639	5.64829	0.0957513	0.35759	0.261838	0.0197918	hyper
chr18	14747517	14747888	27	372	13.7778	135.318	5.24775	0.0875905	0.377168	0.289577	0.0185606	hyper
chr18	14430692	14430907	20	216	10.8	109.405	5.97876	0.0662698	0.203216	0.136947	0.0146278	hyper
chr18	46190635	46191054	17	420	24.7059	-91.7383	-4.84329	-0.124582	0.488499	0.613082	0.0230043	hypo
chr18	42867312	42867921	13	610	46.9231	-86.1387	-6.22881	-0.110685	0.675608	0.786293	0.0168268	hypo
chr18	14458083	14458256	15	174	11.6	80.8512	5.7492	0.131338	0.405573	0.274234	0.0263134	hyper
chr18	28810565	28811268	13	704	54.1538	-63.0965	-4.70751	-0.104827	0.716336	0.821163	0.0176245	hypo
chr18	63416728	63417139	7	412	58.8571	-58.2377	-5.48461	-0.144424	0.355049	0.499473	0.015246	hypo
chr18	29079218	29079561	10	344	34.4	-57.9618	-5.09897	-0.0812185	0.441992	0.523211	0.0161806	hypo
chr18	34409728	34410076	7	349	49.8571	-49.7415	-5.43723	-0.107765	0.379211	0.486976	0.0148713	hypo
chr18	21243422	21243664	6	243	40.5	-42.5236	-4.90582	-0.1028	0.420753	0.523553	0.0138911	hypo
chr18	77704613	77705165	7	553	79	-37.4624	-4.80536	-0.0922259	0.518249	0.610475	0.0171461	hypo
chr18	74106455	74106884	7	430	61.4286	-34.4122	-4.62756	-0.0997381	0.771974	0.871712	0.0187449	hypo
chr18	77712772	77712824	7	53	7.57143	32.5814	4.69663	0.0852358	0.475762	0.390526	0.0177254	hyper
chr18	47791962	47792313	4	352	88	-28.0798	-4.67714	-0.114683	0.41087	0.525553	0.015749	hypo
chr18	30048921	30049183	6	263	43.8333	-28.0653	-4.61699	-0.080475	0.291816	0.372291	0.0149684	hypo
chr18	9335658	9335889	5	232	46.4	-26.0027	-4.69235	-0.0784169	0.472936	0.551353	0.0154449	hypo
chr18	844860	845340	5	481	96.2	-25.6655	-4.81763	-0.0809449	0.533121	0.614066	0.014066	hypo
chr18	29266222	29266252	4	31	7.75	-21.2233	-5.16911	-0.10511	0.352886	0.457996	0.0168417	hypo
chr18	42868376	42868765	4	390	97.5	-21.1448	-4.7755	-0.0887489	0.693462	0.782211	0.0169976	hypo
chr18	44498370	44498439	4	70	17.5	-20.674	-4.68674	-0.0902493	0.374779	0.465028	0.016243	hypo
chr18	67913406	67913655	4	250	62.5	19.7123	5.04011	0.0728764	0.540127	0.46725	0.0139752	hyper
chr18	46064838	46064913	4	76	19	-19.6199	-4.75524	-0.0754875	0.542136	0.617623	0.0149289	hypo
chr18	29303263	29303436	4	174	43.5	-19.2506	-4.66001	-0.145291	0.405022	0.550313	0.0252828	hypo
chr18	63421644	63421876	4	233	58.25	-18.8345	-4.65593	-0.0943126	0.363785	0.458098	0.0158608	hypo
chr18	52990196	52990351	3	156	52	-16.1172	-5.14973	-0.069384	0.568292	0.637676	0.0137655	hypo
chr18	29671332	29671448	3	117	39	-15.0508	-4.8216	-0.068413	0.535537	0.60395	0.0136892	hypo
chr18	61090461	61090642	2	182	91	-14.6512	-7.13709	-0.104603	0.54204	0.646643	0.0136389	hypo
chr18	52625929	52625977	3	49	16.3333	-14.6298	-4.81399	-0.0699305	0.495558	0.565489	0.0138413	hypo
chr18	13823467	13823531	3	65	21.6667	14.5185	4.91912	0.0712313	0.871566	0.800334	0.0167457	hyper
chr18	12421505	12421654	3	150	50	-14.5039	-4.66642	-0.0767873	0.510737	0.587524	0.0156887	hypo
chr18	4456290	4456332	3	43	14.3333	14.2207	4.81149	0.0686722	0.671092	0.60242	0.0140073	hyper
chr18	37420715	37420867	2	153	76.5	-12.2837	-5.73564	-0.0944906	0.552639	0.64713	0.013878	hypo
chr18	32871236	32871364	2	129	64.5	11.0323	5.8982	0.0731327	0.578527	0.505395	0.0137999	hyper
chr18	31019838	31019946	2	109	54.5	-10.8651	-5.11725	-0.0728648	0.5328	0.605665	0.0135691	hypo
chr18	3500216	3500295	2	80	40	-10.5164	-5.17562	-0.0779557	0.318705	0.39666	0.0148205	hypo
chr18	13559772	13559822	2	51	25.5	10.4777	5.31379	0.07688	0.781955	0.705075	0.0149059	hyper
chr18	67066902	67067102	2	201	100.5	10.0229	5.17309	0.0702605	0.58696	0.5167	0.0145746	hyper
chr18	5239156	5239267	2	112	56	-9.88699	-4.77254	-0.0713912	0.592782	0.664173	0.014221	hypo
chr18	19191892	19191902	2	11	5.5	9.22472	4.62205	0.0775055	0.474053	0.396548	0.0156455	hyper
chr18	12378273	12378273	1	1	1	-7.07295	-7.07295	-0.105486	0.483387	0.588873	0.0142665	hypo
chr18	60188795	60188795	1	1	1	-5.53604	-5.53604	-0.081498	0.640829	0.722327	0.0135743	hypo
chr18	63422307	63422307	1	1	1	-4.83456	-4.83456	-0.0963033	0.388636	0.48494	0.0158802	hypo
chr18	43755275	43755275	1	1	1	-4.78679	-4.78679	-0.071492	0.391954	0.463446	0.0135796	hypo
chr18	2907965	2907965	1	1	1	4.68369	4.68369	0.0575624	0.729104	0.671541	0.0135637	hyper
chr18	28810249	28810249	1	1	1	-4.66402	-4.66402	-0.101886	0.711968	0.813854	0.0176245	hypo
chr18	63422784	63422784	1	1	1	-4.64938	-4.64938	-0.093229	0.413246	0.506475	0.0158832	hypo
chr19	37787260	37787842	36	583	16.1944	-201.205	-4.6102	-0.167035	0.798936	0.965972	0.0288971	hypo
chr19	4970724	4971332	28	609	21.75	-166.029	-4.81614	-0.161358	0.271695	0.433053	0.0270871	hypo
chr19	30157232	30157918	22	687	31.2273	-151.26	-4.70166	-0.128309	0.519124	0.647433	0.0187585	hypo
chr19	36246441	36246653	31	213	6.87097	150.777	4.97541	0.114442	0.397564	0.283122	0.025684	hyper
chr19	58715448	58715771	29	324	11.1724	145.944	5.31417	0.0939961	0.564677	0.470681	0.0187362	hyper
chr19	8273366	8273643	19	278	14.6316	-106.566	-4.74397	-0.124274	0.338579	0.462853	0.0219697	hypo
chr19	13135793	13135981	19	189	9.94737	-94.0953	-4.64981	-0.134626	0.340086	0.474711	0.0287654	hypo
chr19	38281251	38281423	19	173	9.10526	90.2418	4.81066	0.10372	0.59401	0.49029	0.0224173	hyper
chr19	2253948	2254234	14	287	20.5	-82.7769	-4.67019	-0.116079	0.502719	0.618798	0.0197221	hypo
chr19	2312808	2313074	16	267	16.6875	82.4609	5.4098	0.0866146	0.332651	0.246037	0.0192658	hyper
chr19	2227667	2227835	15	169	11.2667	71.6539	4.86556	0.167482	0.661909	0.494427	0.0358383	hyper
chr19	58549411	58549634	14	224	16	67.1187	4.9698	0.125895	0.532195	0.4063	0.0252699	hyper
chr19	55549586	55549907	13	322	24.7692	-66.3703	-4.71692	-0.0946121	0.689972	0.784584	0.0172858	hypo
chr19	35855159	35855679	13	521	40.0769	-61.688	-4.60785	-0.0838936	0.852703	0.936597	0.0175357	hypo
chr19	570394	570596	11	203	18.4545	-57.656	-4.75262	-0.152734	0.425418	0.578152	0.0263453	hypo
chr19	16221719	16221840	11	122	11.0909	56.3216	5.39082	0.108762	0.529431	0.420669	0.0206926	hyper
chr19	13088624	13089064	9	441	49	-53.7688	-5.11966	-0.102383	0.466794	0.569177	0.0164534	hypo
chr19	53540492	53540711	9	220	24.4444	50.155	5.96116	0.100817	0.471115	0.370297	0.0180592	hyper
chr19	6752873	6753081	9	209	23.2222	-47.1446	-4.66763	-0.108011	0.367387	0.475398	0.0200416	hypo
chr19	50378830	50378963	8	134	16.75	-41.7379	-4.77214	-0.0946567	0.592735	0.687392	0.0176572	hypo
chr19	19302215	19302279	8	65	8.125	41.5352	5.29295	0.0883531	0.420302	0.331949	0.0176627	hyper
chr19	4638478	4638647	8	170	21.25	-40.4708	-4.70525	-0.102534	0.353933	0.456467	0.0191737	hypo
chr19	45281489	45281551	7	63	9	39.8139	6.57629	0.153003	0.524872	0.371868	0.0245951	hyper
chr19	34398262	34398365	8	104	13	39.322	5.0139	0.0874843	0.440689	0.353204	0.0177953	hyper
chr19	7986338	7986490	7	153	21.8571	-37.1969	-4.81052	-0.110931	0.351243	0.462174	0.0190932	hypo
chr19	38765379	38765660	7	282	40.2857	-33.4859	-4.65446	-0.0861679	0.587768	0.673936	0.0181647	hypo
chr19	21689632	21689727	6	96	16	29.9685	5.11913	0.095132	0.432982	0.33785	0.0191043	hyper
chr19	50010049	50010363	6	315	52.5	28.8507	5.03967	0.100481	0.49393	0.393448	0.0186713	hyper
chr19	35223843	35223923	6	81	13.5	28.486	4.80151	0.0935774	0.455845	0.362267	0.0190513	hyper
chr19	7695346	7695512	5	167	33.4	26.0084	5.43827	0.0845031	0.565493	0.48099	0.0171205	hyper
chr19	30271311	30271620	4	310	77.5	-24.4129	-5.10975	-0.110341	0.566373	0.676714	0.0173262	hypo
chr19	35396753	35396876	5	124	24.8	23.6115	4.77788	0.0838792	0.524754	0.440874	0.0177834	hyper
chr19	23254558	23254573	4	16	4	23.1603	5.88999	0.0977127	0.33067	0.232957	0.0171025	hyper
chr19	19371858	19371874	5	17	3.4	-23.1411	-4.61742	-0.106038	0.310162	0.416201	0.0242259	hypo
chr19	13983113	13983383	4	271	67.75	-22.4359	-5.00985	-0.0895274	0.580033	0.669561	0.0165482	hypo
chr19	2820616	2820703	4	88	22	21.0589	5.4876	0.0923107	0.493185	0.400874	0.0183366	hyper
chr19	8673407	8673855	4	449	112.25	20.9112	5.73614	0.0901665	0.704868	0.614701	0.0177465	hyper
chr19	18498694	18498756	4	63	15.75	-20.3204	-4.77221	-0.107222	0.392788	0.50001	0.0210473	hypo
chr19	35263233	35263351	4	119	29.75	-20.2217	-4.67745	-0.0823928	0.583112	0.665505	0.0166829	hypo
chr19	5292260	5292342	4	83	20.75	-19.7552	-4.83554	-0.0922676	0.544065	0.636333	0.0175708	hypo
chr19	22468776	22468853	4	78	19.5	18.7767	4.73202	0.0913232	0.580419	0.489096	0.0193226	hyper
chr19	41109283	41109380	3	98	32.6667	-17.2578	-5.54092	-0.102892	0.396878	0.49977	0.0176447	hypo
chr19	30206864	30206951	3	88	29.3333	-16.4327	-4.95673	-0.104051	0.310662	0.414714	0.0175981	hypo
chr19	14098614	14098773	3	160	53.3333	16.3447	5.84285	0.110813	0.548944	0.438132	0.0177585	hyper
chr19	16397466	16397532	3	67	22.3333	-16.0116	-5.06452	-0.0983778	0.404793	0.503171	0.0184279	hypo
chr19	52675300	52675360	3	61	20.3333	15.5031	5.44204	0.0911923	0.592349	0.501157	0.0171667	hyper
chr19	49495393	49495414	3	22	7.33333	-15.0975	-4.90797	-0.0870315	0.653391	0.740422	0.0167033	hypo
chr19	51945507	51945678	3	172	57.3333	-15.0918	-4.83385	-0.0968538	0.448945	0.545799	0.0170215	hypo
chr19	17888999	17889075	3	77	25.6667	14.7068	4.99034	0.0804941	0.51188	0.431386	0.0180755	hyper
chr19	54326833	54326887	3	55	18.3333	-14.536	-4.74347	-0.0856122	0.336112	0.421724	0.018172	hypo
chr19	36607071	36607086	3	16	5.33333	-14.4373	-4.77169	-0.0820926	0.350266	0.432359	0.0171492	hypo
chr19	24155240	24155312	3	73	24.3333	14.1984	4.8124	0.0788287	0.420068	0.341239	0.0175084	hyper
chr19	38423882	38423943	3	62	20.6667	-14.0028	-4.63366	-0.091474	0.329725	0.421198	0.0173723	hypo
chr19	751662	751706	3	45	15	-13.8531	-4.60394	-0.0954769	0.455499	0.550976	0.0193414	hypo
chr19	36240285	36240295	2	11	5.5	-10.386	-5.14874	-0.0930651	0.651353	0.744418	0.0167955	hypo
chr19	4122760	4122881	2	122	61	-10.1551	-4.62356	-0.0877522	0.640612	0.728364	0.0170988	hypo
chr19	36267178	36267246	2	69	34.5	-10.1281	-4.8834	-0.0923754	0.540001	0.632376	0.0178225	hypo
chr19	35635301	35635304	2	4	2	-10.0875	-5.04178	-0.113995	0.366729	0.480724	0.02114	hypo
chr19	33528028	33528032	2	5	2.5	9.89055	4.95304	0.0995094	0.709603	0.610094	0.0195065	hyper
chr19	11879199	11879315	2	117	58.5	-9.64989	-4.73921	-0.100349	0.381701	0.48205	0.0215625	hypo
chr19	19335531	19335556	2	26	13	9.56256	4.87455	0.0811479	0.387745	0.306597	0.0171133	hyper
chr19	1049852	1049856	2	5	2.5	-9.3156	-4.65336	-0.0918139	0.774918	0.866732	0.0191423	hypo
chr19	47552425	47552431	2	7	3.5	9.29138	4.64915	0.0942519	0.361794	0.267543	0.018641	hyper
chr19	40597606	40597606	1	1	1	-6.01704	-6.01704	-0.0982031	0.333221	0.431424	0.0165033	hypo
chr19	21510916	21510916	1	1	1	-5.66342	-5.66342	-0.106579	0.667035	0.773615	0.0176515	hypo
chr19	47487546	47487546	1	1	1	5.3243	5.3243	0.109452	0.471531	0.362079	0.0199969	hyper
chr19	58791263	58791263	1	1	1	-4.89778	-4.89778	-0.090154	0.380571	0.470725	0.0180201	hypo
chr19	55656795	55656795	1	1	1	-4.87745	-4.87745	-0.0956416	0.310493	0.406134	0.0181997	hypo
chr19	23455723	23455723	1	1	1	-4.83702	-4.83702	-0.0874145	0.447152	0.534566	0.0166565	hypo
chr19	17429959	17429959	1	1	1	4.81882	4.81882	0.084006	0.777476	0.69347	0.0176726	hyper
chr19	42830813	42830813	1	1	1	-4.81315	-4.81315	-0.0751128	0.648547	0.723659	0.0163902	hypo
chr19	44508217	44508217	1	1	1	-4.74953	-4.74953	-0.0887884	0.647839	0.736627	0.0167259	hypo
chr19	12145618	12145618	1	1	1	-4.61641	-4.61641	-0.0792031	0.549593	0.628796	0.0165561	hypo
chr19	13962072	13962072	1	1	1	-4.60423	-4.60423	-0.0871059	0.416292	0.503398	0.0178961	hypo
chr2	90447818	90448939	155	1122	7.23871	1649.43	15.8718	0.155028	0.168304	0.0132767	0.0141207	hyper
chr2	242988667	242989908	178	1242	6.97753	956.066	6.00609	0.134747	0.691382	0.556635	0.0835305	hyper
chr2	243030379	243031490	145	1112	7.66897	827.099	6.10742	0.0839445	0.0930258	0.00908126	0.014389	hyper
chr2	90449895	90450874	133	980	7.36842	764.137	6.58842	0.0861615	0.115955	0.0297934	0.0138829	hyper
chr2	91847630	91848380	47	751	15.9787	320.478	7.64858	0.113357	0.271275	0.157919	0.018336	hyper
chr2	91874214	91875069	48	856	17.8333	276.371	6.72712	0.0806252	0.237088	0.156463	0.0160984	hyper
chr2	90413907	90414331	31	425	13.7097	149.755	4.98248	0.0831283	0.263715	0.180587	0.0164427	hyper
chr2	90413405	90413614	29	210	7.24138	143.585	5.17759	0.0786872	0.128818	0.050131	0.0152617	hyper
chr2	136877419	136878009	13	591	45.4615	-124.556	-4.79428	-0.148864	0.446785	0.595649	0.0156679	hypo
chr2	210729522	210730054	22	533	24.2273	104.72	4.83671	0.0660001	0.79888	0.73288	0.0164776	hyper
chr2	164770324	164770559	20	236	11.8	-97.856	-4.62712	-0.0771692	0.805745	0.882915	0.0154343	hypo
chr2	192435139	192436131	14	993	70.9286	-79.0985	-4.95288	-0.116236	0.336034	0.45227	0.020519	hypo
chr2	66654412	66654783	10	372	37.2	-78.8036	-5.47609	-0.189169	0.275221	0.46439	0.0177878	hypo
chr2	220360645	220361063	13	419	32.2308	-77.6516	-4.61544	-0.113409	0.427276	0.540685	0.017965	hypo
chr2	220493632	220494008	13	377	29	72.807	5.88382	0.124026	0.455622	0.331596	0.023833	hyper
chr2	218910265	218910730	14	466	33.2857	68.4417	5.06267	0.0825261	0.610157	0.527631	0.0170577	hyper
chr2	242883916	242884320	13	405	31.1538	65.6433	5.34313	0.0758417	0.615651	0.53981	0.0163172	hyper
chr2	99438791	99438903	13	113	8.69231	62.5948	4.93622	0.0942623	0.506004	0.411741	0.0200016	hyper
chr2	135474828	135475191	10	364	36.4	-62.0484	-5.12198	-0.100402	0.549272	0.649674	0.0163932	hypo
chr2	231729023	231729220	10	198	19.8	-57.6582	-4.86589	-0.0947939	0.41955	0.514344	0.017497	hypo
chr2	9615530	9615732	11	203	18.4545	-56.0773	-4.62558	-0.108868	0.483026	0.591894	0.0207801	hypo
chr2	192555220	192556433	10	1214	121.4	-54.7184	-4.76485	-0.0955889	0.448791	0.54438	0.0159208	hypo
chr2	167466562	167466775	10	214	21.4	-53.9843	-4.83898	-0.128319	0.287223	0.415542	0.0201108	hypo
chr2	127728987	127729172	10	186	18.6	-51.6384	-4.67164	-0.131129	0.342785	0.473914	0.0240079	hypo
chr2	101783029	101784191	9	1163	129.222	49.1017	5.83399	0.0882348	0.782448	0.694213	0.0143144	hyper
chr2	239150119	239150354	10	236	23.6	-48.8741	-4.62024	-0.0870406	0.513439	0.600479	0.0172582	hypo
chr2	233765818	233765976	10	159	15.9	48.2356	4.91761	0.0891303	0.511815	0.422684	0.019684	hyper
chr2	101923784	101923936	10	153	15.3	-47.9362	-4.71115	-0.10023	0.468633	0.568863	0.0188253	hypo
chr2	3642712	3642797	10	86	8.6	46.8378	4.74092	0.130757	0.628328	0.49757	0.0252988	hyper
chr2	37550074	37550583	7	510	72.8571	-46.0883	-4.68604	-0.0963155	0.350495	0.44681	0.0144688	hypo
chr2	65217590	65217741	9	152	16.8889	-44.2491	-4.75769	-0.0926357	0.285574	0.37821	0.0166384	hypo
chr2	106887063	106887284	8	222	27.75	-44.1709	-4.66957	-0.0932516	0.57062	0.663871	0.0173727	hypo
chr2	96055300	96055370	9	71	7.88889	43.0976	4.87049	0.0874909	0.635737	0.548246	0.0194893	hyper
chr2	162358507	162359169	8	663	82.875	-42.8518	-4.61758	-0.0859793	0.420766	0.506746	0.0148163	hypo
chr2	128644705	128645161	6	457	76.1667	-38.6569	-4.81103	-0.0859475	0.374265	0.460213	0.0141954	hypo
chr2	100104016	100104469	8	454	56.75	-38.5507	-4.68581	-0.11372	0.70498	0.818701	0.0226396	hypo
chr2	85116113	85116913	7	801	114.429	37.9537	5.86812	0.0908303	0.600159	0.509329	0.0175562	hyper
chr2	161284855	161285388	7	534	76.2857	-35.7155	-4.61149	-0.095725	0.355529	0.451254	0.0175193	hypo
chr2	230135486	230135589	7	104	14.8571	35.4923	5.30213	0.0620101	0.307656	0.245646	0.014624	hyper
chr2	121333891	121334054	6	164	27.3333	-34.7349	-4.84482	-0.0916956	0.632156	0.723852	0.0146696	hypo
chr2	220325622	220325986	7	365	52.1429	-34.2684	-4.60786	-0.101861	0.659827	0.761688	0.0182711	hypo
chr2	64070319	64070423	6	105	17.5	-33.6873	-5.45012	-0.0908183	0.590586	0.681405	0.0149575	hypo
chr2	263606	263656	7	51	7.28571	32.9575	4.75053	0.0813545	0.413749	0.332395	0.0177796	hyper
chr2	111058853	111059249	6	397	66.1667	-32.9168	-5.02928	-0.217346	0.39157	0.608916	0.0355412	hypo
chr2	68871341	68871572	5	232	46.4	-30.9591	-4.64036	-0.0955069	0.395169	0.490676	0.0152112	hypo
chr2	149894556	149894697	6	142	23.6667	-30.418	-4.65258	-0.0842433	0.609193	0.693436	0.0158742	hypo
chr2	74727206	74727291	6	86	14.3333	-29.8466	-4.80031	-0.0918869	0.395571	0.487458	0.0187944	hypo
chr2	105397113	105397284	6	172	28.6667	-29.5679	-4.72971	-0.0749752	0.702411	0.777387	0.0145917	hypo
chr2	24715555	24715741	6	187	31.1667	-28.4606	-4.64379	-0.0693959	0.322158	0.391554	0.0151523	hypo
chr2	211037163	211037580	5	418	83.6	-27.7126	-4.76063	-0.0898141	0.431791	0.521605	0.0141444	hypo
chr2	127533583	127533964	5	382	76.4	-26.591	-4.76842	-0.0783357	0.634667	0.713003	0.0150391	hypo
chr2	128166221	128166301	5	81	16.2	-26.4541	-4.84313	-0.083787	0.357607	0.441395	0.0158025	hypo
chr2	69002760	69003114	5	355	71	-26.4445	-4.66898	-0.0915614	0.590449	0.68201	0.0161509	hypo
chr2	238831642	238831785	5	144	28.8	-25.9551	-4.88551	-0.127132	0.449281	0.576414	0.0228028	hypo
chr2	33171330	33171359	5	30	6	25.8686	5.29302	0.0656811	0.270294	0.204612	0.0141053	hyper
chr2	55648227	55648265	5	39	7.8	-25.3673	-4.92758	-0.0869391	0.613866	0.700805	0.0153834	hypo
chr2	196933813	196933915	4	103	25.75	-25.0835	-5.27174	-0.108254	0.38754	0.495794	0.0166933	hypo
chr2	220143135	220143266	4	132	33	-24.9527	-6.01643	-0.114864	0.586491	0.701355	0.0175482	hypo
chr2	20864597	20864891	5	295	59	-24.4192	-4.70348	-0.138606	0.337037	0.475643	0.0220241	hypo
chr2	242296447	242296473	4	27	6.75	-24.3367	-5.81951	-0.0881817	0.334863	0.423044	0.0144044	hypo
chr2	44223929	44223980	5	52	10.4	-23.7693	-4.60228	-0.0696438	0.692069	0.761713	0.0141324	hypo
chr2	162270549	162270733	4	185	46.25	-23.288	-5.04216	-0.0872463	0.581484	0.66873	0.0140243	hypo
chr2	27958897	27959069	4	173	43.25	23.2458	6.49331	0.0890571	0.531242	0.442185	0.0156359	hyper
chr2	134876731	134876893	4	163	40.75	-23.1697	-5.60241	-0.0874617	0.375356	0.462818	0.0147255	hypo
chr2	55278824	55278902	3	79	26.3333	-23.0644	-7.25389	-0.120291	0.312394	0.432685	0.0150469	hypo
chr2	74426979	74427094	4	116	29	-22.7793	-5.0386	-0.097857	0.633748	0.731605	0.0162778	hypo
chr2	42991306	42991422	4	117	29.25	-22.7125	-5.57002	-0.111334	0.330318	0.441653	0.0201706	hypo
chr2	70485949	70486131	4	183	45.75	-22.2992	-4.6838	-0.0895249	0.514845	0.60437	0.014239	hypo
chr2	113034330	113034551	4	222	55.5	-22.2037	-4.70338	-0.0776418	0.527328	0.60497	0.0138484	hypo
chr2	179916080	179916205	4	126	31.5	-21.7211	-5.11855	-0.0757337	0.58884	0.664574	0.0145953	hypo
chr2	85787804	85787982	4	179	44.75	-21.5678	-5.07797	-0.0716619	0.3515	0.423162	0.0139256	hypo
chr2	242256431	242256784	4	354	88.5	21.3414	5.81022	0.077611	0.35241	0.274799	0.0146524	hyper
chr2	162099970	162100444	4	475	118.75	-20.7226	-4.69749	-0.0983604	0.49671	0.59507	0.0173411	hypo
chr2	27272436	27272468	4	33	8.25	-20.6877	-5.13103	-0.0745103	0.478291	0.552801	0.0142159	hypo
chr2	69613300	69613577	4	278	69.5	-20.3639	-4.66846	-0.0729625	0.128665	0.201628	0.0144718	hypo
chr2	171830662	171830707	4	46	11.5	20.0164	5.13774	0.0768556	0.439303	0.362448	0.0156972	hyper
chr2	113457404	113457710	4	307	76.75	20.0035	5.16588	0.074543	0.347709	0.273166	0.0147386	hyper
chr2	114385518	114385624	4	107	26.75	-19.8366	-4.72019	-0.0669972	0.487572	0.55457	0.0181735	hypo
chr2	66674285	66674354	4	70	17.5	-19.2638	-4.74826	-0.0807242	0.45426	0.534984	0.0157873	hypo
chr2	104937089	104937451	4	363	90.75	-19.2599	-4.70436	-0.0794597	0.653452	0.732912	0.0152698	hypo
chr2	238876970	238877023	4	54	13.5	-19.1896	-4.67476	-0.0772305	0.127203	0.204434	0.0163992	hypo
chr2	233286219	233286332	4	114	28.5	-19.1381	-4.63107	-0.0951057	0.530501	0.625607	0.0186846	hypo
chr2	3751901	3751957	4	57	14.25	-19.094	-4.6528	-0.130266	0.533693	0.663959	0.0264104	hypo
chr2	74666667	74666762	3	96	32	-18.8767	-6.06357	-0.117306	0.347253	0.464559	0.0180986	hypo
chr2	39665379	39665587	3	209	69.6667	-18.8689	-5.10412	-0.0881042	0.40291	0.491014	0.0141638	hypo
chr2	38405546	38405953	4	408	102	18.8637	4.76337	0.0728077	0.616082	0.543274	0.0158075	hyper
chr2	95528015	95528048	4	34	8.5	18.8532	4.80045	0.0849439	0.606867	0.521923	0.0155301	hyper
chr2	11273752	11273901	4	150	37.5	-18.8149	-4.60552	-0.12624	0.309154	0.435394	0.0261932	hypo
chr2	243030062	243030113	4	52	13	18.5194	4.64412	0.0874411	0.383352	0.295911	0.018369	hyper
chr2	185464893	185465005	3	113	37.6667	-18.3265	-5.93678	-0.100856	0.271345	0.372201	0.0148779	hypo
chr2	241499005	241499243	3	239	79.6667	-17.4205	-4.79153	-0.100905	0.514327	0.615232	0.0163024	hypo
chr2	74055523	74055735	3	213	71	17.2609	6.46906	0.0823908	0.5441	0.461709	0.0166396	hyper
chr2	191183453	191183468	3	16	5.33333	-17.1933	-5.55502	-0.0841204	0.727345	0.811465	0.0141777	hypo
chr2	201374002	201374043	3	42	14	-16.7964	-5.41445	-0.0917443	0.394414	0.486158	0.0147418	hypo
chr2	202317423	202317502	3	80	26.6667	-16.7516	-5.46906	-0.0784147	0.496223	0.574637	0.0141015	hypo
chr2	85812827	85812933	3	107	35.6667	-16.6728	-5.20448	-0.109233	0.282124	0.391357	0.0203178	hypo
chr2	160585333	160585397	3	65	21.6667	-16.198	-5.28008	-0.0901522	0.493384	0.583536	0.0148828	hypo
chr2	101178447	101178649	3	203	67.6667	-16.0738	-4.78803	-0.0736508	0.493191	0.566842	0.0137917	hypo
chr2	98965328	98965632	3	305	101.667	15.7198	5.55748	0.0768023	0.590653	0.51385	0.0142007	hyper
chr2	62683702	62683828	3	127	42.3333	-15.2408	-4.83557	-0.0731343	0.702485	0.775619	0.0144583	hypo
chr2	128173320	128173360	3	41	13.6667	-15.164	-4.76439	-0.0855786	0.234065	0.319643	0.0162887	hypo
chr2	48134735	48134797	3	63	21	-14.9934	-4.83815	-0.0718349	0.425201	0.497036	0.0137998	hypo
chr2	160918367	160918383	3	17	5.66667	-14.8664	-4.63206	-0.0760628	0.447442	0.523505	0.0146201	hypo
chr2	39859033	39859105	3	73	24.3333	-14.6718	-4.79726	-0.0735458	0.589346	0.662892	0.0149394	hypo
chr2	223607997	223608058	3	62	20.6667	-14.22	-4.65978	-0.0858209	0.447745	0.533565	0.0186583	hypo
chr2	27484653	27484670	3	18	6	-14.1747	-4.7225	-0.0789931	0.385324	0.464317	0.0155446	hypo
chr2	66649163	66649334	3	172	57.3333	-14.0817	-4.62014	-0.129464	0.606691	0.736155	0.0172001	hypo
chr2	106043977	106044047	3	71	23.6667	14.0806	4.70349	0.0731269	0.703291	0.630164	0.0162785	hyper
chr2	217235312	217235361	3	50	16.6667	14.0745	4.75077	0.0676929	0.492101	0.424408	0.0149131	hyper
chr2	100878303	100878653	3	351	117	14.0743	4.77936	0.0835271	0.340704	0.257177	0.0186657	hyper
chr2	186604132	186604189	3	58	19.3333	-14.0575	-4.66196	-0.0771078	0.494657	0.571765	0.0147313	hypo
chr2	243028198	243028241	3	44	14.6667	14.0068	4.71482	0.085874	0.15659	0.0707163	0.018369	hyper
chr2	200714978	200715022	2	45	22.5	-13.9675	-6.68592	-0.101651	0.33719	0.438841	0.0138113	hypo
chr2	30184937	30185006	3	70	23.3333	-13.9371	-4.64359	-0.0870072	0.65911	0.746117	0.015	hypo
chr2	60901865	60901952	3	88	29.3333	-13.8691	-4.61024	-0.0835915	0.510074	0.593666	0.0174278	hypo
chr2	185630479	185630698	3	220	73.3333	-13.8591	-4.61827	-0.0804941	0.532628	0.613122	0.0136005	hypo
chr2	114307351	114307536	2	186	93	-13.3573	-6.472	-0.157591	0.502182	0.659773	0.019923	hypo
chr2	45880179	45880338	2	160	80	-13.2062	-5.90295	-0.107718	0.280262	0.38798	0.0148894	hypo
chr2	190628945	190629128	2	184	92	-12.0787	-4.68129	-0.0921331	0.470698	0.562831	0.0151587	hypo
chr2	114298365	114298530	2	166	83	-11.7279	-4.84164	-0.120363	0.381873	0.502236	0.0163391	hypo
chr2	102973086	102973246	2	161	80.5	-11.6601	-5.10015	-0.091477	0.450432	0.541909	0.0149939	hypo
chr2	201826872	201826912	2	41	20.5	-11.6518	-5.7549	-0.0869176	0.387964	0.474882	0.0142741	hypo
chr2	170222387	170222387	1	1	1	11.3616	11.3616	0.167359	0.692397	0.525038	0.0146571	hyper
chr2	73340974	73341110	2	137	68.5	-11.2445	-5.46332	-0.0858925	0.580138	0.666031	0.0142416	hypo
chr2	102971678	102971690	2	13	6.5	-11.2374	-5.3594	-0.0823464	0.420036	0.502383	0.013906	hypo
chr2	35619391	35619516	2	126	63	11.1362	5.60699	0.106771	0.560951	0.45418	0.017937	hyper
chr2	202506626	202506790	2	165	82.5	-10.995	-4.98938	-0.0746975	0.587324	0.662022	0.0138291	hypo
chr2	179346191	179346483	2	293	146.5	-10.9149	-5.39932	-0.0838888	0.469329	0.553218	0.0138764	hypo
chr2	201390294	201390305	2	12	6	-10.5491	-5.27386	-0.0806689	0.450039	0.530707	0.014323	hypo
chr2	97002382	97002578	2	197	98.5	-10.5474	-5.20713	-0.0872619	0.516245	0.603507	0.0158976	hypo
chr2	220144988	220145006	2	19	9.5	-10.4493	-5.04517	-0.0783058	0.605393	0.683699	0.0143286	hypo
chr2	152267775	152267832	2	58	29	-10.4275	-5.03534	-0.0729632	0.355426	0.42839	0.0146631	hypo
chr2	243028684	243028727	2	44	22	10.404	5.2213	0.096421	0.26721	0.170789	0.018369	hyper
chr2	15700103	15700197	2	95	47.5	-10.3863	-4.61094	-0.0805786	0.389544	0.470122	0.0139021	hypo
chr2	170335647	170335679	2	33	16.5	-10.3473	-5.0955	-0.085797	0.557944	0.643741	0.0159083	hypo
chr2	68695340	68695418	2	79	39.5	-10.2281	-5.02211	-0.0757634	0.472538	0.548302	0.0142293	hypo
chr2	74943179	74943219	2	41	20.5	-10.1677	-5.0556	-0.0742667	0.429329	0.503596	0.0144993	hypo
chr2	153022644	153022705	2	62	31	-10.1419	-4.89329	-0.0944378	0.542069	0.636507	0.0171177	hypo
chr2	113521451	113521501	2	51	25.5	-9.84739	-4.85163	-0.061732	0.424488	0.48622	0.0140055	hypo
chr2	197132071	197132206	2	136	68	-9.75857	-4.68065	-0.0838344	0.439616	0.523451	0.0160235	hypo
chr2	85131661	85131702	2	42	21	-9.74994	-4.84662	-0.0713484	0.411276	0.482624	0.0146667	hypo
chr2	44394622	44394674	2	53	26.5	-9.62004	-4.69589	-0.0682805	0.676953	0.745233	0.0150002	hypo
chr2	211342261	211342480	2	220	110	-9.61503	-4.7076	-0.0715059	0.571172	0.642678	0.0140643	hypo
chr2	111060121	111060198	2	78	39	-9.5997	-4.6451	-0.187433	0.589988	0.777421	0.034567	hypo
chr2	220158982	220159001	2	20	10	-9.54984	-4.68078	-0.0770302	0.359779	0.436809	0.0156105	hypo
chr2	109253700	109253838	2	139	69.5	9.50657	4.84891	0.0798004	0.381162	0.301362	0.0171224	hyper
chr2	208492426	208492641	2	216	108	9.41743	4.73004	0.0774677	0.59093	0.513462	0.0157805	hyper
chr2	237252388	237252534	2	147	73.5	-9.3347	-4.65608	-0.0629795	0.348634	0.411613	0.0148531	hypo
chr2	240196422	240196432	2	11	5.5	9.33195	4.68026	0.10347	0.432431	0.328962	0.0217129	hyper
chr2	65091628	65091642	2	15	7.5	9.31946	4.67169	0.0747633	0.41987	0.345107	0.0178492	hyper
chr2	139536133	139536187	2	55	27.5	-9.24817	-4.62329	-0.0818426	0.457684	0.539527	0.0157689	hypo
chr2	174144730	174144754	2	25	12.5	-9.20654	-4.6028	-0.0662564	0.60005	0.666306	0.013971	hypo
chr2	87139952	87139952	1	1	1	7.50844	7.50844	0.150567	0.957421	0.806854	0.0179434	hyper
chr2	183252663	183252663	1	1	1	7.03458	7.03458	0.101759	0.902563	0.800804	0.0148684	hyper
chr2	114306880	114306880	1	1	1	-6.45622	-6.45622	-0.153663	0.58717	0.740834	0.0199122	hypo
chr2	157258422	157258422	1	1	1	-6.4169	-6.4169	-0.102984	0.598053	0.701037	0.0146488	hypo
chr2	20103092	20103092	1	1	1	-6.19285	-6.19285	-0.0902246	0.569437	0.659662	0.0146697	hypo
chr2	165696560	165696560	1	1	1	-6.12802	-6.12802	-0.0888275	0.264491	0.353319	0.0143129	hypo
chr2	101769587	101769587	1	1	1	-6.00898	-6.00898	-0.0841051	0.439711	0.523816	0.0153024	hypo
chr2	198668687	198668687	1	1	1	-5.85023	-5.85023	-0.0875796	0.184364	0.271944	0.01448	hypo
chr2	99770742	99770742	1	1	1	-5.7597	-5.7597	-0.0818767	0.34209	0.423967	0.014985	hypo
chr2	163176242	163176242	1	1	1	-5.75189	-5.75189	-0.0828555	0.749755	0.83261	0.0138311	hypo
chr2	27293664	27293664	1	1	1	-5.72949	-5.72949	-0.0832948	0.367431	0.450726	0.0140405	hypo
chr2	62933949	62933949	1	1	1	-5.65999	-5.65999	-0.0843909	0.368029	0.45242	0.0138784	hypo
chr2	217276744	217276744	1	1	1	-5.64919	-5.64919	-0.0947207	0.524396	0.619117	0.0161209	hypo
chr2	105458587	105458587	1	1	1	-5.6216	-5.6216	-0.0770551	0.594848	0.671903	0.0142456	hypo
chr2	230992069	230992069	1	1	1	5.57385	5.57385	0.0845903	0.734343	0.649753	0.0178194	hyper
chr2	26949365	26949365	1	1	1	-5.50187	-5.50187	-0.10091	0.717329	0.818239	0.0159559	hypo
chr2	74346869	74346869	1	1	1	-5.48364	-5.48364	-0.0785566	0.649111	0.727668	0.0150018	hypo
chr2	183252352	183252352	1	1	1	5.41902	5.41902	0.0777039	0.90225	0.824547	0.0148751	hyper
chr2	224905554	224905554	1	1	1	-5.38526	-5.38526	-0.0818428	0.695391	0.777234	0.0148838	hypo
chr2	214015790	214015790	1	1	1	5.38377	5.38377	0.078659	0.192385	0.113726	0.0142668	hyper
chr2	70370834	70370834	1	1	1	5.3554	5.3554	0.0742929	0.417801	0.343508	0.014456	hyper
chr2	230991728	230991728	1	1	1	5.35466	5.35466	0.0810111	0.64316	0.562149	0.0178184	hyper
chr2	168148419	168148419	1	1	1	-5.27342	-5.27342	-0.0816313	0.352762	0.434393	0.0141696	hypo
chr2	162016241	162016241	1	1	1	-5.22012	-5.22012	-0.0751812	0.543778	0.618959	0.0136824	hypo
chr2	201375431	201375431	1	1	1	-5.15147	-5.15147	-0.0822638	0.45781	0.540074	0.0140982	hypo
chr2	162931175	162931175	1	1	1	-5.1363	-5.1363	-0.0671496	0.30561	0.37276	0.0140734	hypo
chr2	161285986	161285986	1	1	1	-4.99441	-4.99441	-0.0937733	0.410593	0.504366	0.0175137	hypo
chr2	68289048	68289048	1	1	1	-4.9847	-4.9847	-0.0727998	0.421117	0.493917	0.0147769	hypo
chr2	54685489	54685489	1	1	1	-4.97136	-4.97136	-0.0766155	0.52047	0.597086	0.0144662	hypo
chr2	162852006	162852006	1	1	1	-4.94672	-4.94672	-0.0806729	0.568538	0.649211	0.0150376	hypo
chr2	241918176	241918176	1	1	1	4.89023	4.89023	0.111162	0.452372	0.341209	0.0229694	hyper
chr2	197790012	197790012	1	1	1	-4.87277	-4.87277	-0.0764581	0.763563	0.840021	0.0138325	hypo
chr2	128649179	128649179	1	1	1	-4.8645	-4.8645	-0.0767306	0.551594	0.628324	0.0169016	hypo
chr2	241917874	241917874	1	1	1	4.8232	4.8232	0.110049	0.578996	0.468946	0.0229309	hyper
chr2	120125533	120125533	1	1	1	-4.81597	-4.81597	-0.066116	0.27907	0.345186	0.0140839	hypo
chr2	60798226	60798226	1	1	1	-4.75661	-4.75661	-0.080969	0.548039	0.629008	0.0152376	hypo
chr2	73115471	73115471	1	1	1	-4.72875	-4.72875	-0.066328	0.513817	0.580145	0.0150353	hypo
chr2	134025220	134025220	1	1	1	4.72411	4.72411	0.0688715	0.45147	0.382599	0.0152431	hyper
chr2	209120545	209120545	1	1	1	-4.72344	-4.72344	-0.0687619	0.473018	0.54178	0.0143092	hypo
chr2	217277998	217277998	1	1	1	4.72162	4.72162	0.0679178	0.550858	0.48294	0.0151759	hyper
chr2	220305921	220305921	1	1	1	-4.72084	-4.72084	-0.0745325	0.648442	0.722975	0.014852	hypo
chr2	66807282	66807282	1	1	1	-4.71343	-4.71343	-0.0695716	0.254863	0.324435	0.0143495	hypo
chr2	99346316	99346316	1	1	1	-4.71033	-4.71033	-0.069759	0.465335	0.535094	0.01475	hypo
chr2	69613060	69613060	1	1	1	-4.7013	-4.7013	-0.0673531	0.2387	0.306053	0.0144718	hypo
chr2	60984665	60984665	1	1	1	-4.68224	-4.68224	-0.0690409	0.470969	0.54001	0.0143745	hypo
chr2	112657511	112657511	1	1	1	-4.67407	-4.67407	-0.0724416	0.263927	0.336368	0.0150364	hypo
chr2	64247910	64247910	1	1	1	-4.65682	-4.65682	-0.0766387	0.645759	0.722397	0.0159851	hypo
chr2	28973394	28973394	1	1	1	-4.64853	-4.64853	-0.0657274	0.419509	0.485236	0.0142516	hypo
chr2	53994110	53994110	1	1	1	4.64424	4.64424	0.0721039	0.623153	0.551049	0.014219	hyper
chr2	91937289	91937289	1	1	1	4.63101	4.63101	0.124511	0.449959	0.325448	0.0237428	hyper
chr2	74008058	74008058	1	1	1	-4.6255	-4.6255	-0.0699247	0.702687	0.772612	0.0140937	hypo
chr2	46527397	46527397	1	1	1	-4.62546	-4.62546	-0.0680291	0.510722	0.578751	0.0143533	hypo
chr2	128421406	128421406	1	1	1	-4.62471	-4.62471	-0.0807712	0.552814	0.633585	0.0162856	hypo
chr2	220093358	220093358	1	1	1	-4.62024	-4.62024	-0.0770306	0.198963	0.275993	0.014658	hypo
chr2	192541182	192541182	1	1	1	-4.61171	-4.61171	-0.0751807	0.622317	0.697498	0.0153124	hypo
chr2	201982666	201982666	1	1	1	-4.61056	-4.61056	-0.0726353	0.158227	0.230862	0.014534	hypo
chr2	2891726	2891726	1	1	1	-4.60826	-4.60826	-0.0706673	0.706366	0.777034	0.0138528	hypo
chr2	231305966	231305966	1	1	1	4.60502	4.60502	0.0823571	0.643711	0.561353	0.0162728	hyper
chr2	43161186	43161186	1	1	1	-4.60002	-4.60002	-0.0705443	0.4249	0.495445	0.0166358	hypo
chr20	62169969	62170669	25	701	28.04	-131.921	-4.64412	-0.113874	0.645705	0.759579	0.0183158	hypo
chr20	61937531	61938013	22	483	21.9545	116.482	5.83165	0.0889429	0.633787	0.544845	0.0180437	hyper
chr20	56203885	56204271	22	387	17.5909	112.307	5.3512	0.172653	0.559067	0.386414	0.0308047	hyper
chr20	3051860	3052172	15	313	20.8667	-109.435	-5.78641	-0.138017	0.371639	0.509655	0.017449	hypo
chr20	6751138	6751528	11	391	35.5455	-94.6554	-5.64496	-0.138556	0.282153	0.420709	0.015554	hypo
chr20	61453754	61454329	12	576	48	-72.8254	-4.91983	-0.115693	0.581952	0.697646	0.0185021	hypo
chr20	62695491	62695817	11	327	29.7273	-63.1846	-4.74459	-0.0975612	0.477496	0.575057	0.0164491	hypo
chr20	35373238	35373648	10	411	41.1	-62.9564	-4.65436	-0.106328	0.520599	0.626927	0.0161461	hypo
chr20	34000273	34000530	9	258	28.6667	-55.4272	-5.01121	-0.113304	0.618547	0.731851	0.0171791	hypo
chr20	35170306	35170608	9	303	33.6667	-53.7447	-4.87551	-0.100684	0.609757	0.71044	0.0162218	hypo
chr20	3961082	3961929	10	848	84.8	-50.3126	-4.70718	-0.0829949	0.333089	0.416084	0.0149673	hypo
chr20	6246047	6246546	10	500	50	-47.6914	-4.71603	-0.101494	0.440125	0.541619	0.0189502	hypo
chr20	61922339	61922510	9	172	19.1111	44.6105	5.1385	0.0798488	0.580548	0.500699	0.0170339	hyper
chr20	30556856	30557463	5	608	121.6	30.3937	7.30482	0.0853496	0.69813	0.612781	0.0154525	hyper
chr20	15014658	15014920	6	263	43.8333	-28.7255	-4.7129	-0.0792599	0.430301	0.509561	0.0158641	hypo
chr20	56297834	56297973	6	140	23.3333	-28.6854	-4.64974	-0.0704476	0.696858	0.767306	0.0148434	hypo
chr20	49308851	49309025	5	175	35	-26.1049	-4.74059	-0.0863036	0.328959	0.415262	0.0150646	hypo
chr20	3149320	3149495	5	176	35.2	-25.9875	-4.61363	-0.0987546	0.511383	0.610138	0.0173895	hypo
chr20	36035641	36035773	4	133	33.25	-23.7234	-5.46872	-0.112067	0.545555	0.657623	0.0184252	hypo
chr20	1974007	1974073	4	67	16.75	-20.5266	-5.11188	-0.0772885	0.485855	0.563143	0.0156779	hypo
chr20	46463148	46463368	4	221	55.25	-19.785	-4.66029	-0.0953474	0.696202	0.791549	0.016732	hypo
chr20	49306729	49306921	4	193	48.25	-19.6689	-4.73606	-0.0866095	0.286616	0.373225	0.0157593	hypo
chr20	62282908	62283002	4	95	23.75	-19.3512	-4.73866	-0.0824648	0.268257	0.350722	0.0165695	hypo
chr20	61478489	61478516	4	28	7	-18.8401	-4.63437	-0.0997344	0.650845	0.75058	0.0186265	hypo
chr20	30458861	30459158	3	298	99.3333	-18.4753	-5.23695	-0.0967501	0.389452	0.486202	0.015648	hypo
chr20	35374886	35374999	3	114	38	-15.9033	-4.7408	-0.0822191	0.496884	0.579103	0.0147656	hypo
chr20	270193	270479	2	287	143.5	15.3767	9.09141	0.126419	0.568875	0.442456	0.01593	hyper
chr20	30194437	30194456	2	20	10	-12.3272	-6.022	-0.114995	0.562033	0.677028	0.0179028	hypo
chr20	40245768	40245788	2	21	10.5	-12.182	-6.05126	-0.0860547	0.495928	0.581983	0.0148928	hypo
chr20	18119810	18119918	2	109	54.5	-11.9227	-4.87439	-0.0915998	0.505457	0.597056	0.014698	hypo
chr20	3994707	3994726	2	20	10	-10.5723	-5.27858	-0.0816622	0.339712	0.421375	0.0151631	hypo
chr20	43921480	43921500	2	21	10.5	-10.1557	-5.02752	-0.0939033	0.472453	0.566357	0.0172689	hypo
chr20	3758006	3758072	2	67	33.5	-9.87346	-4.64126	-0.0862225	0.523851	0.610074	0.0150238	hypo
chr20	32698354	32698474	2	121	60.5	-9.7881	-4.7472	-0.074996	0.567509	0.642505	0.0154473	hypo
chr20	55606696	55606709	2	14	7	9.40614	4.70839	0.0755965	0.514412	0.438815	0.0155848	hyper
chr20	19955176	19955195	2	20	10	9.25756	4.64177	0.0745158	0.262946	0.18843	0.0167417	hyper
chr20	3153415	3153415	1	1	1	-6.17065	-6.17065	-0.107422	0.312684	0.420106	0.0161019	hypo
chr20	815734	815734	1	1	1	-6.1188	-6.1188	-0.104018	0.428139	0.532158	0.0158734	hypo
chr20	2644206	2644206	1	1	1	5.58412	5.58412	0.0842478	0.394518	0.310271	0.0157458	hyper
chr20	18567975	18567975	1	1	1	-4.98488	-4.98488	-0.0872217	0.430789	0.51801	0.0151986	hypo
chr20	61478845	61478845	1	1	1	-4.96425	-4.96425	-0.104699	0.638492	0.743191	0.0186265	hypo
chr20	61437915	61437915	1	1	1	4.93514	4.93514	0.0921062	0.67188	0.579774	0.0190789	hyper
chr20	816121	816121	1	1	1	-4.92119	-4.92119	-0.0850297	0.638321	0.723351	0.0158734	hypo
chr20	23017679	23017679	1	1	1	-4.88555	-4.88555	-0.0837073	0.506677	0.590384	0.0160484	hypo
chr20	10016136	10016136	1	1	1	-4.88126	-4.88126	-0.077734	0.462819	0.540553	0.014986	hypo
chr20	4982935	4982935	1	1	1	-4.86135	-4.86135	-0.0721871	0.449586	0.521773	0.0155397	hypo
chr20	1973563	1973563	1	1	1	-4.81163	-4.81163	-0.0723066	0.511518	0.583825	0.0156779	hypo
chr20	39658922	39658922	1	1	1	-4.64592	-4.64592	-0.0718887	0.30617	0.378059	0.01514	hypo
chr20	48227356	48227356	1	1	1	4.60171	4.60171	0.0780252	0.414647	0.336622	0.017705	hyper
chr20	19955206	19955206	1	1	1	4.60112	4.60112	0.0738601	0.252798	0.178938	0.0166969	hyper
chr21	47009849	47010038	22	190	8.63636	121.807	6.08262	0.0846955	0.30838	0.223684	0.015993	hyper
chr21	43835332	43835920	17	589	34.6471	-109.368	-4.6773	-0.114828	0.573345	0.688173	0.017082	hypo
chr21	47402615	47402887	18	273	15.1667	-89.0741	-4.60494	-0.13104	0.389496	0.520536	0.0245767	hypo
chr21	47480391	47480909	10	519	51.9	-49.9909	-4.6007	-0.092515	0.476266	0.568781	0.0178955	hypo
chr21	45286526	45286744	6	219	36.5	-31.5105	-4.94801	-0.0909544	0.551538	0.642493	0.0156229	hypo
chr21	36771324	36771674	5	351	70.2	-24.4658	-4.63054	-0.0817644	0.412639	0.494403	0.0164403	hypo
chr21	45659892	45660037	4	146	36.5	-20.1329	-4.71785	-0.0917849	0.596033	0.687818	0.0167166	hypo
chr21	45927208	45927312	4	105	26.25	-20.0692	-4.75053	-0.0807958	0.749174	0.82997	0.0150025	hypo
chr21	19061638	19061850	4	213	53.25	-18.6247	-4.65057	-0.0746439	0.4762	0.550844	0.0164845	hypo
chr21	40554127	40554221	3	95	31.6667	-15.3821	-4.92734	-0.0861207	0.406812	0.492933	0.0155852	hypo
chr21	33652075	33652213	3	139	46.3333	-14.3448	-4.66667	-0.0733262	0.447269	0.520595	0.0155735	hypo
chr21	17101422	17101447	2	26	13	-11.9176	-5.76553	-0.0872407	0.599407	0.686647	0.0146467	hypo
chr21	43708749	43708766	2	18	9	-10.3165	-5.1252	-0.0826826	0.767451	0.850134	0.0160752	hypo
chr21	18985860	18985882	2	23	11.5	-10.2679	-5.00808	-0.0812784	0.61349	0.694768	0.0160653	hypo
chr21	34863297	34863312	2	16	8	-10.0245	-4.9729	-0.0791119	0.447441	0.526553	0.0149788	hypo
chr21	38631199	38631223	2	25	12.5	-9.9686	-4.80577	-0.0838019	0.437132	0.520934	0.0162489	hypo
chr21	45714202	45714227	2	26	13	9.84687	4.98747	0.114459	0.742449	0.62799	0.0254451	hyper
chr21	35838906	35838932	2	27	13.5	-9.44738	-4.71368	-0.0838177	0.605577	0.689394	0.0165157	hypo
chr21	30256869	30256869	1	1	1	5.20896	5.20896	0.0682645	0.323333	0.255069	0.0153204	hyper
chr21	47400282	47400282	1	1	1	-5.06855	-5.06855	-0.0863423	0.54433	0.630672	0.0158827	hypo
chr21	46921096	46921096	1	1	1	4.83188	4.83188	0.0913852	0.722737	0.631352	0.0170558	hyper
chr21	44314414	44314414	1	1	1	-4.75858	-4.75858	-0.0706738	0.341041	0.411714	0.0152547	hypo
chr22	20484010	20484790	108	781	7.23148	840.954	9.17799	0.138879	0.210101	0.0712227	0.0185221	hyper
chr22	21775541	21776308	16	768	48	-107.908	-5.19782	-0.245971	0.474266	0.720236	0.0373681	hypo
chr22	17600701	17600852	19	152	8	90.2685	4.83185	0.092424	0.303908	0.211484	0.0192532	hyper
chr22	45453959	45454750	13	792	60.9231	-75.5283	-4.62149	-0.106602	0.529317	0.635919	0.0173469	hypo
chr22	29601181	29601559	13	379	29.1538	-74.7199	-4.60478	-0.0974173	0.421363	0.518781	0.0167428	hypo
chr22	20135000	20135383	12	384	32	72.3868	6.67554	0.110612	0.707987	0.597375	0.0193526	hyper
chr22	46439651	46440092	11	442	40.1818	-65.348	-4.75469	-0.113419	0.388573	0.501992	0.0173192	hypo
chr22	25816368	25816566	10	199	19.9	-54.1142	-4.71571	-0.117376	0.315733	0.433109	0.0207398	hypo
chr22	45704931	45705042	11	112	10.1818	52.812	4.84815	0.0932297	0.45944	0.366211	0.0196848	hyper
chr22	17089876	17089994	9	119	13.2222	-42.8252	-4.61033	-0.111623	0.570841	0.682465	0.0198865	hypo
chr22	46349009	46349107	9	99	11	-41.6446	-4.60162	-0.0965821	0.454074	0.550656	0.0226765	hypo
chr22	31503073	31503171	7	99	14.1429	-36.952	-4.7842	-0.0979824	0.427269	0.525251	0.0183297	hypo
chr22	29427729	29427823	6	95	15.8333	-28.6874	-4.63894	-0.110423	0.31026	0.420683	0.0198471	hypo
chr22	36425745	36425911	5	167	33.4	-28.3084	-4.88219	-0.104044	0.3228	0.426843	0.01669	hypo
chr22	49489977	49490137	5	161	32.2	24.4925	4.99807	0.0850434	0.589524	0.504481	0.0189232	hyper
chr22	19959108	19959261	4	154	38.5	18.7644	4.75924	0.0997359	0.52365	0.423914	0.0210437	hyper
chr22	18594286	18594341	4	56	14	-18.7479	-4.64328	-0.088207	0.418957	0.507164	0.0178379	hypo
chr22	30000448	30000694	3	247	82.3333	-15.7379	-4.94953	-0.0883352	0.424512	0.512848	0.0169134	hypo
chr22	17588726	17588973	3	248	82.6667	-15.0238	-4.95713	-0.0800987	0.606912	0.687011	0.0165692	hypo
chr22	41985114	41985165	3	52	17.3333	-14.7795	-4.88499	-0.0798445	0.611911	0.691756	0.0165059	hypo
chr22	50607642	50607651	3	10	3.33333	-14.0508	-4.66243	-0.0881417	0.545996	0.634138	0.0174997	hypo
chr22	18559432	18559549	2	118	59	-9.87445	-4.90156	-0.0891483	0.345721	0.434869	0.0170171	hypo
chr22	22067261	22067291	2	31	15.5	-9.77224	-4.83138	-0.0801239	0.49044	0.570564	0.0168938	hypo
chr22	36423511	36423582	2	72	36	-9.74652	-4.7555	-0.088624	0.446632	0.535256	0.0164467	hypo
chr22	23863591	23863626	2	36	18	-9.33256	-4.60297	-0.0784536	0.35629	0.434743	0.016761	hypo
chr22	41810794	41810794	1	1	1	-5.78245	-5.78245	-0.0947343	0.516514	0.611249	0.0164581	hypo
chr22	30937690	30937690	1	1	1	5.50207	5.50207	0.0854014	0.693979	0.608578	0.0165026	hyper
chr22	18094580	18094580	1	1	1	4.82501	4.82501	0.08832	0.820104	0.731784	0.0173032	hyper
chr22	43251906	43251906	1	1	1	-4.79	-4.79	-0.0823335	0.609716	0.69205	0.0162358	hypo
chr22	28010944	28010944	1	1	1	-4.67707	-4.67707	-0.0768809	0.680325	0.757206	0.0166054	hypo
chr22	46469208	46469208	1	1	1	-4.66939	-4.66939	-0.100854	0.42805	0.528905	0.0191665	hypo
chr22	30684610	30684610	1	1	1	-4.64531	-4.64531	-0.0920499	0.504738	0.596788	0.0196062	hypo
chr22	21820967	21820967	1	1	1	4.63842	4.63842	0.107137	0.731655	0.624518	0.0236218	hyper
chr22	21369610	21369610	1	1	1	-4.62853	-4.62853	-0.095316	0.534404	0.62972	0.0181046	hypo
chr22	36784977	36784977	1	1	1	-4.61706	-4.61706	-0.0830726	0.768899	0.851971	0.016741	hypo
chr22	38199624	38199624	1	1	1	-4.60042	-4.60042	-0.0890938	0.514973	0.604067	0.0204031	hypo
chr3	50313980	50314358	35	379	10.8286	215.56	7.14512	0.0914215	0.501561	0.41014	0.0155837	hyper
chr3	71478030	71478943	22	914	41.5455	-172.24	-5.90114	-0.150476	0.328215	0.478691	0.0177623	hypo
chr3	169384940	169385603	13	664	51.0769	-110.643	-5.80968	-0.125193	0.423169	0.548362	0.0147726	hypo
chr3	160167987	160168238	18	252	14	106.496	6.55872	0.101368	0.39489	0.293522	0.0158923	hyper
chr3	127347536	127347802	15	267	17.8	91.5599	7.50975	0.0880145	0.334432	0.246417	0.0146503	hyper
chr3	186626845	186627422	15	578	38.5333	-83.38	-4.82746	-0.0963361	0.460134	0.55647	0.0162119	hypo
chr3	145969313	145969495	13	183	14.0769	-78.8146	-4.63502	-0.103068	0.568761	0.671829	0.0151932	hypo
chr3	193922356	193922598	12	243	20.25	-77.1222	-5.16006	-0.117063	0.267118	0.384181	0.0183578	hypo
chr3	43731533	43731712	14	180	12.8571	74.3209	5.67241	0.0861533	0.315983	0.22983	0.0146539	hyper
chr3	158430864	158431618	14	755	53.9286	71.9363	5.417	0.078082	0.586818	0.508736	0.0144956	hyper
chr3	15107267	15107499	12	233	19.4167	-71.6955	-4.62023	-0.0933822	0.527981	0.621363	0.0156524	hypo
chr3	129800053	129800990	11	938	85.2727	67.5662	6.82857	0.0621885	0.442452	0.380264	0.0199464	hyper
chr3	177076825	177076995	13	171	13.1538	-66.8769	-4.61477	-0.0855395	0.151832	0.237371	0.0164014	hypo
chr3	163217771	163218019	13	249	19.1538	66.0034	5.26565	0.0922061	0.766794	0.674588	0.0164876	hyper
chr3	141145212	141145941	13	730	56.1538	-63.7621	-4.60927	-0.0940984	0.440878	0.534976	0.0176886	hypo
chr3	62304134	62304351	11	218	19.8182	63.2318	6.30742	0.0733507	0.380045	0.306695	0.0142309	hyper
chr3	52488725	52489063	11	339	30.8182	-60.5877	-4.84445	-0.0853765	0.489211	0.574587	0.0151202	hypo
chr3	196013641	196013772	10	132	13.2	-58.7528	-5.10345	-0.0798446	0.783988	0.863833	0.0139513	hypo
chr3	179039174	179039691	10	518	51.8	-54.6202	-4.60208	-0.0810716	0.476557	0.557629	0.0145875	hypo
chr3	22412682	22412994	10	313	31.3	-54.5638	-4.76593	-0.101541	0.441008	0.542549	0.0201229	hypo
chr3	183145149	183145316	8	168	21	-54.3089	-5.48098	-0.0949813	0.559876	0.654858	0.0151552	hypo
chr3	128183092	128183358	7	267	38.1429	-54.2046	-6.68472	-0.122981	0.627518	0.750499	0.0147172	hypo
chr3	186528802	186529198	10	397	39.7	53.9052	6.34411	0.085776	0.83375	0.747974	0.0166567	hyper
chr3	52007301	52007481	10	181	18.1	-53.503	-4.76003	-0.0998337	0.523195	0.623029	0.0175422	hypo
chr3	50576776	50577200	10	425	42.5	-48.8259	-4.6017	-0.0842345	0.566091	0.650325	0.0151835	hypo
chr3	15902540	15903004	6	465	77.5	-47.5981	-4.94407	-0.118788	0.422332	0.54112	0.0147309	hypo
chr3	167968705	167969279	7	575	82.1429	-44.9205	-4.67764	-0.0884626	0.371851	0.460314	0.0142899	hypo
chr3	71835411	71835651	8	241	30.125	-43.1631	-4.94475	-0.0829577	0.485567	0.568524	0.0154449	hypo
chr3	72787178	72787540	6	363	60.5	-43.0095	-5.31308	-0.107157	0.427939	0.535095	0.0146524	hypo
chr3	171332521	171332733	9	213	23.6667	-42.8553	-4.62745	-0.0725708	0.692334	0.764905	0.0144083	hypo
chr3	131080015	131080235	7	221	31.5714	-41.6391	-5.20709	-0.127691	0.138723	0.266414	0.0211301	hypo
chr3	42694870	42695312	7	443	63.2857	-41.4252	-4.80503	-0.0890061	0.365512	0.454518	0.015821	hypo
chr3	39193251	39193660	7	410	58.5714	39.8471	6.33545	0.0850702	0.393737	0.308667	0.0157549	hyper
chr3	186647678	186647822	7	145	20.7143	38.2124	6.04932	0.0828875	0.583241	0.500353	0.0153807	hyper
chr3	11349239	11349575	7	337	48.1429	-36.5702	-4.91929	-0.108944	0.640363	0.749307	0.0187482	hypo
chr3	5022499	5022826	7	328	46.8571	-35.6908	-4.73551	-0.0809408	0.587123	0.668063	0.0173813	hypo
chr3	122398855	122399094	7	240	34.2857	-35.3359	-4.6685	-0.0757398	0.340407	0.416147	0.0163315	hypo
chr3	100210508	100210758	6	251	41.8333	33.9797	6.39539	0.0952711	0.603477	0.508206	0.0149678	hyper
chr3	38388909	38388997	6	89	14.8333	-33.5135	-5.24138	-0.0848446	0.529093	0.613937	0.0154119	hypo
chr3	44041323	44041434	6	112	18.6667	33.2581	5.86175	0.0768967	0.73156	0.654663	0.0143503	hyper
chr3	48694433	48694458	7	26	3.71429	32.2774	4.61726	0.15637	0.668894	0.512523	0.0338317	hyper
chr3	52738692	52738958	6	267	44.5	-32.2691	-4.62978	-0.0836568	0.244061	0.327718	0.0153896	hypo
chr3	49907638	49907832	6	195	32.5	-32.1824	-4.74594	-0.0871106	0.404064	0.491175	0.0152461	hypo
chr3	169483120	169483295	6	176	29.3333	-31.5127	-4.81372	-0.0733673	0.496937	0.570304	0.0138704	hypo
chr3	9774670	9774729	5	60	12	-29.9329	-5.87473	-0.0991772	0.516909	0.616086	0.0151287	hypo
chr3	193856245	193856408	4	164	41	-29.6694	-6.80773	-0.116244	0.451846	0.56809	0.0144246	hypo
chr3	197517313	197517461	5	149	29.8	-29.5318	-5.03384	-0.0883295	0.374768	0.463097	0.014346	hypo
chr3	48131201	48131297	6	97	16.1667	-29.3837	-4.65131	-0.0844266	0.521208	0.605635	0.0169153	hypo
chr3	171528758	171528947	6	190	31.6667	29.1769	5.05309	0.0707431	0.371687	0.300943	0.0164835	hyper
chr3	32443823	32443957	6	135	22.5	-28.7801	-4.62932	-0.0977217	0.408441	0.506163	0.019023	hypo
chr3	122400610	122400829	5	220	44	-28.4598	-5.03044	-0.0756273	0.580227	0.655855	0.0147541	hypo
chr3	9290043	9290270	6	228	38	28.4064	4.87965	0.0741282	0.502123	0.427995	0.016923	hyper
chr3	184210653	184210716	6	64	10.6667	27.9752	4.68636	0.0997104	0.444353	0.344643	0.0255762	hyper
chr3	64429681	64429749	6	69	11.5	27.9682	4.6804	0.0826535	0.649007	0.566353	0.0169157	hyper
chr3	51534617	51534740	5	124	24.8	-26.5165	-4.74033	-0.0919604	0.443162	0.535123	0.0160007	hypo
chr3	184428584	184428654	4	71	17.75	-26.2647	-5.05728	-0.0893763	0.313322	0.402698	0.0137786	hypo
chr3	146186802	146186923	5	122	24.4	-25.9118	-4.60907	-0.0828911	0.630166	0.713057	0.0158402	hypo
chr3	53380314	53380465	5	152	30.4	-25.9103	-4.84064	-0.0756425	0.360064	0.435706	0.0148571	hypo
chr3	168866394	168866525	5	132	26.4	-25.7867	-5.04104	-0.0745813	0.249398	0.323979	0.0136618	hypo
chr3	53148089	53148307	5	219	43.8	25.3598	5.11397	0.0789647	0.556389	0.477424	0.0156769	hyper
chr3	129611220	129611482	5	263	52.6	-24.915	-4.62306	-0.0752619	0.378206	0.453468	0.0149766	hypo
chr3	79065937	79066214	4	278	69.5	-24.645	-5.59888	-0.0993166	0.552517	0.651833	0.0146162	hypo
chr3	71115410	71115509	5	100	20	-24.6048	-4.67206	-0.116543	0.485431	0.601974	0.0213259	hypo
chr3	45980839	45981215	5	377	75.4	-23.8997	-4.70978	-0.063119	0.682203	0.745322	0.0137263	hypo
chr3	113235237	113235282	4	46	11.5	-23.7989	-5.79792	-0.0957774	0.246753	0.342531	0.016776	hypo
chr3	183734848	183734942	5	95	19	-23.5905	-4.6357	-0.0879284	0.535741	0.623669	0.018827	hypo
chr3	38537381	38537457	5	77	15.4	23.4892	4.77402	0.0750213	0.644068	0.569047	0.0156734	hyper
chr3	185870483	185870672	5	190	38	-23.3987	-4.63525	-0.0836328	0.463993	0.547625	0.0173334	hypo
chr3	87274985	87275187	4	203	50.75	-22.643	-4.67162	-0.0837546	0.793047	0.876801	0.0137589	hypo
chr3	135685597	135685816	4	220	55	-22.232	-4.96165	-0.08519	0.586693	0.671883	0.0146554	hypo
chr3	154042736	154042778	3	43	14.3333	-21.9081	-7.15966	-0.111557	0.52755	0.639107	0.0143895	hypo
chr3	50310223	50310255	4	33	8.25	-21.7666	-5.38647	-0.0950451	0.429165	0.524211	0.0163679	hypo
chr3	169383561	169383700	4	140	35	-21.4477	-4.85816	-0.0801743	0.408927	0.489101	0.0150932	hypo
chr3	160284424	160284623	4	200	50	-21.1147	-4.98236	-0.0999902	0.378509	0.478499	0.0185456	hypo
chr3	8544293	8544403	4	111	27.75	21.0447	5.60624	0.0757898	0.417795	0.342005	0.0162853	hyper
chr3	75485702	75485879	4	178	44.5	-21.0268	-4.8559	-0.0793573	0.41093	0.490287	0.0145635	hypo
chr3	183166299	183166398	2	100	50	-20.9209	-10.2651	-0.145887	0.40684	0.552726	0.0138317	hypo
chr3	111904015	111904231	4	217	54.25	-20.4969	-5.06394	-0.126684	0.473581	0.600265	0.0224106	hypo
chr3	136537031	136537267	3	237	79	-20.4898	-5.21594	-0.0996913	0.362536	0.462227	0.0140746	hypo
chr3	45429483	45429647	4	165	41.25	-20.3617	-4.64394	-0.0706394	0.411316	0.481956	0.0143598	hypo
chr3	13034483	13034691	4	209	52.25	-20.1669	-4.68093	-0.0824928	0.442298	0.524791	0.0154818	hypo
chr3	15470264	15470365	4	102	25.5	-20.0828	-4.61818	-0.0742522	0.268059	0.342311	0.0141302	hypo
chr3	160471574	160471938	3	365	121.667	-20.0121	-5.96484	-0.0971292	0.575707	0.672837	0.0138442	hypo
chr3	116394222	116394678	4	457	114.25	-19.9128	-4.81113	-0.0738287	0.667878	0.741707	0.0137303	hypo
chr3	127540172	127540300	4	129	32.25	-19.8598	-4.66389	-0.0828707	0.251714	0.334584	0.0157909	hypo
chr3	46661956	46662244	4	289	72.25	-19.8217	-4.6014	-0.0688716	0.645354	0.714226	0.013839	hypo
chr3	152881903	152882104	3	202	67.3333	-19.5925	-5.1804	-0.103487	0.283722	0.387209	0.0142043	hypo
chr3	190039597	190039748	4	152	38	19.3737	4.99895	0.0719575	0.537119	0.465162	0.0150899	hyper
chr3	150806415	150806563	3	149	49.6667	-17.5348	-5.46983	-0.0929328	0.46392	0.556853	0.0148095	hypo
chr3	32610886	32611018	3	133	44.3333	-16.8453	-4.7901	-0.0772608	0.426765	0.504026	0.0135804	hypo
chr3	174157332	174157429	3	98	32.6667	16.5618	5.85984	0.0756565	0.231471	0.155814	0.015029	hyper
chr3	44552885	44553066	3	182	60.6667	-16.2863	-4.67034	-0.0814394	0.649402	0.730842	0.0148025	hypo
chr3	196594195	196594273	3	79	26.3333	-16.2345	-5.13981	-0.0809918	0.457785	0.538777	0.0137845	hypo
chr3	180629678	180629755	3	78	26	-16.0573	-4.74259	-0.0812329	0.556872	0.638105	0.01449	hypo
chr3	50647884	50647994	3	111	37	16.0447	5.50361	0.0854523	0.544074	0.458622	0.0177411	hyper
chr3	183993442	183993571	3	130	43.3333	16.0344	5.59856	0.0871935	0.446514	0.359321	0.0151962	hyper
chr3	49823015	49823055	3	41	13.6667	15.3409	5.33931	0.0788174	0.380418	0.301601	0.0154961	hyper
chr3	87041171	87041233	3	63	21	-15.2178	-4.9161	-0.0824861	0.621957	0.704443	0.0145546	hypo
chr3	187454929	187455006	3	78	26	-15.1446	-4.78483	-0.0921567	0.408972	0.501129	0.016797	hypo
chr3	4533627	4533675	3	49	16.3333	-14.9885	-4.6298	-0.0727739	0.311257	0.384031	0.0138344	hypo
chr3	131099442	131099744	3	303	101	-14.754	-4.7261	-0.0679624	0.270242	0.338204	0.0141608	hypo
chr3	184078846	184078879	3	34	11.3333	-14.6174	-4.86373	-0.0805192	0.411115	0.491634	0.0162377	hypo
chr3	37904384	37904475	3	92	30.6667	-14.363	-4.7238	-0.0832337	0.175895	0.259128	0.0159897	hypo
chr3	118958713	118958763	3	51	17	-14.3348	-4.63661	-0.0782927	0.276245	0.354538	0.0162733	hypo
chr3	186284292	186284316	2	25	12.5	-14.3149	-7.04582	-0.0996873	0.501826	0.601514	0.0139109	hypo
chr3	193721805	193721828	3	24	8	-14.2979	-4.70385	-0.0806741	0.483677	0.564351	0.0139645	hypo
chr3	97482688	97482773	3	86	28.6667	-14.2171	-4.64145	-0.070152	0.547626	0.617778	0.0140252	hypo
chr3	48693063	48693135	3	73	24.3333	-14.1432	-4.61713	-0.0821847	0.329028	0.411213	0.0174812	hypo
chr3	194990472	194990642	2	171	85.5	12.8864	7.58501	0.0874704	0.374178	0.286708	0.0139308	hyper
chr3	12851212	12851369	2	158	79	-11.6414	-4.85533	-0.0800395	0.466705	0.546744	0.0140004	hypo
chr3	71477504	71477646	2	143	71.5	-11.574	-4.99774	-0.115709	0.582488	0.698197	0.0180301	hypo
chr3	120069353	120069560	2	208	104	-11.4956	-5.60028	-0.0829574	0.340563	0.423521	0.0138614	hypo
chr3	36423079	36423113	2	35	17.5	-11.4806	-5.60362	-0.0842216	0.528798	0.61302	0.0154095	hypo
chr3	158288371	158288415	2	45	22.5	-11.3412	-5.64674	-0.101523	0.56489	0.666412	0.0160871	hypo
chr3	50364870	50364963	2	94	47	11.2073	5.88507	0.0933581	0.597691	0.504333	0.0171519	hyper
chr3	150320413	150320447	2	35	17.5	-11.0112	-5.16998	-0.0816029	0.654509	0.736111	0.0140476	hypo
chr3	169685689	169685700	2	12	6	-10.8874	-5.31977	-0.0752126	0.594235	0.669448	0.0141536	hypo
chr3	57112043	57112045	2	3	1.5	-10.7549	-5.34623	-0.0782048	0.640397	0.718602	0.0147605	hypo
chr3	49313978	49314009	2	32	16	10.7508	5.49233	0.0757834	0.332463	0.25668	0.0135784	hyper
chr3	108309466	108309608	2	143	71.5	-10.7162	-4.9755	-0.0767367	0.450947	0.527684	0.0139345	hypo
chr3	49026740	49026771	2	32	16	-10.7116	-5.12484	-0.0791084	0.322471	0.40158	0.0144522	hypo
chr3	93691712	93691836	2	125	62.5	-10.4902	-4.88458	-0.0781769	0.560176	0.638353	0.0138405	hypo
chr3	99535726	99535793	2	68	34	10.4113	5.48661	0.0698374	0.509197	0.43936	0.0134705	hyper
chr3	125803661	125803740	2	80	40	-10.2742	-4.77694	-0.0742498	0.459414	0.533664	0.0139176	hypo
chr3	146260929	146260954	2	26	13	-10.1259	-5.00889	-0.0733371	0.238678	0.312016	0.0149397	hypo
chr3	167454498	167454529	2	32	16	-10.0265	-4.87457	-0.0691199	0.39838	0.467499	0.0134211	hypo
chr3	183543977	183544049	2	73	36.5	-9.90314	-4.76886	-0.0793873	0.490162	0.569549	0.0153276	hypo
chr3	184971385	184971425	2	41	20.5	-9.89499	-4.74333	-0.0893568	0.366432	0.455789	0.0164202	hypo
chr3	71115069	71115072	2	4	2	-9.79488	-4.86429	-0.115377	0.228532	0.343909	0.0211863	hypo
chr3	107245264	107245479	2	216	108	-9.7777	-4.82487	-0.0706308	0.474711	0.545342	0.0139789	hypo
chr3	185786309	185786405	2	97	48.5	-9.74103	-4.84054	-0.0817289	0.552741	0.63447	0.0161421	hypo
chr3	194409429	194409431	2	3	1.5	-9.68275	-4.82867	-0.0788507	0.176109	0.254959	0.0168899	hypo
chr3	196160325	196160385	2	61	30.5	9.58249	4.93408	0.0641472	0.55909	0.494943	0.0137602	hyper
chr3	9852455	9852546	2	92	46	-9.55156	-4.63871	-0.0744242	0.421338	0.495763	0.0152225	hypo
chr3	53915326	53915336	2	11	5.5	9.51031	4.7938	0.0639858	0.656619	0.592634	0.0137412	hyper
chr3	197232880	197232905	2	26	13	9.38462	4.77053	0.0764593	0.680751	0.604292	0.0168471	hyper
chr3	178777112	178777165	2	54	27	-9.37659	-4.68788	-0.0756597	0.746214	0.821873	0.013822	hypo
chr3	53196780	53196827	2	48	24	9.3547	4.73033	0.0764558	0.337948	0.261492	0.017061	hyper
chr3	14167683	14167716	2	34	17	9.34097	4.71459	0.0799756	0.701384	0.621409	0.015768	hyper
chr3	48264721	48264753	2	33	16.5	9.28417	4.65411	0.0670885	0.526951	0.459863	0.0157804	hyper
chr3	52446002	52446085	2	84	42	-9.26741	-4.61354	-0.0697745	0.547542	0.617317	0.0144921	hypo
chr3	56592151	56592160	2	10	5	-9.25404	-4.60108	-0.0747738	0.49279	0.567564	0.0143006	hypo
chr3	98619515	98619527	2	13	6.5	-9.24649	-4.60677	-0.0684486	0.351909	0.420358	0.0143942	hypo
chr3	49157371	49157371	1	1	1	-7.79655	-7.79655	-0.110362	0.538512	0.648875	0.0138962	hypo
chr3	178979807	178979807	1	1	1	7.46546	7.46546	0.0936902	0.364292	0.270602	0.0139328	hyper
chr3	128183662	128183662	1	1	1	-7.2639	-7.2639	-0.115966	0.543192	0.659158	0.0147172	hypo
chr3	192636697	192636697	1	1	1	7.2235	7.2235	0.107605	0.709595	0.601991	0.0140203	hyper
chr3	38065265	38065265	1	1	1	-7.01396	-7.01396	-0.104148	0.600674	0.704822	0.0142112	hypo
chr3	48646292	48646292	1	1	1	-6.0633	-6.0633	-0.0888973	0.281166	0.370063	0.0139585	hypo
chr3	127796627	127796627	1	1	1	-6.04614	-6.04614	-0.0897749	0.319927	0.409702	0.0140087	hypo
chr3	156394117	156394117	1	1	1	-5.96731	-5.96731	-0.0900673	0.193129	0.283196	0.014445	hypo
chr3	145877480	145877480	1	1	1	-5.91345	-5.91345	-0.116757	0.517258	0.634015	0.0157315	hypo
chr3	115511577	115511577	1	1	1	-5.77778	-5.77778	-0.128784	0.19899	0.327774	0.0209911	hypo
chr3	10029605	10029605	1	1	1	-5.72496	-5.72496	-0.0809367	0.486932	0.567869	0.0135066	hypo
chr3	75706434	75706434	1	1	1	-5.57536	-5.57536	-0.0911606	0.4078	0.498961	0.0164086	hypo
chr3	186857860	186857860	1	1	1	-5.51224	-5.51224	-0.0870772	0.414324	0.501401	0.0144796	hypo
chr3	122921773	122921773	1	1	1	5.46156	5.46156	0.0688486	0.631259	0.56241	0.0142903	hyper
chr3	51988956	51988956	1	1	1	-5.4205	-5.4205	-0.0980683	0.472487	0.570556	0.0191663	hypo
chr3	159480493	159480493	1	1	1	-5.21401	-5.21401	-0.0806071	0.31395	0.394557	0.0143593	hypo
chr3	132442462	132442462	1	1	1	-5.15862	-5.15862	-0.0744728	0.486818	0.561291	0.0135772	hypo
chr3	44665982	44665982	1	1	1	-5.12574	-5.12574	-0.0804496	0.756643	0.837092	0.0139841	hypo
chr3	50335461	50335461	1	1	1	-5.10033	-5.10033	-0.0746373	0.402738	0.477375	0.0141822	hypo
chr3	39150244	39150244	1	1	1	-5.08842	-5.08842	-0.0736696	0.466263	0.539932	0.0134851	hypo
chr3	33760545	33760545	1	1	1	-5.06446	-5.06446	-0.0709725	0.572421	0.643393	0.0143382	hypo
chr3	127427909	127427909	1	1	1	5.05445	5.05445	0.0902926	0.853976	0.763684	0.0164073	hyper
chr3	48755500	48755500	1	1	1	-4.99577	-4.99577	-0.073144	0.795011	0.868155	0.0137065	hypo
chr3	105828443	105828443	1	1	1	-4.93429	-4.93429	-0.0730821	0.798178	0.87126	0.015201	hypo
chr3	46037818	46037818	1	1	1	-4.9054	-4.9054	-0.0602112	0.175794	0.236006	0.0141396	hypo
chr3	11348927	11348927	1	1	1	-4.86909	-4.86909	-0.101998	0.643417	0.745416	0.0187482	hypo
chr3	39424466	39424466	1	1	1	4.85602	4.85602	0.0711032	0.55502	0.483917	0.0145352	hyper
chr3	184869837	184869837	1	1	1	4.85231	4.85231	0.0620758	0.265667	0.203591	0.0136159	hyper
chr3	38497546	38497546	1	1	1	4.79014	4.79014	0.0652611	0.391735	0.326474	0.0143667	hyper
chr3	156271720	156271720	1	1	1	-4.77178	-4.77178	-0.0731732	0.580013	0.653186	0.0136525	hypo
chr3	127428314	127428314	1	1	1	4.76342	4.76342	0.0857178	0.875397	0.789679	0.0164082	hyper
chr3	195680634	195680634	1	1	1	4.7544	4.7544	0.0976236	0.220834	0.123211	0.0217616	hyper
chr3	169529218	169529218	1	1	1	-4.72802	-4.72802	-0.0702507	0.511196	0.581447	0.0145874	hypo
chr3	14643142	14643142	1	1	1	4.71111	4.71111	0.0806046	0.57059	0.489985	0.0164935	hyper
chr3	195717788	195717788	1	1	1	-4.70487	-4.70487	-0.0718811	0.424615	0.496496	0.0140419	hypo
chr3	48540917	48540917	1	1	1	-4.70366	-4.70366	-0.0750136	0.419396	0.494409	0.0149642	hypo
chr3	23243966	23243966	1	1	1	4.70295	4.70295	0.0648024	0.425145	0.360342	0.014829	hyper
chr3	72788748	72788748	1	1	1	-4.68732	-4.68732	-0.0735436	0.526073	0.599617	0.0153767	hypo
chr3	124847933	124847933	1	1	1	4.68092	4.68092	0.0736096	0.690293	0.616683	0.018588	hyper
chr3	145967472	145967472	1	1	1	-4.68071	-4.68071	-0.0934521	0.768499	0.861951	0.0167412	hypo
chr3	146260222	146260222	1	1	1	-4.67706	-4.67706	-0.0676062	0.387622	0.455228	0.0149397	hypo
chr3	3839921	3839921	1	1	1	-4.67122	-4.67122	-0.0660751	0.630136	0.696211	0.0137539	hypo
chr3	42822447	42822447	1	1	1	-4.66908	-4.66908	-0.0708481	0.585925	0.656773	0.0134138	hypo
chr3	97539904	97539904	1	1	1	-4.66845	-4.66845	-0.0712129	0.443752	0.514965	0.0140616	hypo
chr3	186491044	186491044	1	1	1	-4.6406	-4.6406	-0.0756431	0.44374	0.519383	0.0162098	hypo
chr3	129693058	129693058	1	1	1	4.63667	4.63667	0.0745417	0.49606	0.421519	0.0166915	hyper
chr3	127794089	127794089	1	1	1	-4.63666	-4.63666	-0.0794258	0.370284	0.44971	0.0157898	hypo
chr3	113252833	113252833	1	1	1	4.63304	4.63304	0.0707359	0.508904	0.438169	0.0143711	hyper
chr3	184016352	184016352	1	1	1	-4.61864	-4.61864	-0.0735234	0.474856	0.548379	0.0142659	hypo
chr3	193968638	193968638	1	1	1	-4.60847	-4.60847	-0.0773375	0.512001	0.589339	0.0143474	hypo
chr3	122501043	122501043	1	1	1	-4.60765	-4.60765	-0.0739182	0.824831	0.89875	0.0146861	hypo
chr3	128599242	128599242	1	1	1	-4.60365	-4.60365	-0.0699233	0.462481	0.532405	0.0143664	hypo
chr4	819706	820075	63	370	5.87302	379.166	6.58983	0.07828	0.0874808	0.00920088	0.01311	hyper
chr4	10515	10875	65	361	5.55385	320.398	5.13527	0.0238319	0.821915	0.798083	0.0176462	hyper
chr4	1303620	1303886	20	267	13.35	111.373	6.07257	0.114242	0.497055	0.382813	0.019818	hyper
chr4	108851871	108852119	13	249	19.1538	-82.5146	-4.85979	-0.106888	0.26357	0.370458	0.0182083	hypo
chr4	183730234	183730771	15	538	35.8667	78.4586	5.55034	0.101086	0.266718	0.165632	0.0213937	hyper
chr4	8289706	8290190	13	485	37.3077	-71.2233	-4.8546	-0.1217	0.58985	0.71155	0.0204707	hypo
chr4	185368793	185369164	12	372	31	-60.2251	-4.81551	-0.139617	0.483757	0.623374	0.0227279	hypo
chr4	182160724	182161284	12	561	46.75	-58.8773	-4.61142	-0.0735402	0.843398	0.916938	0.0137493	hypo
chr4	103264451	103264880	7	430	61.4286	-56.11	-5.22165	-0.105239	0.329949	0.435188	0.0136017	hypo
chr4	80649296	80649743	6	448	74.6667	-41.8978	-6.78428	-0.145527	0.496804	0.642331	0.0161359	hypo
chr4	119186494	119186590	7	97	13.8571	40.9865	7.46265	0.135134	0.460249	0.325115	0.0235636	hyper
chr4	3404052	3404391	6	340	56.6667	40.3469	6.92751	0.10846	0.544483	0.436024	0.0149906	hyper
chr4	41217206	41217353	7	148	21.1429	-38.4551	-5.08454	-0.0894541	0.372839	0.462293	0.0157611	hypo
chr4	25429561	25429943	8	383	47.875	37.991	4.7936	0.0770864	0.836159	0.759072	0.016079	hyper
chr4	68409724	68409959	5	236	47.2	-35.3925	-5.5273	-0.10587	0.496542	0.602411	0.0131437	hypo
chr4	81104491	81104640	7	150	21.4286	-35.1146	-4.74475	-0.0908473	0.360226	0.451073	0.0179146	hypo
chr4	103682947	103683140	6	194	32.3333	-33.4221	-4.95534	-0.0749254	0.576213	0.651139	0.0142514	hypo
chr4	1243847	1243940	7	94	13.4286	33.2559	4.88645	0.102434	0.460544	0.35811	0.0197791	hyper
chr4	99063489	99063849	6	361	60.1667	-33.2304	-4.73436	-0.0835381	0.578121	0.661659	0.0153367	hypo
chr4	38319473	38319772	6	300	50	32.5469	5.82278	0.0861527	0.64693	0.560778	0.0145832	hyper
chr4	185777015	185777123	7	109	15.5714	-32.3526	-4.60285	-0.0731948	0.422063	0.495258	0.0190887	hypo
chr4	77173188	77173302	6	115	19.1667	31.309	5.61749	0.0783953	0.45192	0.373524	0.0152298	hyper
chr4	142558610	142558736	5	127	25.4	-28.998	-4.72918	-0.0809149	0.30979	0.390705	0.0136457	hypo
chr4	128887369	128887467	4	99	24.75	-25.862	-4.94047	-0.0884457	0.301833	0.390279	0.0142164	hypo
chr4	55100995	55101293	4	299	74.75	-25.8436	-5.28166	-0.0901387	0.387219	0.477357	0.0136329	hypo
chr4	6242201	6242500	5	300	60	-25.2662	-4.67497	-0.0776458	0.617782	0.695428	0.0137899	hypo
chr4	8896754	8896958	5	205	41	24.9836	5.23703	0.0851132	0.573929	0.488815	0.0180659	hyper
chr4	183766012	183766155	5	144	28.8	-24.6036	-4.76789	-0.0983361	0.685519	0.783856	0.0182167	hypo
chr4	1339381	1339480	5	100	20	24.5375	5.30217	0.086434	0.521733	0.435299	0.0187369	hyper
chr4	3404761	3404822	5	62	12.4	24.4674	5.15858	0.0806895	0.554672	0.473982	0.0149552	hyper
chr4	10458130	10458165	5	36	7.2	23.6141	4.78873	0.0650245	0.513924	0.4489	0.0142824	hyper
chr4	148841492	148841675	5	184	36.8	-23.2086	-4.62474	-0.0745727	0.757125	0.831698	0.0150824	hypo
chr4	121844638	121844888	4	251	62.75	-22.4868	-4.89659	-0.0771801	0.477091	0.554271	0.014316	hypo
chr4	155547474	155547539	4	66	16.5	-22.4182	-4.92065	-0.0948659	0.685801	0.780667	0.0150417	hypo
chr4	178364302	178364346	3	45	15	-19.9206	-5.93983	-0.0949309	0.283097	0.378028	0.0145682	hypo
chr4	100010881	100011012	4	132	33	-19.3194	-4.62677	-0.0785103	0.49549	0.574	0.014915	hypo
chr4	4290985	4291070	3	86	28.6667	-17.5407	-5.4463	-0.0816631	0.420557	0.50222	0.0138236	hypo
chr4	1863465	1863573	3	109	36.3333	-16.9362	-5.24055	-0.0882511	0.70085	0.789101	0.0155636	hypo
chr4	169930261	169930361	3	101	33.6667	-16.1889	-5.22547	-0.0930261	0.48604	0.579066	0.0148824	hypo
chr4	89080656	89080701	3	46	15.3333	-15.1309	-4.67552	-0.0701436	0.690415	0.760558	0.0135249	hypo
chr4	140217367	140217498	3	132	44	-14.9934	-4.63228	-0.0766284	0.428499	0.505127	0.0153969	hypo
chr4	152245745	152245797	3	53	17.6667	-14.576	-4.77906	-0.0817031	0.466477	0.54818	0.0160676	hypo
chr4	141173390	141173431	3	42	14	-14.4252	-4.79527	-0.0692453	0.33548	0.404725	0.0141619	hypo
chr4	178362345	178362419	3	75	25	14.0368	4.68984	0.0857658	0.435478	0.349713	0.0179667	hyper
chr4	184825903	184826033	2	131	65.5	-13.8306	-6.28609	-0.102497	0.446397	0.548894	0.0137607	hypo
chr4	72054398	72054460	2	63	31.5	-13.4142	-6.17312	-0.0838989	0.362077	0.445975	0.0134717	hypo
chr4	117847846	117848018	2	173	86.5	-12.8858	-5.98182	-0.096994	0.631291	0.728285	0.0143318	hypo
chr4	187111170	187111277	2	108	54	-12.0184	-5.22429	-0.0994123	0.691023	0.790435	0.0147392	hypo
chr4	83352858	83352950	2	93	46.5	-11.7003	-5.79604	-0.0825976	0.609572	0.692169	0.0135345	hypo
chr4	44727561	44727629	2	69	34.5	-11.0869	-5.41376	-0.0818729	0.59057	0.672443	0.0138247	hypo
chr4	89445475	89445521	2	47	23.5	-11.019	-5.38345	-0.0766454	0.352172	0.428818	0.0134112	hypo
chr4	77135853	77135875	2	23	11.5	-10.9615	-5.2893	-0.0738812	0.33427	0.408151	0.0138358	hypo
chr4	48189940	48190140	2	201	100.5	10.7196	5.42351	0.089498	0.415137	0.325639	0.0158017	hyper
chr4	3078153	3078182	2	30	15	-10.4367	-5.20453	-0.0876077	0.481504	0.569112	0.015498	hypo
chr4	100816135	100816165	2	31	15.5	-10.24	-5.07197	-0.0690658	0.669297	0.738362	0.0147011	hypo
chr4	143765772	143765902	2	131	65.5	-9.95267	-4.93053	-0.0786633	0.371299	0.449962	0.0141018	hypo
chr4	141676624	141676799	2	176	88	-9.70002	-4.63341	-0.0740021	0.33008	0.404082	0.0150064	hypo
chr4	100278109	100278397	2	289	144.5	9.6392	4.93425	0.0446248	0.6341	0.589475	0.0154045	hyper
chr4	108747152	108747155	2	4	2	-9.27719	-4.63338	-0.0662294	0.530282	0.596511	0.0142606	hypo
chr4	143769134	143769140	2	7	3.5	-9.24721	-4.61922	-0.081417	0.564574	0.645991	0.0151451	hypo
chr4	105418856	105418856	1	1	1	7.52831	7.52831	0.0999048	0.636558	0.536653	0.0136765	hyper
chr4	80648943	80648943	1	1	1	-6.9037	-6.9037	-0.144338	0.495991	0.64033	0.0161614	hypo
chr4	103421707	103421707	1	1	1	-6.73998	-6.73998	-0.0965372	0.595706	0.692243	0.0138071	hypo
chr4	183731085	183731085	1	1	1	6.24455	6.24455	0.114839	0.390257	0.275418	0.0199404	hyper
chr4	177117348	177117348	1	1	1	6.21814	6.21814	0.094168	0.57344	0.479272	0.0148421	hyper
chr4	103424156	103424156	1	1	1	-5.82379	-5.82379	-0.0911993	0.472888	0.564087	0.0148895	hypo
chr4	105419551	105419551	1	1	1	5.75192	5.75192	0.0756581	0.708868	0.63321	0.0136646	hyper
chr4	190155987	190155987	1	1	1	-5.5151	-5.5151	-0.126852	0.419932	0.546784	0.019591	hypo
chr4	87516935	87516935	1	1	1	-5.48519	-5.48519	-0.0744333	0.399564	0.473997	0.0139951	hypo
chr4	174290335	174290335	1	1	1	-5.46183	-5.46183	-0.091813	0.398242	0.490055	0.0139035	hypo
chr4	101119924	101119924	1	1	1	-5.36879	-5.36879	-0.0817134	0.731991	0.813705	0.0135901	hypo
chr4	13630228	13630228	1	1	1	-5.32641	-5.32641	-0.0775101	0.588108	0.665618	0.0136027	hypo
chr4	156297094	156297094	1	1	1	-5.25043	-5.25043	-0.0723003	0.602023	0.674323	0.0138117	hypo
chr4	71572092	71572092	1	1	1	-5.20929	-5.20929	-0.0714942	0.601751	0.673245	0.0139512	hypo
chr4	80650375	80650375	1	1	1	-5.15388	-5.15388	-0.115903	0.584488	0.700391	0.016134	hypo
chr4	34505390	34505390	1	1	1	4.94391	4.94391	0.0747012	0.689779	0.615078	0.0143732	hyper
chr4	53526629	53526629	1	1	1	-4.79608	-4.79608	-0.0688007	0.502428	0.571229	0.0136803	hypo
chr4	103998497	103998497	1	1	1	-4.77656	-4.77656	-0.0618024	0.618015	0.679818	0.0134677	hypo
chr4	3343444	3343444	1	1	1	-4.76712	-4.76712	-0.0824751	0.538153	0.620628	0.0188451	hypo
chr4	46909040	46909040	1	1	1	4.7627	4.7627	0.0662309	0.788587	0.722357	0.0154625	hyper
chr4	105418128	105418128	1	1	1	4.69563	4.69563	0.0611075	0.446401	0.385294	0.0136886	hyper
chr4	40633269	40633269	1	1	1	-4.67795	-4.67795	-0.066403	0.402078	0.468481	0.0135728	hypo
chr4	4249168	4249168	1	1	1	-4.67141	-4.67141	-0.0699375	0.473336	0.543273	0.0142505	hypo
chr4	154714576	154714576	1	1	1	4.65448	4.65448	0.0634931	0.604977	0.541484	0.0139704	hyper
chr4	169402798	169402798	1	1	1	-4.64641	-4.64641	-0.0609763	0.736377	0.797354	0.0136455	hypo
chr4	154606519	154606519	1	1	1	-4.63646	-4.63646	-0.0649149	0.429369	0.494283	0.0137649	hypo
chr4	120135473	120135473	1	1	1	-4.60552	-4.60552	-0.0705127	0.568356	0.638868	0.014628	hypo
chr4	119272912	119272912	1	1	1	-4.60303	-4.60303	-0.0684574	0.524149	0.592606	0.0137786	hypo
chr5	134526124	134526595	16	472	29.5	-121.453	-5.23947	-0.113918	0.627566	0.741484	0.014323	hypo
chr5	32018054	32019094	19	1041	54.7895	-107.399	-4.79062	-0.0883497	0.660003	0.748353	0.0159711	hypo
chr5	30804336	30805409	16	1074	67.125	-84.3014	-4.72896	-0.081217	0.725489	0.806706	0.0140254	hypo
chr5	74350106	74350321	14	216	15.4286	-77.9116	-4.78492	-0.102446	0.388436	0.490882	0.0197852	hypo
chr5	167512438	167513251	14	814	58.1429	-75.083	-4.82775	-0.0872057	0.504284	0.591489	0.0154067	hypo
chr5	119801835	119802092	6	258	43	-72.2502	-8.25626	-0.195388	0.398858	0.594246	0.0151505	hypo
chr5	138088071	138088335	10	265	26.5	-60.4588	-4.63513	-0.107994	0.292356	0.40035	0.0157803	hypo
chr5	53605192	53605422	9	231	25.6667	-56.5057	-5.26484	-0.0880897	0.43488	0.522969	0.014213	hypo
chr5	14873254	14873458	9	205	22.7778	-54.8219	-5.074	-0.0976656	0.448457	0.546123	0.0155498	hypo
chr5	137223886	137224431	9	546	60.6667	-53.7447	-4.72021	-0.114422	0.403494	0.517916	0.017503	hypo
chr5	68896716	68897015	11	300	27.2727	-52.6662	-4.63238	-0.187575	0.464761	0.652336	0.0361477	hypo
chr5	79553593	79553893	10	301	30.1	51.8251	5.76157	0.106449	0.386706	0.280257	0.0182393	hyper
chr5	95295740	95295988	10	249	24.9	-51.5976	-4.64719	-0.0990659	0.51286	0.611926	0.0187145	hypo
chr5	146888445	146888638	8	194	24.25	-51.0294	-5.82033	-0.0994321	0.495215	0.594648	0.0149079	hypo
chr5	170051413	170051795	9	383	42.5556	-49.7638	-5.02423	-0.095087	0.49437	0.589457	0.0154271	hypo
chr5	156885931	156886415	7	485	69.2857	-49.0518	-4.9824	-0.106485	0.740381	0.846866	0.0141401	hypo
chr5	32020531	32021107	9	577	64.1111	44.793	5.28643	0.0808252	0.743928	0.663102	0.0159507	hyper
chr5	63461001	63461184	6	184	30.6667	-40.1387	-5.32913	-0.108043	0.429454	0.537498	0.0150125	hypo
chr5	270951	271106	7	156	22.2857	-38.7187	-4.71274	-0.0932115	0.457796	0.551007	0.0175168	hypo
chr5	68856731	68856883	7	153	21.8571	37.0821	5.66908	0.092238	0.49642	0.404182	0.0186568	hyper
chr5	177707330	177707500	7	171	24.4286	-36.4313	-4.66701	-0.0792184	0.375615	0.454833	0.0159198	hypo
chr5	139420817	139421161	7	345	49.2857	-36.1306	-4.65079	-0.095336	0.587071	0.682407	0.0168123	hypo
chr5	80690499	80690588	5	90	18	-35.8522	-6.0921	-0.11289	0.360393	0.473283	0.0150704	hypo
chr5	130598295	130598727	6	433	72.1667	-33.5467	-4.70245	-0.0916569	0.63345	0.725107	0.0150743	hypo
chr5	374594	374815	6	222	37	33.0495	6.60629	0.0816539	0.569521	0.487867	0.0148585	hyper
chr5	138714257	138714322	7	66	9.42857	32.8213	4.73387	0.088327	0.734073	0.645746	0.019556	hyper
chr5	1654794	1655095	5	302	60.4	-30.5333	-5.32949	-0.0980805	0.580245	0.678325	0.015257	hypo
chr5	118605785	118606081	6	297	49.5	-30.3337	-4.75491	-0.0795948	0.229192	0.308786	0.0151344	hypo
chr5	60921010	60921122	6	113	18.8333	-30.2332	-4.73227	-0.0716613	0.404407	0.476068	0.0154723	hypo
chr5	74162924	74163057	5	134	26.8	-30.0078	-5.25802	-0.0848362	0.319818	0.404655	0.013938	hypo
chr5	14768092	14768310	6	219	36.5	29.1522	5.0072	0.0699636	0.829374	0.759411	0.0142227	hyper
chr5	64330959	64331126	5	168	33.6	-29.0188	-4.62046	-0.0843286	0.457671	0.541999	0.0146888	hypo
chr5	166420528	166420954	6	427	71.1667	-28.6818	-4.60777	-0.084721	0.694164	0.778885	0.0141769	hypo
chr5	150535915	150536045	6	131	21.8333	-28.1552	-4.60995	-0.071929	0.210489	0.282418	0.0154798	hypo
chr5	70582453	70582591	4	139	34.75	-27.1194	-6.54931	-0.174965	0.537354	0.712318	0.0235049	hypo
chr5	131608969	131609356	5	388	77.6	-26.0951	-4.71332	-0.105505	0.485241	0.590746	0.020647	hypo
chr5	121414594	121415023	4	430	107.5	-25.4854	-4.78404	-0.107055	0.213651	0.320705	0.0161009	hypo
chr5	138738367	138738703	5	337	67.4	-25.1266	-4.62218	-0.0782121	0.552015	0.630227	0.0147563	hypo
chr5	179920782	179920844	5	63	12.6	-24.4778	-4.77698	-0.0935693	0.620494	0.714063	0.0176548	hypo
chr5	100240820	100241085	4	266	66.5	-24.0562	-5.49775	-0.0923343	0.424056	0.51639	0.0142538	hypo
chr5	179232405	179232533	5	129	25.8	-23.7661	-4.63937	-0.0872302	0.466582	0.553812	0.0181164	hypo
chr5	14581221	14581363	4	143	35.75	-23.0026	-5.24892	-0.0817621	0.676762	0.758524	0.0140901	hypo
chr5	142148846	142149001	4	156	39	-22.0767	-4.85973	-0.0801926	0.275348	0.355541	0.0147841	hypo
chr5	63462445	63462538	4	94	23.5	-21.9493	-5.00507	-0.0807917	0.33551	0.416301	0.0133857	hypo
chr5	10335155	10335254	4	100	25	20.5618	5.18607	0.0740329	0.686633	0.6126	0.0153459	hyper
chr5	140070306	140070388	4	83	20.75	-20.5195	-4.98957	-0.074914	0.497228	0.572142	0.0143472	hypo
chr5	14666061	14666200	4	140	35	-20.5086	-4.84212	-0.0875718	0.352378	0.439949	0.0159729	hypo
chr5	99994916	99995170	4	255	63.75	-20.2651	-4.85249	-0.0716686	0.768674	0.840342	0.0136787	hypo
chr5	176450565	176450591	3	27	9	-19.0483	-6.08721	-0.0946459	0.410163	0.504808	0.0143788	hypo
chr5	178773219	178773355	4	137	34.25	18.9193	4.79465	0.0770752	0.619818	0.542743	0.0162791	hyper
chr5	73982691	73982897	3	207	69	-17.2843	-4.89458	-0.0885329	0.706039	0.794572	0.0142289	hypo
chr5	553869	554013	3	145	48.3333	-16.9274	-5.13686	-0.0964738	0.58576	0.682234	0.0156447	hypo
chr5	37391813	37392062	3	250	83.3333	16.5022	5.66437	0.080239	0.576912	0.496673	0.0140996	hyper
chr5	151137352	151137430	3	79	26.3333	-15.1852	-5.00786	-0.0809172	0.47632	0.557238	0.0144294	hypo
chr5	139077720	139077894	3	175	58.3333	-14.7564	-4.75749	-0.112185	0.523128	0.635313	0.0199274	hypo
chr5	94957315	94957341	3	27	9	-14.7282	-4.71986	-0.0868147	0.337075	0.423889	0.0165483	hypo
chr5	94621517	94621558	3	42	14	-14.4477	-4.73532	-0.076539	0.349299	0.425838	0.0148376	hypo
chr5	76580870	76581188	3	319	106.333	-14.2237	-4.66464	-0.0923987	0.692657	0.785055	0.0161886	hypo
chr5	30873585	30874035	3	451	150.333	-14.1552	-4.64839	-0.0744906	0.612738	0.687228	0.0155486	hypo
chr5	1294530	1294537	3	8	2.66667	14.1146	4.71018	0.0806854	0.529229	0.448543	0.0182291	hyper
chr5	10681425	10681533	3	109	36.3333	14.1091	4.82362	0.0811559	0.44392	0.362764	0.0170521	hyper
chr5	180669385	180669456	3	72	24	-14.0372	-4.61278	-0.0761407	0.385721	0.461862	0.0157997	hypo
chr5	150826078	150826107	2	30	15	-13.7817	-6.3707	-0.0919899	0.667614	0.759604	0.0134868	hypo
chr5	52084628	52084658	2	31	15.5	-13.1293	-6.22401	-0.106213	0.649146	0.755359	0.0149875	hypo
chr5	99872451	99872539	2	89	44.5	-13.1135	-5.94264	-0.0934316	0.66551	0.758941	0.0139135	hypo
chr5	54829607	54829712	2	106	53	-12.491	-6.2183	-0.102457	0.496317	0.598774	0.0140717	hypo
chr5	9544301	9544313	2	13	6.5	-12.0446	-5.96725	-0.098016	0.39535	0.493366	0.0156496	hypo
chr5	64332448	64332532	2	85	42.5	-12.0032	-5.00068	-0.0808367	0.762734	0.843571	0.0136004	hypo
chr5	134210985	134210991	2	7	3.5	-11.994	-5.97015	-0.092072	0.351415	0.443487	0.0144223	hypo
chr5	115179134	115179231	2	98	49	-11.5694	-5.42817	-0.0892385	0.402599	0.491837	0.0144511	hypo
chr5	75012462	75012466	2	5	2.5	-11.0332	-5.45161	-0.0866671	0.373619	0.460286	0.0139917	hypo
chr5	82766611	82766619	2	9	4.5	-10.3887	-5.11535	-0.0805138	0.249749	0.330263	0.0155637	hypo
chr5	146615139	146615345	2	207	103.5	-10.365	-4.61311	-0.0896605	0.539568	0.629229	0.016912	hypo
chr5	121412092	121412136	2	45	22.5	-10.2546	-5.05012	-0.0921223	0.247932	0.340054	0.0167708	hypo
chr5	133748294	133748363	2	70	35	-10.1174	-4.92076	-0.0729227	0.389732	0.462655	0.0141753	hypo
chr5	150604128	150604170	2	43	21.5	10.0349	5.22827	0.0729736	0.271708	0.198735	0.0148613	hyper
chr5	111496240	111496268	2	29	14.5	9.6017	4.80941	0.0578918	0.284811	0.22692	0.0138706	hyper
chr5	70196121	70196121	1	1	1	6.28821	6.28821	0.107716	0.916028	0.808312	0.0174292	hyper
chr5	69320703	69320703	1	1	1	-6.22506	-6.22506	-0.10084	0.724513	0.825353	0.0154093	hypo
chr5	70583052	70583052	1	1	1	-5.8248	-5.8248	-0.153671	0.341451	0.495122	0.0235175	hypo
chr5	39075932	39075932	1	1	1	-5.65221	-5.65221	-0.0852403	0.2608	0.34604	0.0142947	hypo
chr5	14992675	14992675	1	1	1	5.46734	5.46734	0.0949292	0.602871	0.507942	0.0175191	hyper
chr5	157171934	157171934	1	1	1	-5.2645	-5.2645	-0.0803017	0.279488	0.359789	0.0142232	hypo
chr5	75381356	75381356	1	1	1	5.18982	5.18982	0.0754485	0.593079	0.517631	0.0140929	hyper
chr5	31856039	31856039	1	1	1	5.17763	5.17763	0.0660473	0.517532	0.451485	0.0140531	hyper
chr5	102092177	102092177	1	1	1	-5.14756	-5.14756	-0.0722976	0.291697	0.363995	0.0139494	hypo
chr5	134075689	134075689	1	1	1	-5.08143	-5.08143	-0.074557	0.588862	0.663419	0.0137905	hypo
chr5	158689264	158689264	1	1	1	-5.02824	-5.02824	-0.0726474	0.766898	0.839545	0.0144161	hypo
chr5	135467775	135467775	1	1	1	-4.90593	-4.90593	-0.0768379	0.579447	0.656285	0.0139501	hypo
chr5	34007280	34007280	1	1	1	-4.86651	-4.86651	-0.0676125	0.299893	0.367506	0.0135205	hypo
chr5	36874791	36874791	1	1	1	-4.84409	-4.84409	-0.0624584	0.572351	0.63481	0.0137206	hypo
chr5	151138937	151138937	1	1	1	-4.80403	-4.80403	-0.0726964	0.6727	0.745396	0.01356	hypo
chr5	156569064	156569064	1	1	1	-4.76265	-4.76265	-0.0708074	0.57155	0.642358	0.0134481	hypo
chr5	119799531	119799531	1	1	1	-4.75794	-4.75794	-0.103851	0.0681333	0.171984	0.018564	hypo
chr5	179124978	179124978	1	1	1	-4.7492	-4.7492	-0.0680769	0.381633	0.44971	0.0141712	hypo
chr5	167511920	167511920	1	1	1	-4.73983	-4.73983	-0.0763952	0.570796	0.647192	0.015165	hypo
chr5	80689314	80689314	1	1	1	-4.72681	-4.72681	-0.0780693	0.601995	0.680064	0.0154044	hypo
chr5	166404918	166404918	1	1	1	-4.71521	-4.71521	-0.0763699	0.631336	0.707706	0.0139753	hypo
chr5	89855378	89855378	1	1	1	-4.69144	-4.69144	-0.0678406	0.278465	0.346305	0.0139815	hypo
chr5	61601381	61601381	1	1	1	-4.68098	-4.68098	-0.0610872	0.59295	0.654037	0.013688	hypo
chr5	138863041	138863041	1	1	1	-4.66093	-4.66093	-0.0681081	0.798442	0.86655	0.0139936	hypo
chr5	150079746	150079746	1	1	1	-4.65758	-4.65758	-0.0718081	0.222579	0.294387	0.0135543	hypo
chr5	82273946	82273946	1	1	1	4.63193	4.63193	0.076087	0.895319	0.819232	0.0143335	hyper
chr6	105388252	105388756	83	505	6.08434	512.961	6.91497	0.0876953	0.23715	0.149455	0.0151517	hyper
chr6	169977356	169977900	56	545	9.73214	-352.331	-4.72607	-0.118888	0.735372	0.85426	0.0177399	hypo
chr6	150040080	150040344	24	265	11.0417	-202.911	-5.1683	-0.168919	0.377834	0.546753	0.0180993	hypo
chr6	139012683	139013177	15	495	33	120.484	10.7458	0.177946	0.428437	0.250491	0.0208673	hyper
chr6	36259519	36260259	16	741	46.3125	95.1861	6.99572	0.0936291	0.622844	0.529215	0.0160696	hyper
chr6	137114595	137115034	15	440	29.3333	-88.9891	-4.76509	-0.103758	0.511298	0.615056	0.0163514	hypo
chr6	169560894	169561436	17	543	31.9412	87.7246	5.38709	0.108474	0.584293	0.475819	0.021048	hyper
chr6	109018805	109019461	16	657	41.0625	86.6523	5.73532	0.0978312	0.727799	0.629968	0.0173298	hyper
chr6	87862438	87862829	13	392	30.1538	-80.4063	-4.87052	-0.125951	0.32961	0.455561	0.0182413	hypo
chr6	16323072	16323520	11	449	40.8182	66.2168	6.61344	0.100172	0.58503	0.484857	0.0177619	hyper
chr6	107955164	107955295	13	132	10.1538	62.4432	4.89214	0.0665942	0.383517	0.316923	0.01489	hyper
chr6	29759309	29759749	10	441	44.1	-61.2836	-5.03575	-0.115626	0.536641	0.652268	0.0193909	hypo
chr6	30641220	30641456	11	237	21.5455	59.7277	5.92433	0.0803015	0.553045	0.472744	0.0150435	hyper
chr6	31870588	31870927	11	340	30.9091	-58.7154	-4.65734	-0.0838468	0.291581	0.375428	0.015897	hypo
chr6	26284213	26284442	10	230	23	-53.6296	-4.69654	-0.105227	0.420641	0.525868	0.0190825	hypo
chr6	154832568	154832930	10	363	36.3	-52.4628	-4.87037	-0.0931172	0.54794	0.641057	0.0182105	hypo
chr6	126067399	126067638	9	240	26.6667	-50.4717	-4.8958	-0.0888461	0.493294	0.58214	0.0142401	hypo
chr6	33292379	33292488	9	110	12.2222	-48.4223	-4.78543	-0.0977369	0.615351	0.713087	0.0181266	hypo
chr6	24400786	24401023	7	238	34	48.1938	9.06824	0.0989686	0.317619	0.21865	0.0158861	hyper
chr6	56955949	56956147	7	199	28.4286	47.4988	7.27566	0.102954	0.32877	0.225816	0.0149208	hyper
chr6	42219831	42220472	9	642	71.3333	47.3471	5.48424	0.0836453	0.664328	0.580682	0.0152217	hyper
chr6	28956829	28957039	8	211	26.375	46.9136	6.71265	0.0783075	0.360847	0.28254	0.0153507	hyper
chr6	38608523	38608738	9	216	24	-46.6277	-4.77261	-0.0809497	0.503168	0.584117	0.0148793	hypo
chr6	131335055	131336044	9	990	110	-46.0699	-4.70759	-0.0845591	0.528927	0.613486	0.0137108	hypo
chr6	130688227	130688652	8	426	53.25	-44.5329	-4.62369	-0.087464	0.52437	0.611834	0.0163469	hypo
chr6	36391826	36391989	8	164	20.5	-43.1296	-4.70178	-0.0911319	0.569416	0.660548	0.0161657	hypo
chr6	131382198	131382627	8	430	53.75	-42.5164	-4.65124	-0.0789279	0.58074	0.659668	0.014593	hypo
chr6	90538439	90538646	7	208	29.7143	-41.9517	-4.63263	-0.0915431	0.451515	0.543059	0.0151711	hypo
chr6	24358727	24358888	6	162	27	-40.6515	-5.40208	-0.121824	0.659437	0.781261	0.0174141	hypo
chr6	30882874	30883203	7	330	47.1429	-40.3455	-5.19216	-0.111163	0.500348	0.611511	0.0190099	hypo
chr6	42146454	42146626	8	173	21.625	39.5132	5.13485	0.0935391	0.756884	0.663345	0.0189206	hyper
chr6	12049523	12049763	7	241	34.4286	38.7909	5.87157	0.0850679	0.683455	0.598387	0.0147157	hyper
chr6	158115044	158115402	8	359	44.875	-38.1946	-4.60605	-0.0625616	0.616307	0.678869	0.0141033	hypo
chr6	15504923	15505122	8	200	25	38.0898	4.83981	0.0929527	0.578313	0.48536	0.0173096	hyper
chr6	39196271	39196409	8	139	17.375	37.4213	4.71259	0.113266	0.392053	0.278787	0.025191	hyper
chr6	35743996	35744091	7	96	13.7143	37.1174	5.46411	0.0992351	0.619304	0.520069	0.0194227	hyper
chr6	27857870	27858057	6	188	31.3333	37.0479	6.47235	0.0983824	0.573988	0.475606	0.0155399	hyper
chr6	42927816	42927895	7	80	11.4286	-36.3217	-5.107	-0.0871617	0.360066	0.447227	0.0160437	hypo
chr6	31890567	31891006	7	440	62.8571	-35.8373	-4.67523	-0.0762566	0.662179	0.738436	0.0146348	hypo
chr6	33420758	33421025	6	268	44.6667	-35.4989	-5.15934	-0.0978667	0.414445	0.512312	0.0168927	hypo
chr6	26018209	26018386	6	178	29.6667	35.1751	6.34421	0.0909063	0.633843	0.542937	0.0177448	hyper
chr6	119400781	119401102	6	322	53.6667	-34.9017	-4.6318	-0.0863109	0.415639	0.50195	0.0144303	hypo
chr6	33739710	33739826	7	117	16.7143	-33.7744	-4.66455	-0.103186	0.508621	0.611807	0.0191575	hypo
chr6	31371967	31372117	6	151	25.1667	-33.6599	-4.90395	-0.099392	0.461114	0.560506	0.0153223	hypo
chr6	74364667	74364928	6	262	43.6667	-32.6545	-4.6151	-0.0865698	0.18808	0.27465	0.0156309	hypo
chr6	25057441	25057728	6	288	48	31.9183	5.81101	0.0967659	0.466657	0.369891	0.0186904	hyper
chr6	37673837	37674085	5	249	49.8	31.6046	7.6402	0.0969924	0.544347	0.447354	0.0146246	hyper
chr6	41651775	41651887	6	113	18.8333	-31.4342	-4.89552	-0.0911872	0.331089	0.422276	0.014921	hypo
chr6	27531998	27532230	6	233	38.8333	31.3756	5.43307	0.0864368	0.780718	0.694282	0.0156916	hyper
chr6	166666484	166666588	6	105	17.5	30.7133	5.4531	0.0942961	0.685422	0.591126	0.0162856	hyper
chr6	41753796	41753905	6	110	18.3333	-30.6062	-4.71139	-0.0947394	0.590371	0.685111	0.0172963	hypo
chr6	30922433	30922803	5	371	74.2	-30.2146	-5.22683	-0.0998327	0.529524	0.629356	0.0164724	hypo
chr6	100441223	100441322	6	100	16.6667	30.0514	5.13046	0.065249	0.351328	0.286079	0.014276	hyper
chr6	1443390	1443760	6	371	61.8333	28.8289	4.89664	0.0670152	0.764025	0.69701	0.0152745	hyper
chr6	26233005	26233168	6	164	27.3333	-28.818	-4.70189	-0.0944033	0.317274	0.411678	0.0195023	hypo
chr6	119398520	119398713	4	194	48.5	-28.1389	-4.9105	-0.101247	0.653389	0.754636	0.0140861	hypo
chr6	26171370	26171564	3	195	65	-26.8555	-7.65438	-0.136677	0.427595	0.564273	0.0147672	hypo
chr6	147527659	147528200	4	542	135.5	-26.2374	-5.83511	-0.113217	0.535993	0.649211	0.0162474	hypo
chr6	3000793	3000844	5	52	10.4	-26.1758	-4.68807	-0.0785103	0.62814	0.70665	0.014493	hypo
chr6	29617188	29617243	5	56	11.2	25.8776	5.30199	0.0713014	0.613813	0.542511	0.0158053	hyper
chr6	41885345	41885510	4	166	41.5	25.7423	6.77978	0.0943477	0.648663	0.554315	0.0153468	hyper
chr6	42372246	42372456	5	211	42.2	25.5006	5.40544	0.0849499	0.722152	0.637203	0.0159999	hyper
chr6	12052247	12052679	5	433	86.6	-25.0997	-4.62449	-0.0695541	0.450268	0.519822	0.0148624	hypo
chr6	43231349	43231462	5	114	22.8	-25.0706	-4.77569	-0.108619	0.405433	0.514051	0.0185767	hypo
chr6	36409950	36410057	5	108	21.6	23.8366	4.84823	0.0912492	0.768245	0.676996	0.0172379	hyper
chr6	43253475	43253553	5	79	15.8	23.6761	4.80314	0.0759095	0.494731	0.418821	0.0164216	hyper
chr6	27219962	27220043	4	82	20.5	23.6691	6.43773	0.0778145	0.414532	0.336718	0.0142912	hyper
chr6	39692454	39692609	4	156	39	-23.6083	-5.17013	-0.0914161	0.284578	0.375994	0.0142206	hypo
chr6	28884726	28885017	5	292	58.4	23.5075	4.76324	0.0978188	0.550739	0.45292	0.0206441	hyper
chr6	44186686	44186741	5	56	11.2	-23.4307	-4.61837	-0.0852107	0.23648	0.32169	0.0198145	hypo
chr6	27783438	27783500	5	63	12.6	-23.3876	-4.60559	-0.0813109	0.449763	0.531074	0.0156022	hypo
chr6	35654801	35654930	2	130	65	-22.1519	-9.52519	-0.16101	0.3505	0.511511	0.0146545	hypo
chr6	29719792	29720019	3	228	76	-21.7835	-5.61268	-0.116344	0.476944	0.593288	0.0150326	hypo
chr6	28193622	28194030	4	409	102.25	21.5743	6.08043	0.0810641	0.425141	0.344077	0.0164146	hyper
chr6	43196542	43196647	4	106	26.5	-21.3988	-4.77398	-0.078178	0.442289	0.520467	0.0146928	hypo
chr6	27065363	27065428	4	66	16.5	21.131	5.47581	0.0747463	0.537601	0.462854	0.0145075	hyper
chr6	36356162	36356244	3	83	27.6667	-21.0884	-6.4722	-0.115588	0.374707	0.490294	0.0154078	hypo
chr6	31125417	31125529	4	113	28.25	-20.8788	-4.78038	-0.081974	0.371079	0.453053	0.0147922	hypo
chr6	13923912	13924231	4	320	80	-20.4149	-4.75548	-0.0821839	0.54248	0.624664	0.0143645	hypo
chr6	13367625	13367701	4	77	19.25	-20.3766	-5.04967	-0.0820623	0.53273	0.614793	0.0149978	hypo
chr6	6744543	6744967	4	425	106.25	-20.2627	-4.69479	-0.077847	0.771624	0.849471	0.0146819	hypo
chr6	109417711	109417827	4	117	29.25	-19.6031	-4.66997	-0.0754218	0.410492	0.485914	0.0146998	hypo
chr6	150263831	150263961	4	131	32.75	-19.5684	-4.74891	-0.0784619	0.445066	0.523528	0.014828	hypo
chr6	170747743	170747777	4	35	8.75	19.5253	4.9324	0.102953	0.467619	0.364666	0.0203929	hyper
chr6	13013187	13013245	4	59	14.75	-18.9615	-4.63772	-0.0693271	0.52299	0.592317	0.0153582	hypo
chr6	27634604	27634726	4	123	30.75	-18.9532	-4.61594	-0.0735066	0.53581	0.609316	0.0145797	hypo
chr6	33377317	33377471	3	155	51.6667	18.7566	6.98476	0.0815761	0.433164	0.351588	0.0140436	hyper
chr6	36952476	36952592	3	117	39	18.6159	6.76531	0.0851609	0.572612	0.487451	0.0143603	hyper
chr6	31866586	31866825	3	240	80	-18.502	-5.51097	-0.131816	0.272394	0.404209	0.0218443	hypo
chr6	111137655	111138008	3	354	118	-18.457	-4.88804	-0.100514	0.321883	0.422397	0.0149119	hypo
chr6	36928546	36928866	3	321	107	-17.1491	-4.69818	-0.150013	0.675651	0.825663	0.0242145	hypo
chr6	35745178	35745304	3	127	42.3333	16.8905	5.6763	0.109785	0.746299	0.636514	0.0201754	hyper
chr6	24494254	24494462	3	209	69.6667	-16.8896	-5.35659	-0.0886941	0.549745	0.63844	0.0140253	hypo
chr6	116576353	116576566	3	214	71.3333	-16.6853	-5.14712	-0.0842356	0.525611	0.609846	0.0139472	hypo
chr6	147527033	147527113	3	81	27	-16.6827	-5.24859	-0.0970756	0.360309	0.457385	0.0161787	hypo
chr6	46621471	46621609	3	139	46.3333	-16.4088	-4.97579	-0.0787278	0.422531	0.501258	0.0139968	hypo
chr6	33167060	33167305	3	246	82	-15.9431	-4.6813	-0.0947142	0.570945	0.665659	0.0158738	hypo
chr6	36955046	36955169	3	124	41.3333	-15.8597	-5.17413	-0.0831653	0.379699	0.462864	0.0150231	hypo
chr6	26422779	26422872	3	94	31.3333	-15.5217	-4.74701	-0.0862665	0.639773	0.72604	0.0142524	hypo
chr6	160391205	160391241	3	37	12.3333	15.3494	5.55338	0.0742016	0.335541	0.26134	0.0137558	hyper
chr6	46703538	46703670	3	133	44.3333	14.9279	5.10859	0.0561713	0.303988	0.247817	0.0139053	hyper
chr6	43335407	43335635	3	229	76.3333	14.7898	5.09284	0.0636101	0.534053	0.470443	0.0148047	hyper
chr6	73972184	73972354	3	171	57	-14.7825	-4.67466	-0.0778286	0.506583	0.584411	0.0145483	hypo
chr6	27144089	27144128	3	40	13.3333	-14.5967	-4.83739	-0.0775046	0.299304	0.376808	0.0149675	hypo
chr6	13815444	13815568	3	125	41.6667	-14.4749	-4.67694	-0.0711191	0.41746	0.488579	0.0141744	hypo
chr6	146351314	146351461	3	148	49.3333	14.4714	5.06872	0.0752555	0.531784	0.456528	0.0137964	hyper
chr6	11172532	11172760	3	229	76.3333	-14.3106	-4.69772	-0.0731879	0.367843	0.441031	0.016869	hypo
chr6	147528501	147528567	3	67	22.3333	-14.3054	-4.60763	-0.0838055	0.69966	0.783465	0.016251	hypo
chr6	109574094	109574279	2	186	93	-14.226	-7.08157	-0.114336	0.648068	0.762403	0.0147831	hypo
chr6	15244658	15244707	3	50	16.6667	-14.1547	-4.62561	-0.0665462	0.403524	0.470071	0.0147006	hypo
chr6	109329281	109329494	3	214	71.3333	-14.0411	-4.62669	-0.0854481	0.537633	0.623081	0.0147196	hypo
chr6	13420817	13421015	3	199	66.3333	14.0274	4.71862	0.0618463	0.763828	0.701982	0.0170745	hyper
chr6	3053558	3053590	3	33	11	-13.9006	-4.60965	-0.0767089	0.565224	0.641933	0.0153912	hypo
chr6	26204028	26204074	3	47	15.6667	-13.8404	-4.60065	-0.0712489	0.608791	0.68004	0.0142624	hypo
chr6	44206261	44206296	2	36	18	-12.4844	-6.01148	-0.0874423	0.649052	0.736495	0.0138105	hypo
chr6	132834914	132834940	2	27	13.5	-11.8652	-5.84691	-0.0909102	0.274441	0.365351	0.0156243	hypo
chr6	33171648	33171765	2	118	59	-11.4149	-4.89586	-0.0908102	0.694614	0.785425	0.0146854	hypo
chr6	26183329	26183351	2	23	11.5	-11.0705	-5.39802	-0.0822274	0.496317	0.578544	0.0140588	hypo
chr6	18387077	18387194	2	118	59	-10.9138	-4.9305	-0.0822813	0.355087	0.437368	0.0138637	hypo
chr6	83774497	83774530	2	34	17	-10.9062	-5.35166	-0.0758119	0.438134	0.513946	0.0140458	hypo
chr6	7316458	7316608	2	151	75.5	-10.8454	-5.26161	-0.0861316	0.616692	0.702824	0.0177844	hypo
chr6	21592851	21592929	2	79	39.5	10.5175	5.28459	0.0811411	0.65131	0.570169	0.0142019	hyper
chr6	42372825	42373023	2	199	99.5	10.4439	5.5438	0.0863795	0.713419	0.627039	0.0159728	hyper
chr6	27600077	27600179	2	103	51.5	10.4349	5.35459	0.0830661	0.695184	0.612118	0.0141612	hyper
chr6	27722804	27722808	2	5	2.5	-10.3035	-5.14865	-0.109987	0.601956	0.711943	0.0195738	hypo
chr6	37293231	37293308	2	78	39	-10.1952	-4.89947	-0.0851385	0.537846	0.622985	0.0150899	hypo
chr6	42947642	42947671	2	30	15	-10.0822	-4.96855	-0.0903408	0.32937	0.419711	0.0160593	hypo
chr6	110499407	110499445	2	39	19.5	-10.0418	-4.60112	-0.0712992	0.512201	0.5835	0.0139791	hypo
chr6	26314370	26314394	2	25	12.5	-9.91591	-4.91511	-0.0759985	0.482133	0.558132	0.016797	hypo
chr6	10747181	10747219	2	39	19.5	-9.82936	-4.88823	-0.0759872	0.546328	0.622316	0.0148515	hypo
chr6	31240651	31240784	2	134	67	-9.80943	-4.72984	-0.0900803	0.251318	0.341398	0.0199278	hypo
chr6	35110744	35110856	2	113	56.5	-9.60933	-4.79475	-0.0866557	0.507889	0.594544	0.0163856	hypo
chr6	91319648	91319674	2	27	13.5	-9.54548	-4.73706	-0.076645	0.231745	0.30839	0.0145555	hypo
chr6	24646780	24646782	2	3	1.5	9.45966	4.74881	0.0756884	0.271723	0.196035	0.0141589	hyper
chr6	146055310	146055409	2	100	50	-9.44469	-4.60047	-0.0808475	0.270088	0.350935	0.0164832	hypo
chr6	37410590	37410621	2	32	16	-9.39658	-4.67064	-0.0726527	0.481363	0.554015	0.0144122	hypo
chr6	99296930	99296953	2	24	12	9.39283	4.7171	0.0659825	0.394588	0.328605	0.014638	hyper
chr6	30684572	30684584	2	13	6.5	-9.38918	-4.60382	-0.0685563	0.504282	0.572839	0.0139502	hypo
chr6	33311902	33311932	2	31	15.5	9.34615	4.68486	0.0691163	0.326301	0.257185	0.015303	hyper
chr6	43045322	43045340	2	19	9.5	-9.29002	-4.64349	-0.0725299	0.532447	0.604977	0.0146373	hypo
chr6	33217849	33217851	2	3	1.5	-9.28128	-4.60823	-0.0748798	0.490819	0.565699	0.0141793	hypo
chr6	13295490	13295556	2	67	33.5	9.2153	4.61277	0.0840949	0.445921	0.361826	0.0170637	hyper
chr6	28415838	28415838	1	1	1	-6.80472	-6.80472	-0.101305	0.304819	0.406123	0.015089	hypo
chr6	158401597	158401597	1	1	1	6.58807	6.58807	0.11345	0.640292	0.526843	0.0171323	hyper
chr6	18262959	18262959	1	1	1	6.3615	6.3615	0.0776469	0.451764	0.374117	0.0138162	hyper
chr6	137142953	137142953	1	1	1	6.20498	6.20498	0.0911803	0.485696	0.394515	0.0142381	hyper
chr6	33176826	33176826	1	1	1	-5.99164	-5.99164	-0.0893938	0.277122	0.366516	0.0142649	hypo
chr6	7260807	7260807	1	1	1	-5.8628	-5.8628	-0.0905723	0.512909	0.603481	0.0154003	hypo
chr6	33538375	33538375	1	1	1	-5.85443	-5.85443	-0.0885855	0.538536	0.627122	0.0149943	hypo
chr6	30924184	30924184	1	1	1	5.75882	5.75882	0.0848259	0.635827	0.551001	0.0148553	hyper
chr6	15725485	15725485	1	1	1	-5.70249	-5.70249	-0.113807	0.694491	0.808297	0.0173643	hypo
chr6	170603970	170603970	1	1	1	-5.63528	-5.63528	-0.0954565	0.183884	0.279341	0.0141333	hypo
chr6	27281043	27281043	1	1	1	-5.60094	-5.60094	-0.0804675	0.459106	0.539574	0.0146945	hypo
chr6	116421257	116421257	1	1	1	-5.51383	-5.51383	-0.0876703	0.505042	0.592713	0.0155033	hypo
chr6	37292785	37292785	1	1	1	-5.47574	-5.47574	-0.0906413	0.510923	0.601564	0.0150899	hypo
chr6	160942156	160942156	1	1	1	-5.3866	-5.3866	-0.0796318	0.350617	0.430249	0.0141434	hypo
chr6	27532626	27532626	1	1	1	5.3839	5.3839	0.0892699	0.757687	0.668417	0.0157808	hyper
chr6	79944731	79944731	1	1	1	5.35684	5.35684	0.0751274	0.543721	0.468593	0.014382	hyper
chr6	44530031	44530031	1	1	1	-5.34732	-5.34732	-0.079464	0.360351	0.439815	0.0150642	hypo
chr6	28315779	28315779	1	1	1	5.31744	5.31744	0.0901734	0.478228	0.388055	0.0157762	hyper
chr6	25278725	25278725	1	1	1	-5.31336	-5.31336	-0.081031	0.325392	0.406423	0.0147833	hypo
chr6	86161364	86161364	1	1	1	-5.176	-5.176	-0.0771896	0.321722	0.398911	0.0142635	hypo
chr6	26923876	26923876	1	1	1	5.12681	5.12681	0.0811139	0.322635	0.241522	0.0153055	hyper
chr6	28109028	28109028	1	1	1	5.12566	5.12566	0.0856358	0.474807	0.389171	0.0169905	hyper
chr6	26287253	26287253	1	1	1	5.10275	5.10275	0.0689332	0.799301	0.730368	0.0139341	hyper
chr6	168229113	168229113	1	1	1	-5.0944	-5.0944	-0.0806204	0.594345	0.674965	0.0147411	hypo
chr6	143269494	143269494	1	1	1	5.02238	5.02238	0.0657561	0.630198	0.564442	0.0140962	hyper
chr6	71378695	71378695	1	1	1	-5.00198	-5.00198	-0.0747115	0.240917	0.315629	0.0143777	hypo
chr6	26087022	26087022	1	1	1	4.97762	4.97762	0.0759529	0.782363	0.706411	0.0156295	hyper
chr6	28315283	28315283	1	1	1	4.94814	4.94814	0.0847283	0.641108	0.55638	0.0157762	hyper
chr6	26087397	26087397	1	1	1	4.90392	4.90392	0.0751776	0.286545	0.211367	0.0156295	hyper
chr6	5025898	5025898	1	1	1	-4.87247	-4.87247	-0.0948055	0.471741	0.566546	0.016895	hypo
chr6	75995497	75995497	1	1	1	-4.82649	-4.82649	-0.0768756	0.451777	0.528652	0.0151054	hypo
chr6	31544417	31544417	1	1	1	-4.75947	-4.75947	-0.0840695	0.542618	0.626687	0.0162895	hypo
chr6	43237875	43237875	1	1	1	4.73332	4.73332	0.0672581	0.262528	0.19527	0.0165512	hyper
chr6	96023438	96023438	1	1	1	4.73174	4.73174	0.0682886	0.190525	0.122236	0.0142349	hyper
chr6	33128825	33128825	1	1	1	-4.70689	-4.70689	-0.0858942	0.605934	0.691828	0.0161929	hypo
chr6	131336355	131336355	1	1	1	-4.69694	-4.69694	-0.0784671	0.577039	0.655506	0.0136947	hypo
chr6	34663558	34663558	1	1	1	4.6856	4.6856	0.0653429	0.190657	0.125314	0.0149665	hyper
chr6	33587750	33587750	1	1	1	-4.68059	-4.68059	-0.0853035	0.193602	0.278906	0.0151586	hypo
chr6	7563294	7563294	1	1	1	4.68045	4.68045	0.0800194	0.747308	0.667289	0.0190993	hyper
chr6	31801070	31801070	1	1	1	-4.67449	-4.67449	-0.0921422	0.527862	0.620004	0.0194068	hypo
chr6	150360589	150360589	1	1	1	4.6581	4.6581	0.0704255	0.57186	0.501434	0.0144019	hyper
chr6	35108279	35108279	1	1	1	-4.65172	-4.65172	-0.0836051	0.374412	0.458017	0.0165608	hypo
chr6	30511318	30511318	1	1	1	-4.65168	-4.65168	-0.0769211	0.486809	0.56373	0.014739	hypo
chr6	88640233	88640233	1	1	1	-4.63379	-4.63379	-0.0810357	0.535047	0.616083	0.0159332	hypo
chr6	15167607	15167607	1	1	1	4.6319	4.6319	0.0734366	0.743821	0.670384	0.0152198	hyper
chr6	146137125	146137125	1	1	1	-4.62185	-4.62185	-0.0676487	0.469222	0.53687	0.0139011	hypo
chr6	31629088	31629088	1	1	1	-4.60575	-4.60575	-0.0880261	0.541584	0.62961	0.0187908	hypo
chr6	37323150	37323150	1	1	1	4.60557	4.60557	0.065234	0.732456	0.667222	0.0150285	hyper
chr6	28922359	28922359	1	1	1	4.60202	4.60202	0.0862285	0.670018	0.583789	0.0171263	hyper
chr7	56242191	56243868	126	1678	13.3175	805.814	7.55075	0.123573	0.321888	0.198316	0.0186549	hyper
chr7	63249919	63251190	128	1272	9.9375	762.384	7.05733	0.13179	0.440148	0.308358	0.0247576	hyper
chr7	57927656	57928620	108	965	8.93519	646.849	6.47892	0.13466	0.240242	0.105583	0.0226318	hyper
chr7	56515284	56516309	62	1026	16.5484	399.186	7.12475	0.155482	0.499902	0.344419	0.0280528	hyper
chr7	56355131	56355883	58	753	12.9828	395.951	9.42772	0.0925859	0.186985	0.0943991	0.0151316	hyper
chr7	57271000	57271782	55	783	14.2364	309.187	6.17988	0.118858	0.541581	0.422722	0.024255	hyper
chr7	63560522	63561063	56	542	9.67857	294.629	5.5261	0.110117	0.462744	0.352627	0.0216818	hyper
chr7	57472093	57472734	41	642	15.6585	202.906	5.04932	0.136039	0.508805	0.372766	0.0278067	hyper
chr7	76145208	76145722	35	515	14.7143	194.73	5.89162	0.276007	0.662361	0.386354	0.0540083	hyper
chr7	62514631	62514949	36	319	8.86111	172.572	4.91317	0.0934692	0.615178	0.521709	0.0208467	hyper
chr7	76129186	76129731	30	546	18.2	165.134	5.81963	0.167977	0.545061	0.377083	0.0345025	hyper
chr7	4455922	4456678	29	757	26.1034	-161.918	-4.84777	-0.105397	0.53648	0.641877	0.0192655	hypo
chr7	56855105	56855409	31	305	9.83871	154.469	5.12703	0.0729989	0.684585	0.611586	0.0171153	hyper
chr7	75024748	75025103	30	356	11.8667	151.522	5.21061	0.209355	0.667496	0.458141	0.039869	hyper
chr7	1781715	1782188	25	474	18.96	-144.729	-4.74746	-0.179377	0.400075	0.579453	0.0283237	hypo
chr7	99775453	99775727	21	275	13.0952	140.978	8.38311	0.101618	0.337897	0.236279	0.0163171	hyper
chr7	63385480	63386100	24	621	25.875	125.874	5.96788	0.112118	0.317438	0.20532	0.0224759	hyper
chr7	150871828	150872035	26	208	8	123.737	4.81795	0.113329	0.608118	0.494789	0.0253505	hyper
chr7	76270102	76270947	17	846	49.7647	118.904	7.58596	0.132877	0.630605	0.497728	0.0214779	hyper
chr7	100383311	100383886	20	576	28.8	107.732	5.55606	0.121838	0.599711	0.477873	0.0244741	hyper
chr7	95402528	95402809	15	282	18.8	-106.311	-5.50243	-0.125529	0.513679	0.639208	0.0173673	hypo
chr7	2212816	2213352	16	537	33.5625	-97.407	-4.87479	-0.114771	0.586901	0.701672	0.0183039	hypo
chr7	101725353	101726027	18	675	37.5	-90.2385	-4.83864	-0.0817454	0.861361	0.943106	0.0148909	hypo
chr7	73702991	73703236	15	246	16.4	-83.7036	-4.74349	-0.0996975	0.228701	0.328399	0.0181906	hypo
chr7	158250699	158251065	12	367	30.5833	82.1965	7.49437	0.122949	0.74554	0.622592	0.0193585	hyper
chr7	102214301	102214885	16	585	36.5625	79.8525	5.34304	0.137779	0.622523	0.484744	0.0296277	hyper
chr7	4305195	4305535	14	341	24.3571	79.4838	6.05571	0.121243	0.511813	0.39057	0.0203884	hyper
chr7	765805	766007	10	203	20.3	-72.1494	-5.61892	-0.140168	0.506856	0.647023	0.0180586	hypo
chr7	49812015	49812215	12	201	16.75	67.813	5.96649	0.0904129	0.559248	0.468835	0.0162777	hyper
chr7	556024	556288	13	265	20.3846	-67.4951	-4.73415	-0.116235	0.297102	0.413337	0.0215091	hypo
chr7	76152437	76153227	14	791	56.5	-66.8746	-4.60984	-0.117188	0.808378	0.925566	0.0200531	hypo
chr7	130645883	130646423	12	541	45.0833	-62.8125	-4.8113	-0.0989869	0.461946	0.560933	0.0168529	hypo
chr7	1894209	1894469	11	261	23.7273	-58.2263	-4.60735	-0.107133	0.582994	0.690128	0.018254	hypo
chr7	4849374	4849637	10	264	26.4	-55.8534	-4.68832	-0.144838	0.365169	0.510008	0.0233746	hypo
chr7	2249124	2249394	10	271	27.1	-53.5063	-5.04203	-0.0863767	0.683488	0.769865	0.0161193	hypo
chr7	122314768	122315414	9	647	71.8889	-52.0317	-5.13821	-0.0866735	0.655468	0.742141	0.0156905	hypo
chr7	158798869	158798945	11	77	7	-51.1361	-4.61085	-0.0852196	0.827367	0.912586	0.0179412	hypo
chr7	98029285	98029462	10	178	17.8	49.6023	5.11102	0.0780415	0.286942	0.208901	0.0159607	hyper
chr7	2731142	2731359	10	218	21.8	48.1636	4.94024	0.150226	0.601542	0.451316	0.0259634	hyper
chr7	2543293	2543608	9	316	35.1111	-46.7167	-4.93689	-0.108683	0.432745	0.541428	0.0197288	hypo
chr7	128432071	128432280	8	210	26.25	-46.5132	-5.13353	-0.118345	0.406795	0.52514	0.0192244	hypo
chr7	76164629	76164948	9	320	35.5556	44.5352	5.05514	0.0905806	0.756008	0.665427	0.0268553	hyper
chr7	73482189	73482398	7	210	30	40.1602	5.99988	0.103096	0.56341	0.460313	0.0174731	hyper
chr7	75896151	75896242	8	92	11.5	38.9857	4.96355	0.0758843	0.592437	0.516552	0.0167977	hyper
chr7	143058526	143058687	7	162	23.1429	-37.8335	-4.952	-0.1088	0.309378	0.418178	0.0197181	hypo
chr7	150943252	150943461	7	210	30	-37.5256	-4.71858	-0.107588	0.583497	0.691085	0.0184829	hypo
chr7	122525118	122525607	5	490	98	-34.0826	-4.97944	-0.105674	0.452478	0.558152	0.0148512	hypo
chr7	1682190	1682318	7	129	18.4286	-32.9228	-4.61969	-0.093267	0.54252	0.635787	0.0196529	hypo
chr7	2727196	2727403	6	208	34.6667	-31.3082	-4.68683	-0.0654841	0.547739	0.613224	0.014823	hypo
chr7	123176775	123177214	5	440	88	-30.4933	-5.20664	-0.106503	0.659243	0.765746	0.0152278	hypo
chr7	7220733	7220890	5	158	31.6	30.0946	7.31481	0.0812758	0.194104	0.112828	0.0148259	hyper
chr7	150840129	150840383	6	255	42.5	-30.0321	-4.60492	-0.0985229	0.619876	0.718399	0.0185061	hypo
chr7	4061771	4062062	6	292	48.6667	-29.0413	-4.64002	-0.0693804	0.689286	0.758666	0.0155709	hypo
chr7	4816069	4816154	6	86	14.3333	-28.8647	-4.61494	-0.0750852	0.524399	0.599484	0.0158202	hypo
chr7	104523956	104524174	6	219	36.5	-28.8118	-4.72309	-0.0772843	0.406151	0.483436	0.0149726	hypo
chr7	2595748	2595804	6	57	9.5	28.7979	4.9276	0.0811421	0.3769	0.295758	0.0168419	hyper
chr7	158245863	158245984	6	122	20.3333	28.0608	4.72247	0.0861951	0.792334	0.706139	0.0194413	hyper
chr7	2733695	2733859	5	165	33	26.7315	5.6404	0.107044	0.721098	0.614054	0.0169127	hyper
chr7	43797415	43797555	4	141	35.25	-26.4998	-5.96698	-0.106573	0.575391	0.681964	0.0159779	hypo
chr7	28876281	28876591	4	311	77.75	24.5031	6.47634	0.107963	0.717516	0.609553	0.0161242	hyper
chr7	104623648	104623710	5	63	12.6	-24.2186	-4.72786	-0.088308	0.498129	0.586437	0.0169638	hypo
chr7	102207191	102207511	5	321	64.2	24.0026	5.00714	0.0878444	0.71092	0.623075	0.0185834	hyper
chr7	30635810	30635928	5	119	23.8	-23.8926	-4.66265	-0.0827801	0.35587	0.43865	0.0159486	hypo
chr7	72604683	72604839	4	157	39.25	-23.7579	-5.33362	-0.0870452	0.748295	0.83534	0.0168707	hypo
chr7	130756914	130757122	5	209	41.8	-23.5746	-4.6339	-0.0968128	0.57294	0.669753	0.0168627	hypo
chr7	66282608	66282713	5	106	21.2	23.3277	4.70692	0.0641352	0.505432	0.441297	0.0150733	hyper
chr7	99769758	99769917	4	160	40	-22.839	-5.09207	-0.0955453	0.557583	0.653129	0.0152255	hypo
chr7	35075450	35075856	4	407	101.75	-22.4265	-4.91126	-0.0912668	0.620398	0.711665	0.0151599	hypo
chr7	148637531	148637580	4	50	12.5	-21.8122	-5.08394	-0.0787349	0.320494	0.399229	0.014771	hypo
chr7	23144542	23144655	4	114	28.5	-21.3181	-5.11278	-0.0813862	0.523377	0.604763	0.0148111	hypo
chr7	155091741	155091769	4	29	7.25	-20.7033	-5.03161	-0.0929764	0.245409	0.338386	0.016677	hypo
chr7	56019120	56019246	4	127	31.75	19.7453	5.31241	0.0848729	0.516475	0.431602	0.0172137	hyper
chr7	100449361	100449486	4	126	31.5	-19.525	-4.764	-0.0772369	0.656862	0.734099	0.0154112	hypo
chr7	76257592	76257659	4	68	17	-19.2556	-4.73544	-0.088715	0.786964	0.875679	0.0157866	hypo
chr7	102275416	102275639	4	224	56	19.1582	4.84328	0.110696	0.565135	0.454438	0.0213612	hyper
[truncated: 265 more rows]
