# Supplementary material for: Whole‐genome methylation analysis of aging human tissues identifies age‐related changes in developmental and neurological pathways
Source: Aging Cell. 2023 Jun 12;22(7):e13847. doi: 10.1111/acel.13847 (PMC10352543; doi:10.1111/acel.13847)
Supplement: Supplementary file 7 — Table S6.Annotations for muscle aDMRs. [file ACEL-22-e13847-s006.xlsx]

## Sheet: acel13847-sup-0007-TableS6
Muscle aDMRs, nearest transcript
distance	seqnames	start	end	width	strand	tx_name
0	chr1	14404	29570	15167	-	ENST00000488147.1_1
0	chr1	46269284	46501794	232511	+	ENST00000361297.7_2
0	chr1	22453967	22470462	16496	-	ENST00000441048.1_1
0	chr1	52195706	52254141	58436	+	ENST00000486942.5_1
0	chr1	211572600	211605876	33277	+	ENST00000610948.1_1
0	chr1	52194975	52231577	36603	+	ENST00000532975.5_1
0	chr1	21053525	21057668	4144	-	ENST00000519434.1_4
0	chr1	38676330	38680478	4149	-	ENST00000649079.1_1
0	chr1	151043237	151098018	54782	+	ENST00000368918.8_3
0	chr1	36690044	36770958	80915	+	ENST00000354618.10_4
0	chr1	12639796	12676700	36905	-	ENST00000482265.1_1
0	chr1	70034133	70340687	306555	+	ENST00000370958.5_1
0	chr1	44010747	44044955	34209	+	ENST00000437607.1_1
0	chr1	40157854	40211075	53222	+	ENST00000470018.5_1
0	chr1	931346	933431	2086	-	ENST00000606034.1_2
0	chr1	229948664	230027755	79092	-	ENST00000650825.1_1
0	chr1	26438328	26452034	13707	+	ENST00000374271.8_1
0	chr1	10535039	10683343	148305	+	ENST00000491661.2_1
0	chr1	1477054	1481867	4814	-	ENST00000378726.1_1
0	chr1	53373120	53392884	19765	-	ENST00000544365.5_1
0	chr1	10707270	10856707	149438	-	ENST00000344008.5_1
0	chr1	211572600	211605876	33277	+	ENST00000610948.1_1
0	chr1	6845514	7829766	984253	+	ENST00000303635.12_2
0	chr1	70726920	70820417	93498	-	ENST00000262346.6_1
0	chr1	3407126	3527841	120716	-	ENST00000485002.6_1
0	chr1	28562665	28564609	1945	+	ENST00000465645.1_1
118	chr1	13909960	13944452	34493	+	ENST00000294489.10_1
0	chr1	164532042	164769120	237079	+	ENST00000559578.1_3
0	chr1	2179435	2234815	55381	+	ENST00000478223.2_1
0	chr1	1849538	1850708	1171	-	ENST00000602604.1_1
0	chr1	112533158	112541464	8307	+	ENST00000438293.1_1
0	chr1	78347033	78355224	8192	-	ENST00000421331.1_1
78	chr1	33772367	33786699	14333	-	ENST00000442999.3_2
0	chr1	17928666	17931377	2712	+	ENST00000482892.1_1
0	chr1	15944110	15953561	9452	+	ENST00000546927.1_1
0	chr1	2163918	2234477	70560	+	ENST00000508416.1_1
0	chr1	3407126	3527841	120716	-	ENST00000485002.6_1
0	chr1	2985775	3350906	365132	+	ENST00000514189.5_1
0	chr1	24283329	24289936	6608	+	ENST00000647887.1_2
0	chr1	41972036	42384593	412558	-	ENST00000372583.6_2
0	chr1	145413279	145417545	4267	+	ENST00000475797.1_1
0	chr1	45287610	45308925	21316	-	ENST00000372192.4_2
0	chr1	145516560	145523729	7170	+	ENST00000537888.1_1
0	chr1	151512992	151534331	21340	+	ENST00000434112.1_1
0	chr1	40723908	40759852	35945	+	ENST00000372759.4_2
0	chr1	35998697	36023204	24508	-	ENST00000476329.1_1
0	chr1	46654355	46685977	31623	-	ENST00000371992.1_1
0	chr1	61378463	61522557	144095	-	ENST00000655960.1_1
0	chr1	115247090	115259392	12303	-	ENST00000369535.5_2
0	chr1	41249766	41304195	54430	+	ENST00000509682.6_2
0	chr1	89003437	89150599	147163	-	ENST00000657030.1_1
0	chr1	112026191	112106556	80366	-	ENST00000443498.5_1
0	chr1	11006787	11036272	29486	-	ENST00000520253.1_4
0	chr1	35331037	35395251	64215	-	ENST00000373347.6_2
0	chr1	228464879	228471896	7018	+	ENST00000366706.7_3
0	chr1	17735172	17765057	29886	-	ENST00000375433.3_1
0	chr1	8412969	8415142	2174	-	ENST00000467350.1_1
0	chr1	1822910	1824097	1188	+	ENST00000412228.1_1
0	chr1	41481269	41488909	7641	-	ENST00000359345.5_1
0	chr1	227068347	227083806	15460	+	ENST00000626989.2_1
0	chr1	1255858	1259993	4136	-	ENST00000525285.1_1
0	chr1	3816980	3832011	15032	+	ENST00000439488.1_1
0	chr1	205782664	205864668	82005	+	ENST00000662659.1_1
0	chr1	159799798	159807039	7242	+	ENST00000471286.5_1
0	chr1	151104673	151119140	14468	-	ENST00000613223.1_1
0	chr1	150969576	150980851	11276	-	ENST00000361738.10_2
0	chr1	164532042	164769120	237079	+	ENST00000559578.1_3
0	chr1	38394209	38412006	17798	-	ENST00000373021.1_1
0	chr1	155289950	155293967	4018	-	ENST00000450199.1_2
0	chr1	144516419	144520983	4565	-	ENST00000458262.1
0	chr1	202743758	202776333	32576	-	ENST00000467487.3_2
0	chr1	36605000	36614888	9889	-	ENST00000497251.1_1
0	chr1	236827441	236883442	56002	+	ENST00000651187.1_1
0	chr1	43830247	43833636	3390	-	ENST00000496932.1_1
0	chr1	34642508	34684732	42225	+	ENST00000488417.2_3
0	chr1	112318431	112531777	213347	-	ENST00000315987.6_2
0	chr1	228595082	228597395	2314	+	ENST00000436779.1_2
0	chr1	16370272	16383803	13532	+	ENST00000375679.8_1
0	chr1	40723911	40733508	9598	+	ENST00000472583.1_1
0	chr1	1234124	1244989	10866	-	ENST00000472541.5_1
0	chr1	47881957	47883724	1768	+	ENST00000335071.4_2
0	chr1	28845207	28862805	17599	+	ENST00000430407.1_1
0	chr1	151023447	151042801	19355	-	ENST00000439374.6_1
0	chr1	181452881	181775914	323034	+	ENST00000621551.3_1
0	chr1	151227245	151239708	12464	+	ENST00000476855.5_1
0	chr1	17866193	18024364	158172	+	ENST00000361221.8_2
0	chr1	26143241	26146234	2994	-	ENST00000453649.1_1
0	chr1	214545589	214549749	4161	-	ENST00000473261.1_1
0	chr1	54511159	54518865	7707	-	ENST00000371337.3_2
0	chr1	12704566	12727097	22532	+	ENST00000376221.1_1
0	chr1	173900352	173991435	91084	-	ENST00000367696.6_1
0	chr1	68151088	68154016	2929	+	ENST00000617962.2_3
0	chr1	67386926	67390379	3454	-	ENST00000474506.1_1
0	chr1	26438328	26452034	13707	+	ENST00000374271.8_1
0	chr1	1846848	1848510	1663	+	ENST00000462293.1_1
0	chr1	151372650	151374412	1763	+	ENST00000474100.1_1
62	chr1	117907521	117908095	575	-	ENST00000604156.1_1
0	chr1	19918296	19923326	5031	-	ENST00000416470.1_1
0	chr1	135141	135895	755	-	ENST00000494149.2_2
169	chr1	117654807	117665209	10403	-	ENST00000369461.3_1
0	chr1	36690044	36770958	80915	+	ENST00000354618.10_4
0	chr1	26438328	26452034	13707	+	ENST00000374271.8_1
0	chr1	33330050	33338081	8032	-	ENST00000496770.1_2
0	chr1	21949416	21995776	46361	-	ENST00000464457.1_1
0	chr1	223804600	223853425	48826	-	ENST00000366873.6_1
0	chr1	110751456	110752609	1154	-	ENST00000455967.1_1
0	chr1	9789086	9884042	94957	-	ENST00000361311.4_1
0	chr1	2179435	2234815	55381	+	ENST00000478223.2_1
0	chr1	32384731	32410457	25727	-	ENST00000526960.1_1
0	chr1	150245193	150253327	8135	+	ENST00000369099.8_3
0	chr1	23729974	23751200	21227	-	ENST00000374601.7_1
0	chr1	235992105	236046916	54812	-	ENST00000468107.5_1
0	chr1	42312862	42501596	188735	-	ENST00000489103.5_1
0	chr1	154184609	154193104	8496	-	ENST00000368516.1_1
0	chr1	169272338	169337020	64683	-	ENST00000527460.1_1
0	chr1	59158078	59165749	7672	-	ENST00000489282.1_1
0	chr1	65469153	65469770	618	-	ENST00000607528.1_1
0	chr1	26186104	26189911	3808	+	ENST00000455431.1_1
0	chr1	204797823	204946267	148445	+	ENST00000403080.5_1
0	chr1	61548426	61921159	372734	+	ENST00000371184.6_1
0	chr1	1366044	1369900	3857	-	ENST00000417917.1_1
0	chr1	145827205	145833118	5914	+	ENST00000437377.1
0	chr1	228474581	228476046	1466	+	ENST00000668943.1_1
0	chr1	33207431	33240571	33141	+	ENST00000401073.7_2
0	chr1	2460184	2461702	1519	-	ENST00000378453.4_2
0	chr1	17066768	17267929	201162	+	ENST00000466256.6_1
0	chr1	87422167	87558271	136105	+	ENST00000591456.1_1
0	chr1	24171567	24194784	23218	-	ENST00000374479.3_1
0	chr1	160209932	160252248	42317	-	ENST00000485079.1_4
0	chr1	40312953	40349147	36195	-	ENST00000486825.6_2
0	chr1	200638635	200663378	24744	+	ENST00000568695.1_1
0	chr1	181452881	181775914	323034	+	ENST00000621551.3_1
0	chr1	154193804	154209612	15809	+	ENST00000456325.5_3
0	chr1	115110505	115124250	13746	-	ENST00000485021.1_1
0	chr1	171454735	171484998	30264	+	ENST00000467601.1_1
0	chr1	220439327	220445703	6377	-	ENST00000462353.1_1
0	chr1	43820355	43824329	3975	-	ENST00000424948.1_1
0	chr1	63955774	64059392	103619	-	ENST00000478138.1_1
0	chr1	28199083	28209115	10033	+	ENST00000466068.1_1
0	chr1	28969740	28975042	5303	+	ENST00000420776.1_1
0	chr1	24128377	24165110	36734	-	ENST00000374487.6_2
0	chr1	43996574	44045749	49176	+	ENST00000436724.5_1
0	chr1	200942935	200992828	49894	-	ENST00000422435.2_3
0	chr1	16272341	16302599	30259	-	ENST00000479282.5_1
0	chr1	529688	763176	233489	-	ENST00000634337.2_2
0	chr1	222988696	223010726	22031	+	ENST00000663328.1_1
0	chr1	116379313	116386538	7226	-	ENST00000369506.1_1
0	chr1	59250825	59366781	115957	+	ENST00000419531.3_2
22	chr1	110009168	110024756	15589	+	ENST00000369872.4_2
0	chr1	223804600	223853425	48826	-	ENST00000366873.6_1
0	chr1	213124885	213161926	37042	+	ENST00000517399.2_4
0	chr1	29220253	29446558	226306	+	ENST00000373798.5_2
0	chr1	114355269	114357235	1967	+	ENST00000418238.2_2
0	chr1	154184609	154193104	8496	-	ENST00000368516.1_1
0	chr1	145661234	145688698	27465	+	ENST00000539368.2_1
0	chr1	145459686	145507835	48150	-	ENST00000630636.1_2
0	chr1	31838738	31849697	10960	-	ENST00000482018.1_3
0	chr1	145015873	145039851	23979	-	ENST00000610852.1_1
0	chr1	26438328	26452034	13707	+	ENST00000374271.8_1
0	chr1	151300425	151300905	481	+	ENST00000609583.1_2
0	chr1	151133061	151138424	5364	-	ENST00000440902.2_1
0	chr1	120876495	120905093	28599	-	ENST00000427872.1_1
0	chr1	109792161	109818373	26213	+	ENST00000271332.4_2
0	chr1	201489098	201553495	64398	+	ENST00000648727.1_1
0	chr1	39571101	39720320	149220	+	ENST00000467673.5_1
0	chr1	244998961	245008359	9399	+	ENST00000498262.1_1
0	chr1	153871393	153895242	23850	-	ENST00000636008.1_1
0	chr1	27022895	27107308	84414	+	ENST00000457599.6_1
0	chr10	123909076	123914712	5637	-	ENST00000657757.1_1
0	chr10	73082581	73124925	42345	+	ENST00000643042.1_3
0	chr10	123923105	124013998	90894	+	ENST00000368999.5_3
0	chr10	82289353	82295698	6346	-	ENST00000417559.1_1
0	chr10	105361503	105561055	199553	-	ENST00000420222.1_1
0	chr10	133754105	133769284	15180	+	ENST00000470416.1
0	chr10	134421430	134591286	169857	+	ENST00000342652.6_3
0	chr10	103870387	103880205	9819	-	ENST00000490751.1_1
0	chr10	13900847	14216362	315516	-	ENST00000649423.1_1
0	chr10	105239360	105277150	37791	-	ENST00000453753.5_1
0	chr10	69609283	69610504	1222	+	ENST00000610279.1_2
0	chr10	134884433	134945179	60747	+	ENST00000607359.5_1
0	chr10	910181	949455	39275	-	ENST00000412411.1_1
0	chr10	64893088	64914784	21697	+	ENST00000277746.11_2
0	chr10	134000563	134010397	9835	+	ENST00000493882.1_1
0	chr10	28343072	28623415	280344	-	ENST00000441595.2_2
0	chr10	105127733	105148822	21090	+	ENST00000369839.4_2
0	chr10	97802235	97849995	47761	-	ENST00000427846.1_1
0	chr10	104871502	104953055	81554	-	ENST00000470299.1_1
0	chr10	52834330	53822616	988287	+	ENST00000373976.9_2
0	chr10	120795305	120840335	45031	-	ENST00000541549.2_1
0	chr10	17007639	17026194	18556	-	ENST00000438254.1_3
0	chr10	22764384	22766955	2572	-	ENST00000642887.1_2
0	chr10	123323839	123357480	33642	-	ENST00000636922.1_1
0	chr10	133879519	133998348	118830	+	ENST00000666210.1_1
0	chr10	11784445	11797580	13136	+	ENST00000420401.5_1
0	chr10	77039484	77161004	121521	-	ENST00000418818.6_1
0	chr10	31670652	31750109	79458	+	ENST00000560909.2_1
0	chr10	102133657	102169535	35879	+	ENST00000664516.1_1
0	chr10	121510389	121587872	77484	+	ENST00000647699.1_1
0	chr10	64979637	65281610	301974	-	ENST00000633035.1_2
0	chr10	16478983	16555736	76754	+	ENST00000378000.5_1
0	chr10	98353072	98480271	127200	-	ENST00000339364.10_2
0	chr10	124221069	124274423	53355	+	ENST00000368984.8_2
0	chr10	134165111	134180505	15395	+	ENST00000472556.5_1
0	chr10	6469110	6622238	153129	-	ENST00000263125.10_2
0	chr10	75289299	75290169	871	-	ENST00000480210.1_1
0	chr10	134757471	134778793	21323	-	ENST00000443633.1_1
0	chr10	38126574	38147034	20461	-	ENST00000395874.2_3
0	chr10	13337228	13342097	4870	-	ENST00000463730.1_1
0	chr10	43572517	43625799	53283	+	ENST00000355710.8_2
0	chr10	22634427	22675721	41295	+	ENST00000435326.5_1
0	chr10	99344131	99433667	89537	+	ENST00000370649.3_1
0	chr10	4868488	4889937	21450	+	ENST00000345253.9_1
0	chr10	81145793	81203975	58183	-	ENST00000372333.3_1
0	chr10	133957220	133998313	41094	+	ENST00000477275.1_1
0	chr10	60028938	60048108	19171	+	ENST00000464703.5_1
0	chr10	44139310	44144329	5020	-	ENST00000374433.7_2
0	chr10	38126574	38147034	20461	-	ENST00000395874.2_3
0	chr10	116698145	116719759	21615	+	ENST00000485065.1_1
0	chr10	102040691	102046430	5740	-	ENST00000361832.2_1
0	chr10	73507313	73533277	25965	-	ENST00000394957.8_2
0	chr10	20101301	20105207	3907	-	ENST00000647925.1_1
0	chr10	43916186	43917548	1363	+	ENST00000442526.2_1
0	chr10	13538788	13570974	32187	-	ENST00000466271.1_1
0	chr10	121510389	121587872	77484	+	ENST00000647699.1_1
0	chr10	43600180	43601938	1759	+	ENST00000479913.1_1
0	chr10	21808437	21812824	4388	-	ENST00000487107.1_1
0	chr10	32570787	32635747	64961	-	ENST00000495790.1_1
0	chr10	118659823	118886097	226275	-	ENST00000392901.10_4
0	chr10	122550833	122610261	59429	-	ENST00000661709.1_1
0	chr10	104614029	104661656	47628	+	ENST00000299353.6_1
0	chr10	71078609	71161620	83012	+	ENST00000493591.6_2
0	chr10	1088617	1094875	6259	-	ENST00000482091.1_1
0	chr10	104005289	104142656	137368	+	ENST00000369983.3_1
0	chr10	323263	735608	412346	-	ENST00000634311.1_1
0	chr10	104614166	104620584	6419	+	ENST00000478833.1_1
0	chr10	81891438	81904820	13383	+	ENST00000372270.6_2
0	chr10	134040324	134145351	105028	-	ENST00000368620.2_3
0	chr10	17007639	17026194	18556	-	ENST00000438254.1_3
0	chr10	67525109	67640047	114939	+	ENST00000671182.1_1
0	chr10	98154950	98273675	118726	-	ENST00000469598.1_1
0	chr10	105239360	105277150	37791	-	ENST00000453753.5_1
0	chr10	126305649	126480296	174648	-	ENST00000494792.1_1
0	chr10	77039484	77161004	121521	-	ENST00000418818.6_1
0	chr10	26986630	27035727	49098	+	ENST00000376215.10_2
0	chr10	15150293	15210627	60335	-	ENST00000378150.1_1
0	chr10	92980540	92987717	7178	+	ENST00000490164.1_1
0	chr10	103529887	103540126	10240	-	ENST00000618991.4_1
0	chr10	118380818	118404654	23837	+	ENST00000591655.3_4
0	chr10	77039484	77161004	121521	-	ENST00000418818.6_1
0	chr10	75256508	75259684	3177	+	ENST00000600887.1_2
0	chr10	1095478	1178237	82760	+	ENST00000358220.5_1
0	chr10	132890654	133109984	219331	-	ENST00000368642.4_2
0	chr10	43132274	43134016	1743	-	ENST00000486614.1_1
0	chr10	73156691	73575702	419012	+	ENST00000622827.4_1
0	chr10	88428449	88494752	66304	+	ENST00000263066.10_2
0	chr10	135122914	135166033	43120	+	ENST00000368554.8_4
0	chr10	135122914	135166033	43120	+	ENST00000368554.8_4
0	chr10	114885781	114910782	25002	+	ENST00000637321.1_1
0	chr10	49872244	49880469	8226	-	ENST00000440750.1_1
0	chr10	15555953	15761921	205969	-	ENST00000378076.4_2
0	chr10	126490388	126525236	34849	+	ENST00000298492.6_2
0	chr10	15555953	15761921	205969	-	ENST00000378076.4_2
0	chr10	14861530	14879921	18392	-	ENST00000378441.6_1
0	chr10	75278480	75336095	57616	-	ENST00000498143.5_1
0	chr10	28823052	28884885	61834	+	ENST00000414108.5_2
0	chr10	22606813	22609235	2423	+	ENST00000483684.1_1
0	chr10	61112089	61122588	10500	-	ENST00000503444.1_2
0	chr10	126605712	126631450	25739	+	ENST00000508096.1_1
0	chr10	50942690	50970425	27736	-	ENST00000432695.2_1
0	chr10	75007100	75008026	927	-	ENST00000512551.1_1
0	chr10	49872244	49880469	8226	-	ENST00000440750.1_1
0	chr10	22764384	22766955	2572	-	ENST00000642887.1_2
0	chr10	32570787	32635747	64961	-	ENST00000495790.1_1
0	chr10	29754545	29811456	56912	-	ENST00000632315.1_1
0	chr10	127738172	127759202	21031	-	ENST00000467145.1_1
0	chr10	18550140	18828634	278495	+	ENST00000377331.8_3
0	chr10	75390314	75391248	935	+	ENST00000609434.1_1
0	chr10	5932243	5948584	16342	+	ENST00000462507.1_1
0	chr11	119243778	119249825	6048	-	ENST00000527843.1_3
0	chr11	697486	706624	9139	-	ENST00000526857.2_1
0	chr11	61124205	61129720	5516	-	ENST00000535152.1_1
0	chr11	119227244	119234917	7674	-	ENST00000525735.1_1
0	chr11	17409190	17410419	1230	-	ENST00000528992.1_1
0	chr11	2426139	2444272	18134	-	ENST00000528453.1_1
0	chr11	61396333	61403994	7662	+	ENST00000492786.1_1
0	chr11	70412492	70506015	93524	-	ENST00000445654.2_1
0	chr11	70500251	70653179	152929	-	ENST00000470759.5_1
0	chr11	62539133	62559464	20332	-	ENST00000528367.1_2
0	chr11	67271311	67272810	1500	-	ENST00000527103.1_1
0	chr11	94823010	94865809	42800	+	ENST00000278505.5_2
0	chr11	1330999	1331937	939	+	ENST00000530897.1_1
0	chr11	2861365	2882798	21434	-	ENST00000440887.2_1
0	chr11	130780203	130786374	6172	-	ENST00000531608.1_1
0	chr11	129872833	129874251	1419	+	ENST00000530583.1_1
0	chr11	65770707	65771364	658	+	ENST00000528648.1_1
0	chr11	65082337	65089888	7552	+	ENST00000279249.3_2
0	chr11	794463	798267	3805	-	ENST00000530360.2_3
0	chr11	130184954	130273552	88599	+	ENST00000649867.1_1
0	chr11	61358385	61373630	15246	+	ENST00000669779.1_1
0	chr11	9225613	9286648	61036	-	ENST00000530780.1_1
0	chr11	77532233	77583398	51166	+	ENST00000525409.5_1
0	chr11	45204468	45247734	43267	+	ENST00000528980.1_1
0	chr11	63776485	63933247	156763	-	ENST00000542359.5_1
0	chr11	67352266	67354040	1775	+	ENST00000467591.1_1
0	chr11	107975801	107992411	16611	-	ENST00000525548.1_1
0	chr11	72491711	72504702	12992	-	ENST00000538009.5_1
0	chr11	43665816	43852555	186740	+	ENST00000529261.5_2
0	chr11	73357626	73373864	16239	+	ENST00000354190.10_2
0	chr11	61295483	61348344	52862	-	ENST00000545053.1_1
0	chr11	31392354	31447932	55579	+	ENST00000527731.1_1
0	chr11	803376	809523	6148	-	ENST00000534649.1_1
0	chr11	129817951	129872680	54730	-	ENST00000531431.1_3
0	chr11	111859671	111890062	30392	+	ENST00000526500.5_1
0	chr11	554850	560738	5889	-	ENST00000329451.8_3
0	chr11	62445561	62446549	989	-	ENST00000531056.5_1
0	chr11	101761405	101787253	25849	-	ENST00000334289.7_2
0	chr11	76495192	76506976	11785	+	ENST00000525167.1_3
0	chr11	118625298	118661657	36360	-	ENST00000526070.2_1
0	chr11	134123511	134132421	8911	+	ENST00000524547.5_1
0	chr11	74699989	74706088	6100	+	ENST00000534628.1_1
0	chr11	117690937	117747343	56407	-	ENST00000614497.5_3
0	chr11	65134909	65142770	7862	+	ENST00000533886.1_1
0	chr11	64053993	64055561	1569	+	ENST00000541952.1_3
0	chr11	19799348	19901673	102326	+	ENST00000534229.1_1
0	chr11	63776485	63933247	156763	-	ENST00000542359.5_1
0	chr11	57228001	57245007	17007	+	ENST00000335099.8_3
0	chr11	47861498	47869886	8389	-	ENST00000529863.1_1
0	chr11	74204896	74329639	124744	+	ENST00000528481.5_3
0	chr11	33719901	33744013	24113	-	ENST00000525763.5_2
0	chr11	31392354	31447932	55579	+	ENST00000527731.1_1
0	chr11	8496340	8615836	119497	-	ENST00000454443.2_2
0	chr11	61664773	61687741	22969	-	ENST00000301773.9_3
0	chr11	18344129	18355156	11028	+	ENST00000532227.1_1
0	chr11	89588121	89596061	7941	+	ENST00000525732.2_1
0	chr11	66639273	66725844	86572	-	ENST00000531614.6_2
0	chr11	132289754	133402297	1112544	-	ENST00000529038.5_1
0	chr11	76152398	76155700	3303	-	ENST00000572035.1_2
0	chr11	118801920	118802184	265	+	ENST00000471754.2
0	chr11	13022637	13030706	8070	-	ENST00000533002.1_1
0	chr11	6622484	6624827	2344	-	ENST00000530762.1_1
0	chr11	45204468	45247734	43267	+	ENST00000528980.1_1
0	chr11	66627919	66639510	11592	-	ENST00000628663.1_1
0	chr11	85309701	85338793	29093	-	ENST00000526147.1_2
0	chr11	126137473	126139039	1567	-	ENST00000530680.1_1
0	chr11	72929502	72946979	17478	+	ENST00000393596.2_1
0	chr11	134123511	134132421	8911	+	ENST00000524547.5_1
0	chr11	64846638	64851449	4812	-	ENST00000527430.1_2
0	chr11	62539133	62559464	20332	-	ENST00000528367.1_2
0	chr11	120435143	120857970	422828	+	ENST00000438375.2_1
0	chr11	77846335	77850690	4356	-	ENST00000526928.1_1
0	chr11	117050404	117053314	2911	+	ENST00000531353.1_3
0	chr11	126081677	126132863	51187	+	ENST00000533050.6_3
0	chr11	1918277	1929886	11610	+	ENST00000660469.1_1
0	chr11	10562844	10621476	58633	+	ENST00000529979.6_2
0	chr11	113931229	114121374	190146	+	ENST00000392996.2_1
0	chr11	47510397	47587121	76725	-	ENST00000526419.1_4
0	chr11	18743349	18747721	4373	-	ENST00000412229.2_1
0	chr11	62553495	62554257	763	-	ENST00000601484.2_1
0	chr11	31392354	31447932	55579	+	ENST00000527731.1_1
0	chr11	70500251	70653179	152929	-	ENST00000470759.5_1
0	chr11	124738364	124751362	12999	+	ENST00000538940.5_1
0	chr11	74204896	74329639	124744	+	ENST00000528481.5_3
0	chr11	62472808	62477203	4396	-	ENST00000532818.5_4
0	chr11	64947492	64949305	1814	-	ENST00000526623.2_1
0	chr11	82533978	82611472	77495	-	ENST00000313010.8_4
0	chr11	7535230	7674987	139758	+	ENST00000299492.9_2
0	chr11	20621140	20676436	55297	+	ENST00000298923.11_1
0	chr11	114269254	114271233	1980	-	ENST00000623205.2_2
0	chr11	133938980	134015326	76347	+	ENST00000531302.5_1
0	chr11	47199540	47207432	7893	-	ENST00000528462.5_3
0	chr11	72694810	72700057	5248	-	ENST00000543644.1_1
0	chr11	72353298	72369165	15868	-	ENST00000536458.1_1
0	chr11	129940463	130014699	74237	+	ENST00000278756.7_1
0	chr12	58020724	58022512	1789	-	ENST00000547741.1_1
0	chr12	122839457	122865106	25650	-	ENST00000541108.1_1
0	chr12	674999	752851	77853	-	ENST00000537416.1_1
0	chr12	6472799	6484545	11747	-	ENST00000536176.1_1
0	chr12	14664445	14720662	56218	-	ENST00000541618.1_1
0	chr12	276168	291565	15398	-	ENST00000537961.1_1
0	chr12	8407123	8461451	54329	-	ENST00000541031.2_2
0	chr12	121881818	121908356	26539	-	ENST00000538243.1_1
0	chr12	120902942	120907521	4580	-	ENST00000546942.1_1
0	chr12	93521442	93524260	2819	-	ENST00000669608.1_1
0	chr12	121163664	121177397	13734	+	ENST00000411593.2_1
0	chr12	112703737	112819896	116160	-	ENST00000550724.2_1
0	chr12	132445130	132565647	120518	+	ENST00000389562.6_1
0	chr12	22076505	22095463	18959	-	ENST00000636888.1_1
0	chr12	58280144	58287735	7592	-	ENST00000548955.1_1
0	chr12	3186551	3390922	204372	+	ENST00000649909.1_1
0	chr12	106631659	106641798	10140	-	ENST00000378026.5_4
0	chr12	104308740	104323909	15170	-	ENST00000388789.4_1
0	chr12	112563367	112580099	16733	+	ENST00000552896.1_4
0	chr12	9217798	9221280	3483	+	ENST00000648157.1_1
0	chr12	131438981	131623833	184853	+	ENST00000535015.5_3
0	chr12	124179587	124191782	12196	+	ENST00000543998.1_1
0	chr12	128751948	129192460	440513	+	ENST00000435159.2_2
0	chr12	68727033	68835996	108964	-	ENST00000546086.1_2
0	chr12	104383058	104457961	74904	-	ENST00000548660.5_1
0	chr12	120536752	120554571	17820	-	ENST00000540803.1_1
0	chr12	3407862	3475278	67417	-	ENST00000637529.1_1
0	chr12	8106812	8125355	18544	+	ENST00000661633.1_2
0	chr12	124457792	124720148	262357	+	ENST00000545615.1_1
0	chr12	110172128	110211290	39163	-	ENST00000541460.2_2
0	chr12	123351701	123380674	28974	-	ENST00000535765.5_2
0	chr12	52309497	52313104	3608	+	ENST00000547632.1_1
0	chr12	133658171	133682299	24129	+	ENST00000429434.3_1
0	chr12	49207577	49217767	10191	+	ENST00000547693.5_1
0	chr12	121970751	122018130	47380	-	ENST00000539394.5_1
0	chr12	11802945	11905809	102865	+	ENST00000544715.1_1
0	chr12	116919878	116958852	38975	+	ENST00000659057.1_1
0	chr12	4361901	4384231	22331	-	ENST00000537370.1_2
0	chr12	122233896	122240308	6413	-	ENST00000543167.5_1
0	chr12	132445130	132565647	120518	+	ENST00000389562.6_1
66	chr12	101802150	101802838	689	-	ENST00000547360.1_1
0	chr12	121784598	121790130	5533	-	ENST00000545801.1_1
0	chr12	123874589	123892115	17527	+	ENST00000437502.1_1
0	chr12	39688226	39836772	148547	-	ENST00000541463.6_4
0	chr12	104359681	104374446	14766	+	ENST00000544060.1_1
0	chr12	133707570	133778955	71386	+	ENST00000540096.2_1
0	chr12	122242644	122268145	25502	+	ENST00000619791.1_3
0	chr12	122459792	122498811	39020	+	ENST00000261822.4_1
0	chr12	32687258	32793671	106414	+	ENST00000525053.5_3
0	chr12	56032696	56053579	20884	-	ENST00000556606.1_1
0	chr12	108956393	108961220	4828	+	ENST00000535405.1_1
0	chr12	56544580	56552004	7425	-	ENST00000548731.1_1
0	chr12	110005623	110011385	5763	-	ENST00000537236.2_1
0	chr12	50794976	50824348	29373	+	ENST00000552445.1_4
0	chr12	6561652	6571443	9792	+	ENST00000543567.5_1
0	chr12	11905435	11993802	88368	+	ENST00000545027.1_3
0	chr12	11905435	11993802	88368	+	ENST00000545027.1_3
0	chr12	47470383	47473734	3352	-	ENST00000429635.1_1
0	chr12	674999	752851	77853	-	ENST00000537416.1_1
0	chr12	129297731	129299295	1565	-	ENST00000623017.1_1
0	chr12	49212692	49222724	10033	+	ENST00000551544.5_1
0	chr12	31882051	31884138	2088	+	ENST00000619086.1_1
0	chr12	115117761	115121239	3479	-	ENST00000552054.1_1
0	chr12	32687258	32793671	106414	+	ENST00000525053.5_3
0	chr12	49761330	49878378	117049	+	ENST00000552171.1_4
0	chr12	122459792	122498811	39020	+	ENST00000261822.4_1
0	chr12	50898768	51142440	243673	+	ENST00000301180.10_2
0	chr12	11802945	11905809	102865	+	ENST00000544715.1_1
0	chr12	48192343	48213763	21421	-	ENST00000417107.5_3
0	chr12	121837950	121861709	23760	+	ENST00000555076.1_1
0	chr12	122237755	122241812	4058	-	ENST00000538335.1_1
0	chr12	130880722	131200826	320105	-	ENST00000643940.1_1
0	chr12	108909093	108913307	4215	+	ENST00000361549.2_1
0	chr12	125299510	125367214	67705	-	ENST00000541661.5_1
0	chr12	56579574	56583304	3731	-	ENST00000547356.1_1
0	chr12	8536701	8549091	12391	-	ENST00000538304.1_2
0	chr12	53774423	53810230	35808	+	ENST00000426431.2_2
0	chr12	99137994	99548542	410549	-	ENST00000549493.6_1
0	chr12	56224638	56230030	5393	+	ENST00000471276.5_2
0	chr12	26364097	26488789	124693	-	ENST00000540392.1_1
0	chr12	93721772	93771484	49713	-	ENST00000549806.1_1
0	chr12	56754352	56756641	2290	-	ENST00000398189.4_2
0	chr12	49388932	49393158	4227	-	ENST00000421952.3_2
62	chr12	50399039	50426919	27881	-	ENST00000548247.1_1
0	chr12	6556939	6560700	3762	-	ENST00000536388.5_1
0	chr12	57939811	57940957	1147	-	ENST00000549712.1_1
0	chr12	70133188	70209503	76316	+	ENST00000552199.5_1
0	chr12	120158329	120295491	137163	-	ENST00000536325.1_4
0	chr12	133758206	133778934	20729	+	ENST00000592241.5_1
0	chr12	104849073	104850774	1702	+	ENST00000550711.1_1
0	chr12	123714584	123717648	3065	-	ENST00000369865.3_1
0	chr12	21680886	21690311	9426	+	ENST00000537527.1_1
0	chr12	120536752	120554571	17820	-	ENST00000540803.1_1
0	chr12	5015559	5018431	2873	-	ENST00000668182.1_1
0	chr12	48741080	48744201	3122	-	ENST00000550342.1_3
0	chr12	48099911	48122986	23076	+	ENST00000553045.2_2
0	chr12	132588566	132611722	23157	+	ENST00000641289.3_3
0	chr12	49741791	49747707	5917	+	ENST00000647553.1_2
0	chr12	56094773	56109814	15042	-	ENST00000553893.5_1
0	chr12	133707570	133778955	71386	+	ENST00000540096.2_1
0	chr12	125431372	125473677	42306	-	ENST00000308736.7_2
0	chr12	20523059	20710158	187100	+	ENST00000542675.1_1
0	chr12	106751860	106903974	152115	+	ENST00000539066.5_1
0	chr12	103310351	103352188	41838	-	ENST00000547319.1_1
0	chr12	89919389	89937090	17702	+	ENST00000655646.1_1
0	chr12	2914300	2921547	7248	-	ENST00000552469.1_1
0	chr13	114053925	114107839	53915	-	ENST00000612156.2_2
0	chr13	113357601	113465013	107413	+	ENST00000466946.5_1
0	chr13	109281959	109860353	578395	+	ENST00000457511.7_2
0	chr13	28120050	28194666	74617	-	ENST00000316334.5_2
0	chr13	22084222	22178320	94099	-	ENST00000468222.2_1
0	chr13	113699165	113719617	20453	+	ENST00000423251.1_2
0	chr13	112240638	112324955	84318	+	ENST00000375713.1_1
0	chr13	20761609	20767077	5469	-	ENST00000382848.5_3
0	chr13	111839201	111958084	118884	+	ENST00000426073.6_2
0	chr13	114747194	114898098	150905	-	ENST00000334062.8_2
0	chr13	111618051	111642926	24876	+	ENST00000440735.2_2
0	chr13	45793488	45841498	48011	+	ENST00000461904.1_1
0	chr13	114134963	114145006	10044	-	ENST00000439909.2_3
0	chr13	110405042	110438930	33889	-	ENST00000375856.5_2
0	chr13	100738285	100741102	2818	-	ENST00000612598.1_1
0	chr13	111618051	111642926	24876	+	ENST00000440735.2_2
0	chr13	53010056	53024763	14708	-	ENST00000475375.1_1
0	chr13	44495708	44602662	106955	+	ENST00000629019.2_2
0	chr13	36424060	36705443	281384	-	ENST00000379892.4_1
0	chr13	23755091	23899304	144214	+	ENST00000218867.3_1
0	chr13	96329412	96444097	114686	+	ENST00000376795.6_1
0	chr13	77461686	77465270	3585	+	ENST00000613696.1_2
0	chr13	113344643	113541482	196840	+	ENST00000487903.5_1
0	chr13	113357601	113465013	107413	+	ENST00000466946.5_1
0	chr13	52010562	52027151	16590	-	ENST00000442263.4_1
0	chr13	77602079	77602617	539	+	ENST00000620512.1_1
0	chr13	111618051	111642926	24876	+	ENST00000440735.2_2
0	chr13	111927998	111933456	5459	+	ENST00000544132.2_1
0	chr13	107142158	107168795	26638	-	ENST00000643990.1_1
0	chr13	31505851	31507983	2133	-	ENST00000591131.1_1
0	chr13	23902972	24007879	104908	-	ENST00000423156.2_2
0	chr13	111357868	111365882	8015	-	ENST00000485188.1_1
0	chr13	102944677	103046869	102193	-	ENST00000607251.5_1
0	chr13	23755091	23899304	144214	+	ENST00000218867.3_1
0	chr13	76123927	76180069	56143	+	ENST00000377595.7_1
0	chr13	23902972	24007879	104908	-	ENST00000423156.2_2
0	chr13	52338087	52419295	81209	-	ENST00000642706.1_1
196	chr13	103053821	103054807	987	-	ENST00000418923.2_1
0	chr13	114138278	114144809	6532	-	ENST00000465710.1_3
0	chr13	33590571	33638440	47870	+	ENST00000487852.1_1
0	chr13	114053925	114107839	53915	-	ENST00000612156.2_2
0	chr13	50273456	50366818	93363	-	ENST00000261667.8_2
12	chr13	24039915	24061006	21092	+	ENST00000671576.1_1
0	chr13	101020753	101144071	123319	+	ENST00000413170.1_1
0	chr13	115000556	115038198	37643	+	ENST00000252458.6_1
0	chr13	101020753	101144071	123319	+	ENST00000413170.1_1
0	chr14	102027688	102029789	2102	+	ENST00000510508.4_1
0	chr14	65016927	65035165	18239	+	ENST00000557202.1_3
0	chr14	76368479	76488974	120496	+	ENST00000555677.5_1
0	chr14	74021819	74100426	78608	-	ENST00000664243.1_1
0	chr14	92789949	92967827	177879	+	ENST00000532405.5_2
0	chr14	74021819	74100426	78608	-	ENST00000664243.1_1
0	chr14	52116234	52118462	2229	-	ENST00000617151.1_2
0	chr14	60622821	60633023	10203	-	ENST00000557326.1_1
0	chr14	33408523	34270315	861793	+	ENST00000357798.9_1
0	chr14	105864916	105916443	51528	+	ENST00000548638.5_1
0	chr14	50320336	50320632	297	-	ENST00000578231.1
0	chr14	100111480	100135614	24135	+	ENST00000357223.2_1
0	chr14	58605819	58764857	159039	-	ENST00000554218.1_1
0	chr14	74086394	74100644	14251	-	ENST00000617980.1_2
0	chr14	62229138	62263146	34009	+	ENST00000216294.5_2
0	chr14	71189243	71275888	86646	-	ENST00000554752.6_1
0	chr14	23067213	23079980	12768	+	ENST00000418446.6_1
0	chr14	45590113	45603686	13574	-	ENST00000557324.5_1
0	chr14	23415479	23451467	35989	-	ENST00000555074.1_2
181	chr14	23305769	23310893	5125	+	ENST00000547074.1_1
0	chr14	45368111	45381066	12956	-	ENST00000555157.1_1
0	chr14	103550547	103556364	5818	+	ENST00000634353.1_3
0	chr14	75536380	75537552	1173	+	ENST00000525046.1_1
0	chr14	92588329	92601776	13448	+	ENST00000554290.1_1
0	chr14	31364551	31495525	130975	-	ENST00000555358.5_1
0	chr14	62164340	62214977	50638	+	ENST00000539097.2_2
0	chr14	36945671	36982457	36787	-	ENST00000418548.3_1
0	chr14	73436160	73493839	57680	-	ENST00000318876.9_1
0	chr14	23767796	23770684	2889	-	ENST00000561437.1_1
0	chr14	52471527	52535777	64251	-	ENST00000216286.10_3
0	chr14	23420805	23426303	5499	-	ENST00000554406.1_1
0	chr14	55309714	55369164	59451	-	ENST00000395521.6_1
0	chr14	96969188	97031325	62138	+	ENST00000555626.5_2
0	chr14	99177999	99182510	4512	+	ENST00000546029.2_1
0	chr14	23495506	23504094	8589	-	ENST00000334454.10_1
0	chr14	69945774	69950431	4658	-	ENST00000668822.1_1
0	chr14	32030830	32257028	226199	+	ENST00000551314.1_1
0	chr14	100070893	100092077	21185	+	ENST00000502101.2_1
0	chr14	89878657	89960529	81873	-	ENST00000553904.1_3
0	chr14	55590828	55605010	14183	+	ENST00000553493.5_1
0	chr14	20896970	20903801	6832	-	ENST00000344581.4_2
0	chr14	102829416	102932008	102593	+	ENST00000558678.1_1
0	chr14	70510937	70655787	144851	-	ENST00000357887.7_2
0	chr14	74538581	74551150	12570	-	ENST00000556852.1_1
0	chr14	103934051	103958371	24321	+	ENST00000559274.1_1
0	chr14	92039672	92041615	1944	-	ENST00000630525.1_1
0	chr14	53636244	53794427	158184	+	ENST00000667619.1_1
0	chr14	25284868	25519100	234233	-	ENST00000548182.1_1
0	chr14	93260650	93306292	45643	+	ENST00000163416.7_2
0	chr14	23388830	23392460	3631	+	ENST00000609885.1_2
0	chr14	31071953	31077208	5256	+	ENST00000547638.1_1
0	chr14	24740932	24748295	7364	+	ENST00000654775.1_1
0	chr14	77424441	77466952	42512	-	ENST00000647580.1_1
0	chr14	36789959	37125368	335410	+	ENST00000634305.1_1
0	chr14	23069028	23072315	3288	+	ENST00000545034.5_1
0	chr14	31071953	31077208	5256	+	ENST00000547638.1_1
0	chr14	35182064	35183442	1379	-	ENST00000556161.1_1
0	chr15	101256454	101368702	112249	+	ENST00000559755.1_1
0	chr15	51040194	51057906	17713	-	ENST00000560288.1_1
10	chr15	22646677	22647192	516	+	ENST00000614524.1_1
0	chr15	96876392	96881065	4674	+	ENST00000453270.2_1
0	chr15	93349000	93351797	2798	-	ENST00000555325.1_1
0	chr15	96588570	96607586	19017	-	ENST00000648034.1_1
0	chr15	72452147	72490128	37982	-	ENST00000309731.12_3
0	chr15	51182355	51200800	18446	-	ENST00000656830.1_1
0	chr15	75494546	75498470	3925	+	ENST00000564848.1_5
0	chr15	89630794	89631498	705	-	ENST00000570120.1_2
0	chr15	85177512	85182793	5282	+	ENST00000558508.1_1
0	chr15	45927227	45983479	56253	+	ENST00000260324.12_2
0	chr15	42785069	42823743	38675	+	ENST00000563765.5_1
0	chr15	78463256	78538030	74775	-	ENST00000560817.5_1
0	chr15	76352326	76521462	169137	+	ENST00000561302.5_1
151	chr15	100348033	100457023	108991	+	ENST00000662069.1_1
0	chr15	54239351	54276207	36857	-	ENST00000557976.6_2
0	chr15	59157374	59323415	166042	+	ENST00000559757.1_3
0	chr15	29557193	29562026	4834	-	ENST00000332303.6_3
0	chr15	42067533	42103942	36410	+	ENST00000507762.5_1
0	chr15	93578503	93632433	53931	-	ENST00000329082.11_1
0	chr15	45668807	45689457	20651	-	ENST00000560538.1_1
0	chr15	102500064	102501611	1548	-	ENST00000561145.1_1
0	chr15	30762982	30776892	13911	+	ENST00000399971.8_1
0	chr15	60760386	60771312	10927	-	ENST00000560520.1_5
0	chr15	63383566	63402788	19223	+	ENST00000648659.1_1
0	chr15	62126951	62144351	17401	+	ENST00000559251.1_1
0	chr15	93162532	93353028	190497	-	ENST00000557398.2_1
0	chr15	64993447	65011801	18355	+	ENST00000560387.1_1
0	chr15	54239351	54276207	36857	-	ENST00000557976.6_2
0	chr15	79227189	79241843	14655	-	ENST00000530929.5_1
0	chr15	74287144	74328734	41591	+	ENST00000563500.5_5
0	chr15	75182891	75190298	7408	+	ENST00000567177.1_5
0	chr15	99669037	99672011	2975	-	ENST00000566974.1_1
0	chr15	26788699	27184686	395988	-	ENST00000541819.6_1
0	chr15	74211544	74220036	8493	-	ENST00000564963.1_1
0	chr15	90408693	90446597	37905	-	ENST00000560224.1_1
0	chr15	65458989	65476822	17834	-	ENST00000559218.1_1
0	chr15	31862221	32162880	300660	-	ENST00000560598.1_2
0	chr15	26106928	26110319	3392	-	ENST00000619904.1_1
0	chr15	60760386	60771312	10927	-	ENST00000560520.1_5
0	chr15	83764511	83777506	12996	-	ENST00000659954.1_1
0	chr15	74753751	74805977	52227	+	ENST00000670462.1_1
0	chr15	76352326	76521462	169137	+	ENST00000561302.5_1
0	chr15	50648668	50659636	10969	+	ENST00000558593.1_1
0	chr15	66586397	66601165	14769	+	ENST00000530615.1_1
0	chr15	85141283	85177219	35937	-	ENST00000658287.1_1
0	chr15	95384315	95569123	184809	+	ENST00000648065.1_1
0	chr15	73612200	73661299	49100	-	ENST00000261917.4_3
0	chr16	73115143	73128445	13303	-	ENST00000641077.1_1
0	chr16	31435263	31436036	774	+	ENST00000567308.1_1
0	chr16	89558425	89570868	12444	-	ENST00000565623.1_1
0	chr16	28610562	28613202	2641	-	ENST00000613051.1_1
0	chr16	15596123	15681931	85809	+	ENST00000452191.6_1
119	chr16	31404656	31437826	33171	+	ENST00000389202.3_2
0	chr16	28996444	29001770	5327	+	ENST00000454369.6_1
0	chr16	28303846	28335170	31325	+	ENST00000341901.5_2
0	chr16	85203131	85667738	464608	+	ENST00000637419.1_3
0	chr16	55512742	55519264	6523	+	ENST00000568715.5_3
0	chr16	78163946	78466500	302555	+	ENST00000562639.5_1
0	chr16	49525186	49891830	366645	-	ENST00000562520.1_2
0	chr16	17195626	17564817	369192	-	ENST00000261381.7_2
0	chr16	27238058	27280061	42004	-	ENST00000563273.5_5
0	chr16	11343506	11445612	102107	+	ENST00000572173.1_1
0	chr16	89627065	89633236	6172	+	ENST00000311528.9_1
0	chr16	20621565	20787242	165678	+	ENST00000568235.5_3
0	chr16	57828975	57837159	8185	-	ENST00000565871.1_1
0	chr16	90141413	90158480	17068	-	ENST00000569206.1_1
0	chr16	284846	310008	25163	+	ENST00000420500.5_2
0	chr16	89590638	89614775	24138	+	ENST00000642427.1_1
0	chr16	29302541	29383431	80891	+	ENST00000604430.1_1
0	chr16	4012654	4166443	153790	-	ENST00000294016.8_2
101	chr16	3185160	3192805	7646	+	ENST00000576863.1_1
0	chr16	88449397	88507157	57761	+	ENST00000565624.2_3
0	chr16	11343506	11445612	102107	+	ENST00000572173.1_1
0	chr16	67262429	67263181	753	+	ENST00000563271.5_1
0	chr16	81478775	81745367	266593	+	ENST00000537098.7_2
0	chr16	74729410	74734707	5298	-	ENST00000575686.1_1
0	chr16	70333237	70351845	18609	+	ENST00000569224.1_1
0	chr16	22448906	22478607	29702	+	ENST00000308347.10_1
0	chr16	86760976	86772065	11090	+	ENST00000650018.1_1
0	chr16	85833366	85838915	5550	+	ENST00000566617.1_1
0	chr16	80646537	80673633	27097	-	ENST00000561616.2_2
0	chr16	15248760	15250877	2118	+	ENST00000552015.1_1
0	chr16	88050796	88066825	16030	+	ENST00000497491.1_1
0	chr16	67244643	67260951	16309	-	ENST00000485549.1_1
0	chr16	67918811	67922758	3948	+	ENST00000576758.1_2
0	chr16	21964724	21973831	9108	+	ENST00000564095.5_1
0	chr16	75263409	75285380	21972	-	ENST00000393420.10_2
0	chr16	57819310	57836382	17073	-	ENST00000566914.1_1
26	chr16	66613351	66622178	8828	+	ENST00000379486.6_2
0	chr16	30899116	30906281	7166	-	ENST00000215115.4_4
0	chr16	27238058	27280061	42004	-	ENST00000563273.5_5
0	chr16	85203131	85667738	464608	+	ENST00000637419.1_3
0	chr16	1607556	1614111	6556	-	ENST00000561954.1_1
0	chr16	15219099	15248421	29323	-	ENST00000343738.10_1
0	chr16	67572460	67574009	1550	-	ENST00000567122.1_1
0	chr16	87727143	87729753	2611	-	ENST00000538868.2_1
0	chr16	54958771	54963061	4291	-	ENST00000560208.1_2
0	chr16	22448906	22478607	29702	+	ENST00000308347.10_1
0	chr16	89178609	89212452	33844	+	ENST00000562204.1_1
0	chr16	16170031	16205318	35288	+	ENST00000575422.5_1
0	chr16	69360816	69373570	12755	-	ENST00000306875.9_4
0	chr16	20621565	20787242	165678	+	ENST00000568235.5_3
0	chr16	686903	698474	11572	+	ENST00000611328.4_1
0	chr16	84002237	84036381	34145	+	ENST00000305202.8_1
0	chr16	67841198	67859196	17999	+	ENST00000562321.1_1
0	chr16	2030541	2034193	3653	-	ENST00000567471.1_1
0	chr16	22542813	22545133	2321	+	ENST00000442450.2
0	chr16	7472779	7629787	157009	+	ENST00000569889.1_1
0	chr16	58717570	58718674	1105	-	ENST00000564964.1_1
0	chr16	68299419	68308701	9283	+	ENST00000562727.1_3
0	chr16	25114649	25122876	8228	-	ENST00000569920.1_2
0	chr16	66851373	66907159	55787	-	ENST00000561579.6_1
0	chr16	75579875	75590160	10286	-	ENST00000561809.1_1
0	chr16	28962328	28970339	8012	+	ENST00000562977.1_1
0	chr16	84522969	84587639	64671	-	ENST00000565079.5_3
0	chr16	30435355	30441313	5959	-	ENST00000565758.1_1
0	chr16	30907959	30914868	6910	+	ENST00000395019.3_1
0	chr16	30106174	30107562	1389	-	ENST00000566401.1_1
0	chr16	79787283	79804198	16916	-	ENST00000568389.1_2
0	chr17	45486688	45500892	14205	-	ENST00000523101.1_1
0	chr17	4267463	4267748	286	-	ENST00000577467.1
0	chr17	79858841	79869340	10500	-	ENST00000538936.6_3
0	chr17	79670401	79687569	17169	+	ENST00000571730.1_1
0	chr17	79664055	79664744	690	-	ENST00000620344.1_1
0	chr17	45773051	45788856	15806	+	ENST00000622396.1_1
0	chr17	79575837	79615495	39659	-	ENST00000570300.1_1
0	chr17	79361931	79363924	1994	-	ENST00000608155.1_1
0	chr17	27926401	27941778	15378	+	ENST00000493506.5_1
0	chr17	37367494	37381921	14428	-	ENST00000584501.1_1
0	chr17	79892924	79898955	6032	-	ENST00000579366.5_1
0	chr17	73239598	73258439	18842	-	ENST00000579743.2_3
0	chr17	46908590	46925698	17109	+	ENST00000507076.1_3
0	chr17	38710021	38721724	11704	-	ENST00000246657.2_2
0	chr17	833196	836653	3458	-	ENST00000576991.1_1
0	chr17	1367480	1395980	28501	-	ENST00000648651.1_2
0	chr17	74060119	74068588	8470	-	ENST00000591272.1_1
0	chr17	25621372	25636281	14910	+	ENST00000584114.1_1
0	chr17	915636	935058	19423	-	ENST00000576668.1_1
0	chr17	7150148	7165408	15261	-	ENST00000577138.1_1
0	chr17	57508031	57604233	96203	-	ENST00000577478.2_2
0	chr17	80251592	80252786	1195	+	ENST00000566986.1_1
0	chr17	21414173	21454932	40760	-	ENST00000663437.1_1
0	chr17	10555590	10560626	5037	-	ENST00000582580.1_1
0	chr17	57915312	57917676	2365	+	ENST00000587470.1_1
0	chr17	65040670	65052913	12244	+	ENST00000226021.5_2
0	chr17	42551788	42580774	28987	-	ENST00000588554.1_1
0	chr17	73496890	73505969	9080	-	ENST00000433559.6_2
0	chr17	1619895	1641782	21888	+	ENST00000446363.5_2
0	chr17	76257430	76274573	17144	-	ENST00000374945.1_1
0	chr17	32901387	32906168	4782	-	ENST00000661426.1_1
0	chr17	67313041	67323252	10212	-	ENST00000589609.1_1
0	chr17	37885413	37886769	1357	-	ENST00000498164.2_1
0	chr17	2323479	2415129	91651	-	ENST00000574752.5_1
0	chr17	17380339	17394785	14447	+	ENST00000581315.1_1
0	chr17	4841058	4843208	2151	-	ENST00000576951.1_1
0	chr17	7506286	7518189	11904	-	ENST00000571597.1_1
0	chr17	43213075	43221543	8469	+	ENST00000321854.12_2
0	chr17	73876525	73888230	11706	-	ENST00000592642.1_1
0	chr17	7297423	7307416	9994	-	ENST00000570569.1_1
18	chr17	29335172	29335337	166	-	ENST00000585289.1_1
0	chr17	40178915	40250497	71583	-	ENST00000436535.4_2
0	chr17	67313041	67323252	10212	-	ENST00000589609.1_1
0	chr17	2319352	2415185	95834	-	ENST00000571669.6_1
0	chr17	64493	169271	104779	-	ENST00000576001.5_1
0	chr17	35641739	35766871	125133	-	ENST00000617548.1_1
0	chr17	48173338	48183403	10066	+	ENST00000512238.1_1
0	chr17	9153824	9479128	325305	-	ENST00000575294.6_1
0	chr17	49012350	49022074	9725	-	ENST00000501718.2_1
0	chr17	47797766	47865937	68172	-	ENST00000503720.1_1
0	chr17	41121007	41132097	11091	-	ENST00000451885.2_1
0	chr17	74060119	74068588	8470	-	ENST00000591272.1_1
0	chr17	60558482	60683602	125121	+	ENST00000581041.5_2
0	chr17	17942759	17960781	18023	+	ENST00000376345.3_1
0	chr17	79893279	79895124	1846	-	ENST00000585244.1_3
0	chr17	13397349	13505246	107898	-	ENST00000284110.2_2
0	chr17	7211690	7215774	4085	+	ENST00000416016.2_2
0	chr17	66409871	66489811	79941	+	ENST00000586515.5_1
0	chr17	7348862	7359008	10147	+	ENST00000573209.1_1
0	chr17	26782770	26941201	158432	-	ENST00000481916.6_1
0	chr17	38333263	38350040	16778	+	ENST00000456989.6_1
0	chr17	72322365	72351959	29595	+	ENST00000389916.5_2
0	chr17	36718158	36760865	42708	-	ENST00000612431.1_5
0	chr17	3366037	3375635	9599	-	ENST00000574457.1_3
0	chr17	27696735	27717795	21061	-	ENST00000577218.1_1
0	chr17	17715387	17740301	24915	-	ENST00000355815.8_1
0	chr17	171171	188664	17494	-	ENST00000573448.1_1
0	chr17	65353268	65362635	9368	-	ENST00000578015.1_1
0	chr17	56082210	56084622	2413	-	ENST00000583741.1_1
0	chr17	74094070	74117657	23588	-	ENST00000589507.6_1
0	chr17	41426325	41465693	39369	-	ENST00000661340.1_1
0	chr17	20739760	20771521	31762	-	ENST00000539484.1_1
0	chr17	36863204	36864538	1335	+	ENST00000614769.1_1
0	chr17	48874727	48875012	286	-	ENST00000510589.1_1
0	chr18	77160392	77287577	127186	+	ENST00000586434.1_1
0	chr18	74506688	74534251	27564	-	ENST00000585258.1_1
0	chr18	56531856	56652074	120219	+	ENST00000591808.5_1
0	chr18	66358251	66382294	24044	-	ENST00000443099.6_2
0	chr18	74778268	74839668	61401	-	ENST00000583798.1_2
0	chr18	72933013	72998327	65315	+	ENST00000560918.2_2
0	chr18	74240827	74350870	110044	+	ENST00000651044.1_1
0	chr18	72260932	72265744	4813	-	ENST00000581192.1_1
0	chr18	5239213	5243962	4750	+	ENST00000661829.1_1
0	chr18	54305935	54318507	12573	-	ENST00000589415.1_1
0	chr18	77256058	77258348	2291	+	ENST00000624066.1_1
0	chr18	12419932	12432237	12306	+	ENST00000592149.5_2
0	chr18	658264	659689	1426	+	ENST00000584122.1_1
0	chr18	8695854	8707619	11766	-	ENST00000579368.1_1
0	chr18	52946825	53253083	306259	-	ENST00000626425.2_2
0	chr18	3451722	3457916	6195	+	ENST00000549546.5_6
0	chr18	21574177	21595303	21127	-	ENST00000579713.1_1
0	chr18	48554764	48575186	20423	+	ENST00000588860.5_4
0	chr18	13671911	13726662	54752	-	ENST00000591269.1_1
0	chr18	3119970	3129579	9610	-	ENST00000582016.1_1
0	chr18	61637739	61650881	13143	+	ENST00000441827.5_1
0	chr18	6311599	6414183	102585	-	ENST00000580162.1_1
75	chr18	56337241	56339109	1869	-	ENST00000588144.2_1
0	chr18	47322163	47363993	41831	-	ENST00000590532.2_1
0	chr18	34409203	34803641	394439	+	ENST00000587139.5_4
0	chr18	77684887	77711603	26717	-	ENST00000593030.6_1
183	chr18	31805894	31806393	500	+	ENST00000620598.1_1
0	chr18	55280885	55289008	8124	-	ENST00000587366.1_1
0	chr18	20279444	20513727	234284	-	ENST00000578831.1_1
0	chr19	3649889	3700439	50551	-	ENST00000587482.1_1
0	chr19	4791757	4795567	3811	-	ENST00000601192.1_1
0	chr19	1392169	1396466	4298	-	ENST00000501448.5_1
0	chr19	14080452	14117134	36683	-	ENST00000589239.5_1
0	chr19	4499626	4501590	1965	+	ENST00000619255.1_3
0	chr19	36244741	36245419	679	+	ENST00000590890.1_1
0	chr19	21737442	21752039	14598	-	ENST00000594564.1_1
0	chr19	54496132	54515443	19312	+	ENST00000346968.2_1
0	chr19	49490451	49496540	6090	-	ENST00000457974.1_1
0	chr19	902561	913157	10597	-	ENST00000626716.1_1
0	chr19	3013789	3045728	31940	-	ENST00000591457.5_1
0	chr19	50342484	50354314	11831	-	ENST00000600742.1_1
0	chr19	18417726	18433870	16145	-	ENST00000600289.6_1
0	chr19	49490451	49496540	6090	-	ENST00000457974.1_1
0	chr19	37803780	37808044	4265	+	ENST00000587570.1_1
0	chr19	55517573	55554619	37047	+	ENST00000586845.1_1
0	chr19	41100433	41111512	11080	+	ENST00000599016.5_1
0	chr19	19639720	19648390	8671	+	ENST00000514277.6_3
0	chr19	1272924	1274809	1886	+	ENST00000588917.2_1
0	chr19	21860352	21861023	672	-	ENST00000594186.1_1
0	chr19	45667983	45681469	13487	-	ENST00000587818.1_1
0	chr19	35757399	35758163	765	+	ENST00000597446.1_1
0	chr19	2230083	2236271	6189	-	ENST00000587394.6_1
0	chr19	2514991	2683689	168699	-	ENST00000587867.1_1
0	chr19	53030962	53056419	25458	+	ENST00000461779.5_3
0	chr19	33790840	33793440	2601	-	ENST00000498907.3_2
0	chr19	7852435	7855507	3073	+	ENST00000596555.1_1
0	chr19	41107277	41135528	28252	+	ENST00000396819.7_1
0	chr19	5082463	5141514	59052	+	ENST00000588361.1_2
0	chr19	50194895	50213888	18994	+	ENST00000295404.9_1
0	chr19	2130521	2164464	33944	-	ENST00000591284.2_2
0	chr19	4714258	4716139	1882	-	ENST00000593973.1_1
0	chr19	39083911	39087733	3823	-	ENST00000588938.1_1
0	chr19	10906392	10909238	2847	+	ENST00000593220.1_1
0	chr19	39410439	39412514	2076	-	ENST00000600448.5_1
0	chr19	50342484	50354314	11831	-	ENST00000600742.1_1
0	chr19	2476125	2478257	2133	+	ENST00000592937.1_1
0	chr19	47440577	47504682	64106	+	ENST00000595822.1_1
0	chr19	4325456	4338806	13351	-	ENST00000601482.1_3
0	chr19	18530913	18543389	12477	+	ENST00000602088.7_2
0	chr19	1127709	1169145	41437	-	ENST00000587655.2_1
0	chr19	29696227	29704058	7832	-	ENST00000304863.6_2
0	chr19	49468566	49470136	1571	+	ENST00000331825.11_2
0	chr19	18319462	18359010	39549	-	ENST00000594617.7_2
0	chr19	35628549	35630484	1936	-	ENST00000624372.1_1
0	chr19	56132572	56135932	3361	-	ENST00000591479.1_1
0	chr19	3366581	3469215	102635	+	ENST00000443272.3_4
0	chr19	19453427	19468888	15462	+	ENST00000587938.7_1
0	chr19	18118979	18124911	5933	+	ENST00000222250.5_3
0	chr19	49123761	49127389	3629	-	ENST00000594850.1_1
0	chr19	18583217	18632877	49661	-	ENST00000596915.1_1
0	chr19	50815199	50836772	21574	-	ENST00000474951.1_1
0	chr19	47524143	47549017	24875	+	ENST00000449844.6_1
0	chr19	3094647	3115001	20355	+	ENST00000586763.1_1
0	chr19	18747867	18778676	30810	+	ENST00000595423.1_3
0	chr19	55943343	55953704	10362	-	ENST00000416792.1_7
0	chr19	58695288	58718455	23168	+	ENST00000594839.5_1
0	chr19	45571678	45574213	2536	+	ENST00000591904.1_2
0	chr19	12401843	12405695	3853	-	ENST00000483826.1_1
0	chr19	55656768	55660574	3807	-	ENST00000586282.1_1
0	chr19	19432334	19451685	19352	+	ENST00000586189.7_1
0	chr19	12502952	12512082	9131	-	ENST00000595766.1_1
0	chr19	33177995	33182656	4662	-	ENST00000592431.1_1
147	chr19	54466294	54493469	27176	+	ENST00000270458.2_5
0	chr19	15490862	15529799	38938	-	ENST00000593845.5_1
58	chr19	8554940	8567524	12585	-	ENST00000423345.5_2
0	chr19	55943343	55953704	10362	-	ENST00000416792.1_7
0	chr19	46386866	46389399	2534	-	ENST00000302165.5_2
0	chr19	10291031	10311873	20843	-	ENST00000586800.5_1
0	chr19	17402940	17414234	11295	-	ENST00000247706.4_2
0	chr19	53411422	53426723	15302	-	ENST00000596623.2_2
0	chr19	12502952	12512082	9131	-	ENST00000595766.1_1
0	chr19	42804323	42807698	3376	-	ENST00000599778.1_3
0	chr19	11629912	11639914	10003	-	ENST00000586149.1_5
0	chr19	1127709	1169145	41437	-	ENST00000587655.2_1
0	chr19	59086827	59095764	8938	+	ENST00000493504.1_1
0	chr19	11101936	11172942	71007	+	ENST00000644963.1_3
0	chr19	3366581	3469215	102635	+	ENST00000443272.3_4
0	chr19	1969825	1979402	9578	+	ENST00000589385.5_2
0	chr19	45251965	45263301	11337	+	ENST00000164227.10_3
0	chr2	27505330	27530307	24978	+	ENST00000296098.4_1
0	chr2	239136186	239140318	4133	-	ENST00000466075.1_1
0	chr2	25344542	25377230	32689	+	ENST00000264719.5_1
0	chr2	120975055	120980976	5922	-	ENST00000426077.3_2
0	chr2	241955016	242003533	48518	-	ENST00000458377.1_1
0	chr2	128698798	128785694	86897	-	ENST00000643581.1_2
0	chr2	239047309	239061588	14280	+	ENST00000409223.2_2
0	chr2	120189666	120195123	5458	+	ENST00000465296.1_1
0	chr2	3502224	3521518	19295	-	ENST00000382093.5_1
0	chr2	240684554	240724577	40024	+	ENST00000407524.1_1
0	chr2	238768619	238820652	52034	+	ENST00000403885.1_2
0	chr2	222428999	222438878	9880	-	ENST00000434266.1_3
0	chr2	25195013	25258533	63521	+	ENST00000428614.1_2
0	chr2	48757325	48825652	68328	+	ENST00000406226.1_1
0	chr2	103348745	103353298	4554	-	ENST00000462099.1_1
0	chr2	220116309	220117715	1407	-	ENST00000425551.1_1
0	chr2	86491117	86564188	73072	-	ENST00000475475.1_1
0	chr2	131350339	131357123	6785	-	ENST00000259216.4_1
0	chr2	69947923	70052906	104984	+	ENST00000477632.5_1
0	chr2	55254343	55339757	85415	-	ENST00000427710.5_1
0	chr2	128145818	128146987	1170	+	ENST00000654347.1_1
0	chr2	27324985	27327227	2243	-	ENST00000467539.1_1
0	chr2	39025422	39094380	68959	-	ENST00000620517.4_1
74	chr2	198650812	198651486	675	-	ENST00000486206.1_1
0	chr2	8897324	8977730	80407	-	ENST00000319688.5_2
0	chr2	240158294	240322705	164412	-	ENST00000544989.1_1
0	chr2	86767766	86790563	22798	-	ENST00000485465.1_1
0	chr2	134877753	135212192	334440	+	ENST00000409645.5_2
0	chr2	96917398	96931732	14335	-	ENST00000432959.1_1
0	chr2	38633861	38645069	11209	-	ENST00000438085.1_2
0	chr2	170684018	170940637	256620	+	ENST00000418381.5_1
0	chr2	97297075	97303797	6723	-	ENST00000475820.1_1
0	chr2	122273241	122288321	15081	-	ENST00000485112.1_1
0	chr2	285939	287345	1407	-	ENST00000463919.1_1
0	chr2	219265785	219269496	3712	+	ENST00000488627.5_1
0	chr2	99764728	99771324	6597	-	ENST00000489348.1_1
0	chr2	39583306	39664206	80901	-	ENST00000484274.1_1
0	chr2	101892063	101925163	33101	-	ENST00000295317.4_2
0	chr2	28607276	28617539	10264	-	ENST00000445878.1_1
0	chr2	220433884	220439775	5892	+	ENST00000489456.1_1
31	chr2	97531404	97536494	5091	-	ENST00000449330.1_2
0	chr2	70056818	70067308	10491	+	ENST00000468386.2_1
0	chr2	37543957	37551513	7557	-	ENST00000477132.1_1
0	chr2	46606839	46613835	6997	+	ENST00000466465.5_1
0	chr2	202509879	202558780	48902	-	ENST00000447335.6_2
0	chr2	100017413	100106497	89085	-	ENST00000413697.5_1
0	chr2	242755214	242756197	984	+	ENST00000428592.1_1
0	chr2	75874105	75882256	8152	+	ENST00000476622.1_1
0	chr2	219646897	219678814	31918	+	ENST00000466602.1_1
0	chr2	33780114	33788614	8501	-	ENST00000437680.1_1
0	chr2	114462588	114480771	18184	-	ENST00000469702.5_1
0	chr2	164606083	165208733	602651	-	ENST00000429636.1_1
0	chr2	91874128	91900136	26009	-	ENST00000620141.4_1
0	chr2	237123397	237173052	49656	-	ENST00000430053.1_2
0	chr2	111920348	112252644	332297	-	ENST00000645051.1_1
0	chr2	172712437	172864766	152330	-	ENST00000464063.1_1
0	chr2	180039133	180129352	90220	-	ENST00000452991.1_1
0	chr2	27850727	27851758	1032	-	ENST00000522876.1_2
0	chr2	119981429	120021274	39846	+	ENST00000409811.5_3
0	chr2	73280458	73298791	18334	-	ENST00000484123.1_1
0	chr2	239335670	239355292	19623	+	ENST00000438264.5_1
0	chr2	238768619	238820652	52034	+	ENST00000403885.1_2
0	chr2	170668980	170681423	12444	-	ENST00000538491.1_3
0	chr2	33281400	33288180	6781	-	ENST00000456007.1_1
0	chr2	101610138	101618706	8569	-	ENST00000452364.1_1
0	chr2	163200848	163217632	16785	+	ENST00000233612.8_3
0	chr2	102168054	102184363	16310	-	ENST00000651956.1_1
0	chr2	102168054	102184363	16310	-	ENST00000651956.1_1
0	chr2	44573438	44588685	15248	-	ENST00000477410.1_1
0	chr2	239140325	239164274	23950	+	ENST00000456601.1_1
0	chr2	105552699	105654954	102256	-	ENST00000456519.2_1
0	chr2	133403360	133429152	25793	-	ENST00000345008.6_1
0	chr2	179059250	179260499	201250	+	ENST00000409045.7_2
0	chr2	86333371	86338116	4746	+	ENST00000627371.1_2
0	chr2	217352527	217363473	10947	-	ENST00000431856.1_1
0	chr2	71296108	71305766	9659	+	ENST00000489309.5_1
0	chr2	75928922	75938025	9104	-	ENST00000470503.1_2
177	chr2	58468484	58468821	338	+	ENST00000608934.1_1
0	chr2	191873753	191885686	11934	-	ENST00000432058.1_5
0	chr2	242641455	242668893	27439	+	ENST00000313552.10_3
0	chr2	205829875	206484886	655012	+	ENST00000622699.2_1
0	chr2	27274536	27293486	18951	+	ENST00000360131.5_2
0	chr2	3705790	3750261	44472	+	ENST00000252505.4_2
0	chr2	145278163	145279044	882	+	ENST00000595449.2_2
0	chr2	10984603	11025239	40637	+	ENST00000670239.1_1
0	chr2	192711265	192901485	190221	+	ENST00000424116.6_1
0	chr2	128095335	128145508	50174	-	ENST00000409179.2_1
0	chr2	27535168	27536023	856	-	ENST00000616446.1_1
0	chr2	42592810	42652228	59419	-	ENST00000423797.2_1
0	chr2	121103712	121109379	5668	+	ENST00000295228.4_2
0	chr2	176857909	176867514	9606	-	ENST00000466445.1_1
0	chr2	192711265	192901485	190221	+	ENST00000424116.6_1
0	chr2	41221	46870	5650	-	ENST00000461026.1_1
0	chr2	182758120	182795465	37346	+	ENST00000416081.5_1
0	chr2	28771367	28818930	47564	+	ENST00000436544.1_1
175	chr2	172543919	172582591	38673	+	ENST00000452242.5_1
0	chr2	122098298	122260796	162499	-	ENST00000452274.6_1
0	chr2	102927989	103013346	85358	+	ENST00000410040.5_4
0	chr2	135809869	135816636	6768	+	ENST00000425393.1_1
0	chr2	172712437	172864766	152330	-	ENST00000464063.1_1
0	chr2	178977182	178994380	17199	+	ENST00000616198.4_1
0	chr2	107460330	107502469	42140	-	ENST00000419159.2_3
0	chr2	37543957	37551513	7557	-	ENST00000477132.1_1
0	chr2	182752578	182756390	3813	-	ENST00000567327.1_1
0	chr2	95456848	95523027	66180	-	ENST00000432432.7_3
0	chr2	122097566	122407014	309449	-	ENST00000455322.6_2
0	chr2	42578081	42615647	37567	-	ENST00000607768.1_1
0	chr2	85583040	85596953	13914	+	ENST00000418268.5_1
0	chr2	87302776	87345390	42615	+	ENST00000667385.1_1
0	chr2	122098298	122260796	162499	-	ENST00000452274.6_1
0	chr2	38818718	38830728	12011	-	ENST00000498516.1_1
0	chr2	18736811	18770830	34020	-	ENST00000444297.2_4
0	chr2	172712437	172864766	152330	-	ENST00000464063.1_1
0	chr2	33780114	33788614	8501	-	ENST00000437680.1_1
0	chr2	38978676	39009107	30432	+	ENST00000409011.5_2
0	chr2	96860941	96873919	12979	-	ENST00000488084.1_1
0	chr2	118771750	118773249	1500	+	ENST00000623784.1_1
0	chr2	68350068	68384678	34611	-	ENST00000492039.6_1
0	chr2	87755065	87758482	3418	-	ENST00000628090.1_2
0	chr2	172712437	172864766	152330	-	ENST00000464063.1_1
0	chr2	86333371	86338116	4746	+	ENST00000627371.1_2
0	chr2	135809869	135816636	6768	+	ENST00000425393.1_1
0	chr2	105654527	105716418	61892	+	ENST00000258455.8_2
0	chr2	68374599	68384681	10083	-	ENST00000468984.1_1
0	chr2	219575717	219602701	26985	+	ENST00000424644.1_5
0	chr2	191399581	191434502	34922	+	ENST00000457407.2_2
0	chr2	218668589	218784932	116344	-	ENST00000430930.5_2
0	chr2	203500212	203589955	89744	+	ENST00000481658.1_1
0	chr2	200496454	200523784	27331	+	ENST00000453035.1_1
0	chr2	202285140	202298277	13138	-	ENST00000440597.1_5
0	chr2	86732791	86948245	215455	-	ENST00000604011.5_3
0	chr2	239140325	239164274	23950	+	ENST00000456601.1_1
0	chr2	219136103	219182979	46877	+	ENST00000472650.1_1
0	chr2	178077500	178084593	7094	+	ENST00000435711.5_2
0	chr2	112656241	112786577	130337	+	ENST00000439966.5_1
0	chr2	38177382	38263410	86029	-	ENST00000627330.2_4
0	chr2	25185984	25194728	8745	-	ENST00000492985.1_1
0	chr2	55509486	55541582	32097	+	ENST00000625718.2_2
0	chr2	100889753	100939195	49443	-	ENST00000393437.7_4
0	chr2	38818718	38830728	12011	-	ENST00000498516.1_1
0	chr2	28971712	28973254	1543	-	ENST00000662538.1_1
0	chr2	201677712	201681911	4200	+	ENST00000419090.1_3
0	chr2	70142264	70143578	1315	+	ENST00000410000.2_1
0	chr2	114499486	114514164	14679	-	ENST00000498768.1_1
0	chr2	112813297	112838988	25692	+	ENST00000452614.5_1
0	chr2	234469389	234475380	5992	-	ENST00000443711.2_1
0	chr2	241845747	241932728	86982	+	ENST00000443866.2_2
0	chr2	202285140	202298277	13138	-	ENST00000440597.1_5
0	chr2	159314705	159477908	163204	+	ENST00000462335.1_1
0	chr20	56234606	56286592	51987	-	ENST00000472841.1_1
0	chr20	62317724	62330037	12314	+	ENST00000480273.5_1
0	chr20	44036929	44039250	2322	+	ENST00000443296.1_3
0	chr20	59827317	60515673	688357	+	ENST00000614565.5_4
0	chr20	44421175	44430694	9520	+	ENST00000415790.5_3
0	chr20	62577806	62587694	9889	-	ENST00000483710.1_1
0	chr20	60718851	60736636	17786	+	ENST00000450482.5_1
0	chr20	17608005	17639577	31573	-	ENST00000495501.2_3
0	chr20	31995761	32031698	35938	-	ENST00000217381.2_1
0	chr20	44509880	44513904	4025	+	ENST00000372520.1_1
0	chr20	1299017	1373740	74724	-	ENST00000617804.1_1
0	chr20	44577299	44600842	23544	-	ENST00000322927.3_2
0	chr20	2644998	2646520	1523	+	ENST00000418739.1_2
0	chr20	34287373	34288902	1530	+	ENST00000336695.4_1
0	chr20	60174817	60512307	337491	+	ENST00000543233.2_3
0	chr20	45866054	45947805	81752	-	ENST00000468376.2_1
0	chr20	33284945	33337385	52441	-	ENST00000628752.2_4
0	chr20	21106723	21227260	120538	+	ENST00000619189.5_4
0	chr20	61798149	61812255	14107	-	ENST00000423020.1_1
0	chr20	30804468	30819139	14672	+	ENST00000465791.1_1
0	chr20	60738514	60755340	16827	+	ENST00000492466.2_1
0	chr20	17594773	17662705	67933	-	ENST00000455029.3_1
0	chr20	49202645	49308079	105435	-	ENST00000327979.8_3
0	chr20	13765734	13797874	32141	+	ENST00000475968.5_1
0	chr20	21106723	21227260	120538	+	ENST00000619189.5_4
0	chr20	60550413	60583243	32831	-	ENST00000436129.2_1
0	chr20	44517273	44519926	2654	-	ENST00000372518.4_1
0	chr20	34541551	34547394	5844	-	ENST00000373991.3_1
0	chr20	34633540	34638940	5401	-	ENST00000565493.2_2
0	chr20	62218958	62258454	39497	-	ENST00000370077.2_2
0	chr20	62705820	62711164	5345	-	ENST00000493165.1_1
0	chr21	45285104	45407473	122370	+	ENST00000291572.13_2
0	chr21	45344889	45406417	61529	+	ENST00000398063.6_1
0	chr21	45554791	45565593	10803	+	ENST00000620015.4_2
0	chr21	45556865	45582706	25842	+	ENST00000642815.1_1
0	chr21	45323772	45404554	80783	+	ENST00000327505.6_1
0	chr21	45344889	45406417	61529	+	ENST00000398063.6_1
0	chr21	34956993	35303911	346919	-	ENST00000429238.2_1
0	chr21	47744802	47865682	120881	+	ENST00000480896.5_1
0	chr21	43305221	43374127	68907	-	ENST00000380486.4_3
0	chr21	42733957	42739233	5277	+	ENST00000495892.1_1
0	chr21	45621173	45622579	1407	+	ENST00000437557.1
0	chr21	46359944	46396888	36945	+	ENST00000291634.11_4
0	chr21	48018517	48024995	6479	-	ENST00000291700.9_2
0	chr21	46548368	46591674	43307	+	ENST00000464215.2_1
0	chr21	33032022	33041244	9223	+	ENST00000470944.1_1
0	chr21	37741909	37758446	16538	+	ENST00000552581.5_1
0	chr21	44299754	44329215	29462	+	ENST00000460259.1_1
0	chr21	40105814	40113968	8155	-	ENST00000663481.1_1
0	chr21	42676177	42718276	42100	+	ENST00000518236.1_1
0	chr21	40817868	40887134	69267	+	ENST00000380631.5_1
0	chr22	35768167	35768614	448	+	ENST00000632196.1_1
0	chr22	41833046	41842789	9744	-	ENST00000434408.1_3
0	chr22	43599998	43739289	139292	-	ENST00000615096.4_1
0	chr22	50696118	50699972	3855	-	ENST00000395778.3_1
0	chr22	44386208	44406411	20204	+	ENST00000465768.1_1
0	chr22	50644871	50656045	11175	+	ENST00000492092.1_1
0	chr22	38642722	38669011	26290	-	ENST00000466117.1_1
0	chr22	44482564	44495969	13406	+	ENST00000477795.1_1
0	chr22	50166941	50218452	51512	-	ENST00000457780.3_2
0	chr22	36007017	36018571	11555	-	ENST00000419229.1_1
0	chr22	50656123	50683452	27330	-	ENST00000248846.10_3
0	chr22	25202286	25321104	118819	+	ENST00000400359.4_1
0	chr22	43547941	43559247	11307	+	ENST00000396265.4_1
0	chr22	43015750	43042966	27217	-	ENST00000402438.5_1
0	chr22	20783528	20800907	17380	-	ENST00000429594.1_1
0	chr22	26877824	26879794	1971	-	ENST00000473782.1_1
0	chr22	42998774	43010883	12110	-	ENST00000463133.1_1
0	chr22	18324441	18389593	65153	-	ENST00000383094.7_1
0	chr22	50432942	50451088	18147	-	ENST00000389983.6_1
0	chr22	21774925	21803723	28799	+	ENST00000407598.2_1
0	chr22	31321117	31364760	43644	-	ENST00000397641.8_2
0	chr22	31366288	31374805	8518	+	ENST00000647354.1_1
0	chr22	41778939	41790278	11340	+	ENST00000413942.1_1
0	chr22	46691592	46691897	306	-	ENST00000617229.1_1
0	chr22	50781760	50882803	101044	+	ENST00000395744.7_3
0	chr22	21820739	21821312	574	+	ENST00000545656.2_5
0	chr22	36920742	36925220	4479	-	ENST00000496875.1_1
0	chr22	50354420	50357720	3301	+	ENST00000360612.5_2
0	chr3	12848632	12851652	3021	+	ENST00000466558.1_1
0	chr3	5021122	5027008	5887	+	ENST00000256495.4_2
0	chr3	52558486	52569022	10537	-	ENST00000492555.5_1
0	chr3	130397778	130465673	67896	-	ENST00000356763.8_2
0	chr3	52255097	52265206	10110	-	ENST00000494383.1_4
0	chr3	114058151	114619189	561039	-	ENST00000479879.5_1
0	chr3	50326230	50329820	3591	-	ENST00000414734.5_1
0	chr3	42201661	42267381	65721	+	ENST00000396175.5_3
0	chr3	11196214	11304939	108726	+	ENST00000431010.2_1
0	chr3	185213016	185216510	3495	-	ENST00000467520.1_1
0	chr3	46559839	46621589	61751	-	ENST00000296144.3_1
0	chr3	48019419	48130693	111275	-	ENST00000468075.2_3
0	chr3	52562208	52568325	6118	-	ENST00000487779.5_1
0	chr3	180426114	180588793	162680	-	ENST00000495817.1_2
0	chr3	197272990	197282827	9838	-	ENST00000492681.1_1
0	chr3	16306973	16391806	84834	+	ENST00000606098.1_1
0	chr3	37903669	37988662	84994	+	ENST00000435525.1_1
0	chr3	194115550	194119083	3534	-	ENST00000401815.1_1
0	chr3	153839229	153975614	136386	+	ENST00000465817.1_1
0	chr3	158450167	158488878	38712	+	ENST00000468242.5_1
0	chr3	30839169	30936153	96985	-	ENST00000454381.3_1
0	chr3	194947453	194991590	44138	-	ENST00000455281.1_3
0	chr3	125626848	125629115	2268	-	ENST00000510244.1_2
0	chr3	50388628	50395891	7264	+	ENST00000490926.1_1
0	chr3	9166422	9404737	238316	-	ENST00000490889.2_1
0	chr3	47017497	47023500	6004	-	ENST00000492819.1_1
0	chr3	128813958	128841644	27687	-	ENST00000457077.1_3
0	chr3	125877441	125916784	39344	-	ENST00000511283.2_1
0	chr3	171178401	171180045	1645	+	ENST00000623631.1_1
0	chr3	195270871	195273479	2609	+	ENST00000426109.1_1
0	chr3	184038452	184053135	14684	+	ENST00000435046.6_2
0	chr3	154741913	154898638	156726	+	ENST00000492661.5_1
0	chr3	128882449	128882783	335	-	ENST00000609183.1_1
0	chr3	186274379	186288332	13954	-	ENST00000413695.1_3
0	chr3	183602712	183605782	3071	+	ENST00000445165.1_1
0	chr3	119013230	119139561	126332	+	ENST00000264245.9_4
0	chr3	196752413	196756165	3753	-	ENST00000473501.1_1
85	chr3	128882449	128882783	335	-	ENST00000609183.1_1
0	chr3	8615412	8634810	19399	-	ENST00000437047.1_1
0	chr3	52445213	52457656	12444	+	ENST00000347025.6_1
63	chr3	16450980	16555533	104554	-	ENST00000431547.1_6
0	chr3	49449850	49450566	717	+	ENST00000497786.1_1
0	chr3	110792263	110837638	45376	+	ENST00000470618.1_1
0	chr3	197241137	197282851	41715	-	ENST00000432819.5_2
0	chr3	52529375	52542559	13185	+	ENST00000481607.1_1
0	chr3	62262450	62355001	92552	-	ENST00000490916.5_1
0	chr3	128852918	128879871	26954	-	ENST00000485703.1_1
0	chr3	51977315	51978733	1419	+	ENST00000470749.1_1
0	chr3	53880612	53898918	18307	+	ENST00000494338.1_4
0	chr3	44598849	44727145	128297	-	ENST00000457331.1_1
0	chr3	52570621	52613253	42633	+	ENST00000476842.1_1
0	chr3	152175548	152214602	39055	-	ENST00000463255.1_1
0	chr3	48673896	48700319	26424	-	ENST00000164024.5_2
0	chr3	153448550	153697975	249426	-	ENST00000488210.1_1
0	chr3	120315204	120321175	5972	+	ENST00000491335.1_1
0	chr3	196042953	196065244	22292	-	ENST00000442633.1_1
0	chr3	197474980	197476218	1239	-	ENST00000472149.1_1
0	chr3	69063315	69105773	42459	+	ENST00000595925.1_3
0	chr3	121903279	121966604	63326	+	ENST00000643573.1_1
0	chr3	51989397	51991515	2119	+	ENST00000322241.6_2
0	chr3	156799458	156846384	46927	-	ENST00000659739.1_1
0	chr3	52800332	52804962	4631	-	ENST00000496822.1_1
0	chr3	183718451	183735727	17277	-	ENST00000446941.2_1
0	chr3	49849881	49851365	1485	-	ENST00000494212.1_1
0	chr3	152175548	152214602	39055	-	ENST00000463255.1_1
0	chr3	170076297	170077948	1652	+	ENST00000490989.1_1
0	chr3	196674968	196695742	20775	-	ENST00000443835.1_1
0	chr3	17617974	17784104	166131	-	ENST00000423331.6_1
0	chr3	184017692	184020563	2872	+	ENST00000445558.6_3
0	chr3	194305028	194310978	5951	+	ENST00000419571.1_1
0	chr3	41288090	42003595	715506	-	ENST00000301831.9_2
0	chr3	195270871	195273479	2609	+	ENST00000426109.1_1
0	chr3	156893136	157003080	109945	+	ENST00000488040.5_2
0	chr3	149815819	149931513	115695	+	ENST00000489690.1_1
0	chr3	49877242	49893907	16666	-	ENST00000482582.5_1
0	chr3	25760902	25831530	70629	-	ENST00000417874.6_2
0	chr3	40566907	40573719	6813	+	ENST00000453351.1_1
0	chr3	32148191	32188157	39967	+	ENST00000431009.1_2
0	chr3	37162955	37225180	62226	-	ENST00000461672.5_1
0	chr3	12949849	13035884	86036	-	ENST00000648386.1_1
0	chr3	197241137	197282851	41715	-	ENST00000432819.5_2
0	chr3	182945914	183145873	199960	-	ENST00000447025.6_1
0	chr3	196018092	196045170	27079	-	ENST00000446494.1_1
0	chr3	38040723	38044804	4082	+	ENST00000463080.2_1
0	chr3	153448550	153697975	249426	-	ENST00000488210.1_1
0	chr3	46924847	46945285	20439	+	ENST00000428220.1_1
0	chr3	72109992	72291716	181725	-	ENST00000481148.5_1
0	chr3	99616971	99833357	216387	-	ENST00000398326.2_1
0	chr3	9691203	9710436	19234	+	ENST00000437997.1_1
0	chr3	12954959	13083940	128982	-	ENST00000647458.1_1
0	chr3	62279948	62304307	24360	-	ENST00000479588.1_1
0	chr3	139108841	139302076	193236	+	ENST00000661884.1_1
0	chr3	113251143	113348425	97283	+	ENST00000264852.8_3
0	chr3	172351789	172428902	77114	-	ENST00000421723.2_2
0	chr3	149498063	149686172	188110	-	ENST00000481585.1_1
0	chr3	20773876	21187459	413584	+	ENST00000634837.1_1
0	chr3	35681747	35723339	41593	+	ENST00000421492.5_3
0	chr3	125769786	125802967	33182	-	ENST00000505996.1_1
0	chr3	165107851	165257099	149249	+	ENST00000664292.1_1
0	chr3	127410975	127771033	360059	-	ENST00000648300.1_1
0	chr3	186274379	186288332	13954	-	ENST00000413695.1_3
0	chr3	131252409	132004254	751846	-	ENST00000512055.5_2
0	chr3	30839169	30936153	96985	-	ENST00000454381.3_1
0	chr3	149498063	149686172	188110	-	ENST00000481585.1_1
0	chr3	15093942	15106807	12866	-	ENST00000447299.1_1
0	chr3	37031802	37033759	1958	-	ENST00000624586.1_1
0	chr3	101293685	101311620	17936	+	ENST00000470490.1_1
0	chr3	172428941	172442828	13888	+	ENST00000663800.1_1
0	chr3	8775522	8883492	107971	+	ENST00000472766.1_1
0	chr3	165107851	165257099	149249	+	ENST00000664292.1_1
0	chr3	153448550	153697975	249426	-	ENST00000488210.1_1
0	chr3	134334207	134670493	336287	+	ENST00000460895.5_1
0	chr3	140986195	141085979	99785	-	ENST00000507698.1_1
0	chr3	28617919	28799086	181168	+	ENST00000445077.1_1
0	chr3	135684586	135864226	179641	+	ENST00000490467.5_1
0	chr3	28390669	29809028	1418360	+	ENST00000635992.1_1
0	chr3	194790766	194930595	139830	-	ENST00000491138.1_1
0	chr4	8008752	8160559	151808	-	ENST00000428004.6_1
0	chr4	737653	755152	17500	+	ENST00000488032.1_1
0	chr4	169575883	169611852	35970	+	ENST00000503457.1_1
0	chr4	100478846	100484829	5984	-	ENST00000507394.1_1
11	chr4	106067032	106163928	96897	+	ENST00000305737.6_2
0	chr4	189406933	189602205	195273	+	ENST00000503580.1_1
0	chr4	183370152	183550028	179877	+	ENST00000510504.1_4
0	chr4	6784459	6885897	101439	+	ENST00000425103.5_1
0	chr4	169753179	169849596	96418	+	ENST00000507735.6_2
0	chr4	132671237	132695873	24637	+	ENST00000658913.1_1
0	chr4	1193715	1198882	5168	-	ENST00000515553.1_1
0	chr4	148867390	148993927	126538	+	ENST00000506020.5_1
0	chr4	53609684	53617566	7883	-	ENST00000440542.1_1
0	chr4	7194265	7744554	550290	+	ENST00000507866.6_1
0	chr4	124420	156491	32072	+	ENST00000609714.1_1
0	chr4	57372107	57391125	19019	+	ENST00000645327.1_1
0	chr4	7398005	7744563	346559	+	ENST00000329016.10_1
0	chr4	6783102	6826020	42919	+	ENST00000503278.1_1
0	chr4	2082349	2243848	161500	-	ENST00000672725.1_1
0	chr4	177190200	177198722	8523	-	ENST00000505299.1_1
0	chr4	103790493	103808913	18421	+	ENST00000503643.1_2
0	chr4	57852575	57897154	44580	+	ENST00000639658.1_2
0	chr4	154669688	154681176	11489	-	ENST00000506358.1_1
0	chr4	187112721	187134617	21897	+	ENST00000378802.5_2
0	chr4	146520235	146576608	56374	+	ENST00000649173.1_1
0	chr4	107845102	108204963	359862	-	ENST00000510463.1_1
0	chr4	99916981	99962277	45297	+	ENST00000510107.5_1
0	chr4	40058556	40104226	45671	+	ENST00000515550.1_1
0	chr4	48018827	48037901	19075	+	ENST00000511852.5_1
0	chr4	5749811	5890198	140388	-	ENST00000506216.5_1
0	chr4	140641366	141074123	432758	-	ENST00000502696.1_3
0	chr4	187070392	187093294	22903	+	ENST00000389354.6_1
0	chr4	42153045	42270127	117083	+	ENST00000645181.1_1
0	chr4	26274229	26426048	151820	+	ENST00000510778.6_3
0	chr4	53463633	53525465	61833	-	ENST00000514536.5_1
0	chr4	140641366	141074123	432758	-	ENST00000502696.1_3
0	chr4	165999572	166129701	130130	-	ENST00000506087.5_2
0	chr4	3525120	3534173	9054	-	ENST00000650633.1_1
0	chr4	140641366	141074123	432758	-	ENST00000502696.1_3
0	chr4	11394774	11430518	35745	-	ENST00000002596.6_2
0	chr4	25162294	25203062	40769	+	ENST00000507794.2_1
0	chr4	1283702	1332967	49266	+	ENST00000509531.5_1
0	chr4	174254040	174255400	1361	-	ENST00000506267.1_4
0	chr4	175443768	175462198	18431	+	ENST00000664316.1_1
0	chr4	87854317	87855694	1378	-	ENST00000509262.1_1
0	chr4	186040138	186048632	8495	-	ENST00000665695.1_1
0	chr4	120134334	120160467	26134	+	ENST00000510737.1_1
0	chr4	185748072	185771885	23814	+	ENST00000663673.1_1
0	chr4	25378979	25382230	3252	+	ENST00000507809.1_1
0	chr4	38800307	38858438	58132	-	ENST00000506146.5_1
0	chr4	120217574	120225600	8027	-	ENST00000399075.6_2
0	chr4	17491664	17513604	21941	-	ENST00000505710.1_2
0	chr4	187110186	187112644	2459	-	ENST00000623820.1_1
0	chr4	26859550	27004016	144467	+	ENST00000463501.5_1
0	chr4	84187850	84205918	18069	-	ENST00000311461.7_2
0	chr4	25162294	25203062	40769	+	ENST00000507794.2_1
0	chr4	103228714	103352415	123702	-	ENST00000502903.1_1
0	chr4	25658091	25667853	9763	+	ENST00000507530.1_2
0	chr4	174292105	174298683	6579	+	ENST00000296504.4_2
0	chr4	1720112	1722508	2397	-	ENST00000480360.1_3
0	chr4	186285033	186300152	15120	-	ENST00000328559.11_1
0	chr4	139741111	139933800	192690	-	ENST00000511951.1_1
0	chr4	42627158	42659110	31953	-	ENST00000510289.1_1
0	chr4	120217574	120225600	8027	-	ENST00000399075.6_2
0	chr4	53728499	53729777	1279	+	ENST00000515677.1_1
0	chr4	54931406	54944621	13216	+	ENST00000654316.1_1
0	chr4	187112721	187134617	21897	+	ENST00000378802.5_2
0	chr4	32669937	32747139	77203	-	ENST00000664015.1_1
0	chr4	144621887	144903427	281541	+	ENST00000641556.1_1
0	chr4	186317995	186321395	3401	+	ENST00000335174.6_2
0	chr4	57775356	57776854	1499	+	ENST00000503522.1_1
0	chr4	169753179	169849596	96418	+	ENST00000507735.6_2
0	chr4	79473121	79512757	39637	+	ENST00000514171.5_2
0	chr4	83351815	83382240	30426	+	ENST00000505846.5_1
0	chr4	154266505	154315488	48984	+	ENST00000508731.5_1
0	chr4	175205169	175225431	20263	+	ENST00000503053.5_4
0	chr4	154144097	154197420	53324	+	ENST00000632856.1_1
0	chr4	87857562	87968042	110481	+	ENST00000511442.1_2
0	chr4	139002015	139051851	49837	-	ENST00000663909.1_1
0	chr4	144098813	144105982	7170	-	ENST00000507486.1_2
0	chr4	90032651	90036050	3400	+	ENST00000603357.2_1
0	chr4	9982216	10056560	74345	-	ENST00000513129.1_3
0	chr4	186064420	186071536	7117	+	ENST00000281456.11_2
0	chr4	187112721	187134617	21897	+	ENST00000378802.5_2
0	chr4	15779951	15854855	74905	+	ENST00000226279.8_2
0	chr4	109745032	110223799	478768	-	ENST00000399126.1_3
0	chr4	6784459	6885897	101439	+	ENST00000425103.5_1
0	chr4	113150717	113152752	2036	-	ENST00000562919.1_1
0	chr4	152403761	152498676	94916	+	ENST00000512597.5_3
0	chr4	103674848	103682151	7304	-	ENST00000507358.1_1
0	chr4	103790493	103808913	18421	+	ENST00000503643.1_2
0	chr4	32669937	32747139	77203	-	ENST00000664015.1_1
0	chr4	113782221	114305377	523157	+	ENST00000672221.1_1
0	chr4	57975946	58073625	97680	+	ENST00000508328.6_2
0	chr4	140641366	141074123	432758	-	ENST00000502696.1_3
0	chr4	99792835	99851788	58954	-	ENST00000450253.6_1
0	chr4	177190200	177198722	8523	-	ENST00000505299.1_1
0	chr4	101109032	101111939	2908	-	ENST00000513992.1_1
0	chr5	148008014	148045207	37194	-	ENST00000520086.1_1
0	chr5	60909712	61029195	119484	+	ENST00000669536.1_1
0	chr5	112074029	112175205	101177	+	ENST00000512211.6_3
0	chr5	179745844	179757934	12091	-	ENST00000518185.1_1
0	chr5	89198109	89267758	69650	+	ENST00000652458.1_1
0	chr5	54991820	55069022	77203	-	ENST00000504880.5_1
0	chr5	125927620	125929830	2211	-	ENST00000635858.1_1
0	chr5	175875430	175880560	5131	+	ENST00000506061.1_1
0	chr5	140819420	140822016	2597	+	ENST00000618012.1_1
0	chr5	32077566	32083721	6156	+	ENST00000503961.1_1
0	chr5	137999526	138119042	119517	+	ENST00000524127.5_1
0	chr5	133324479	133340383	15905	-	ENST00000466080.1_1
0	chr5	179280283	179289173	8891	-	ENST00000519398.1_1
0	chr5	76987229	77164604	177376	-	ENST00000522370.1_1
0	chr5	52405925	52410885	4961	+	ENST00000670486.1_1
0	chr5	150000569	150006341	5773	-	ENST00000665257.1_1
0	chr5	137775371	137780958	5588	+	ENST00000512126.5_3
0	chr5	180619070	180621428	2359	+	ENST00000508877.1_1
0	chr5	137356452	137368617	12166	-	ENST00000510804.1_1
0	chr5	109025067	109202879	177813	+	ENST00000261483.4_1
0	chr5	68856121	68888687	32567	+	ENST00000446221.6_1
0	chr5	75987264	76012040	24777	-	ENST00000507514.1_1
0	chr5	87564895	87586017	21123	+	ENST00000667127.1_1
0	chr5	94955791	94957846	2056	+	ENST00000380007.3_2
0	chr5	61699877	61876507	176631	+	ENST00000424533.5_2
0	chr5	1345312	1350901	5590	+	ENST00000656081.1_1
0	chr5	137853250	137877375	24126	-	ENST00000514005.1_1
0	chr5	43068159	43122249	54091	+	ENST00000507393.1_1
0	chr5	133707297	133710274	2978	+	ENST00000504431.1_1
0	chr5	133541645	133706735	165091	-	ENST00000518409.1_1
0	chr5	87963160	87986858	23699	-	ENST00000513893.5_1
5	chr5	10352813	10353713	901	-	ENST00000561606.1_1
0	chr5	139916925	139930713	13789	-	ENST00000602657.1_5
0	chr5	61688639	61699718	11080	-	ENST00000509182.1_1
0	chr5	180526140	180527666	1527	-	ENST00000504678.1_1
0	chr5	158636929	158675804	38876	+	ENST00000521204.1_1
0	chr5	868864	878555	9692	-	ENST00000518251.1_1
0	chr5	141704464	141706020	1557	-	ENST00000509364.1_1
0	chr5	133451350	133477956	26607	+	ENST00000517741.5_1
0	chr5	102202291	102282580	80290	+	ENST00000509636.5_1
0	chr5	7396251	7830194	433944	+	ENST00000338316.9_2
0	chr5	159343489	159400019	56531	+	ENST00000306675.5_4
0	chr5	89768260	89770195	1936	-	ENST00000514906.1_1
0	chr5	111599105	111755010	155906	-	ENST00000305368.8_1
0	chr5	158527690	158544486	16797	+	ENST00000499583.1_2
0	chr5	36666316	36725275	58960	-	ENST00000510740.1_1
0	chr5	10292153	10292260	108	-	ENST00000516532.1
0	chr5	173316534	173380442	63909	+	ENST00000519835.5_1
0	chr5	177259753	177309517	49765	+	ENST00000510692.5_1
0	chr5	43604569	43704648	100080	+	ENST00000656666.1_1
0	chr5	139712428	139726188	13761	-	ENST00000230990.7_2
0	chr5	88180173	88183407	3235	-	ENST00000635837.1_1
0	chr5	140698057	140700351	2295	-	ENST00000313368.8_2
0	chr5	150076353	150080472	4120	-	ENST00000521464.1_3
0	chr5	156522419	156569880	47462	-	ENST00000524219.1_1
0	chr5	131013290	131132709	119420	-	ENST00000511848.1_2
0	chr5	137225653	137230296	4644	+	ENST00000511176.1_1
0	chr5	178048813	178054031	5219	-	ENST00000520957.1_1
34	chr5	10353807	10440500	86694	+	ENST00000274140.10_2
0	chr5	72858311	72861029	2719	-	ENST00000509433.1_1
0	chr5	7396251	7830194	433944	+	ENST00000338316.9_2
0	chr5	167913504	167915620	2117	+	ENST00000626454.1_1
0	chr5	142660685	142814267	153583	-	ENST00000504572.5_2
0	chr5	177259753	177309517	49765	+	ENST00000510692.5_1
0	chr5	156522419	156569880	47462	-	ENST00000524219.1_1
0	chr5	134724607	134735577	10971	-	ENST00000508962.1_1
0	chr5	68513714	68524029	10316	+	ENST00000503793.1_1
0	chr5	118407224	118440954	33731	+	ENST00000510924.1_1
0	chr5	11508483	11904091	395609	-	ENST00000509868.1_1
0	chr5	111755280	111756675	1396	+	ENST00000623705.1_1
0	chr5	177655126	177659572	4447	-	ENST00000476170.2_1
0	chr5	171469083	171615228	146146	-	ENST00000176763.10_2
0	chr5	170846651	170884630	37980	+	ENST00000274625.6_2
0	chr5	196983	218268	21286	-	ENST00000296824.4_2
0	chr5	71591376	71616473	25098	-	ENST00000506957.1_1
0	chr5	180674701	180684587	9887	+	ENST00000417281.2_1
0	chr5	172189983	172204777	14795	+	ENST00000523005.1_2
0	chr5	73935848	74017113	81266	+	ENST00000511181.5_1
0	chr5	10441988	10472141	30154	+	ENST00000510520.5_1
0	chr5	134369132	134551255	182124	+	ENST00000505828.5_1
0	chr5	118175974	118324234	148261	-	ENST00000515439.7_1
0	chr5	7396251	7830194	433944	+	ENST00000338316.9_2
0	chr5	119801326	120022126	220801	+	ENST00000509923.1_4
0	chr5	139930267	139937262	6996	-	ENST00000520427.1_1
0	chr5	64914059	64921802	7744	-	ENST00000513794.1_2
0	chr5	122754088	122759018	4931	-	ENST00000515110.1_1
0	chr5	107717857	107753717	35861	+	ENST00000662770.1_1
0	chr5	150400167	150407727	7561	+	ENST00000517973.1_1
0	chr5	42424620	42659466	234847	+	ENST00000513671.5_1
0	chr5	175388423	175461609	73187	-	ENST00000514250.1_1
0	chr5	156522419	156569880	47462	-	ENST00000524219.1_1
0	chr5	66300580	66400403	99824	+	ENST00000447738.1_1
0	chr5	179233408	179252226	18819	+	ENST00000514093.5_3
0	chr5	110405760	110412491	6732	+	ENST00000420978.6_1
0	chr5	174867039	174871185	4147	-	ENST00000393752.3_2
0	chr5	68578304	68628620	50317	-	ENST00000511257.1_2
0	chr5	66300580	66400403	99824	+	ENST00000447738.1_1
0	chr5	73935848	74017113	81266	+	ENST00000511181.5_1
0	chr5	114506803	114509978	3176	-	ENST00000511701.1_1
0	chr5	149380302	149432691	52390	+	ENST00000502717.6_2
0	chr5	179527796	179636145	108350	-	ENST00000615330.4_1
0	chr6	2949200	2964239	15040	-	ENST00000644828.1_1
0	chr6	2854894	2877566	22673	-	ENST00000670827.1_1
0	chr6	53158886	53213724	54839	-	ENST00000370913.5_1
0	chr6	42714696	42836128	121433	+	ENST00000614467.4_1
0	chr6	26172287	26184883	12597	+	ENST00000634910.1_2
0	chr6	82901048	82957471	56424	-	ENST00000369751.2_1
0	chr6	89815200	89827694	12495	-	ENST00000517387.1_1
0	chr6	168394852	168397757	2906	-	ENST00000414364.1_2
0	chr6	2955889	2971472	15584	-	ENST00000644777.1_1
0	chr6	42068857	42110358	41502	-	ENST00000341865.9_2
0	chr6	89855774	89875284	19511	+	ENST00000275072.5_2
0	chr6	14662060	15022195	360136	-	ENST00000629853.2_2
0	chr6	42664336	42690335	26000	-	ENST00000230381.7_2
0	chr6	116597741	116601066	3326	-	ENST00000368608.3_1
0	chr6	30681757	30684898	3142	-	ENST00000422266.1_2
0	chr6	158244278	158366109	121832	+	ENST00000392185.8_3
0	chr6	146864969	146876089	11121	+	ENST00000367495.4_2
0	chr6	170844208	170862395	18188	-	ENST00000262193.7_2
0	chr6	166921711	167276158	354448	-	ENST00000506565.1_3
0	chr6	108443540	108487058	43519	-	ENST00000492070.1_1
0	chr6	30201816	30293911	92096	-	ENST00000453558.1_1
0	chr6	24505128	24524170	19043	+	ENST00000672619.1_1
0	chr6	14152427	14211417	58991	-	ENST00000650535.1_1
0	chr6	149887511	149912884	25374	+	ENST00000367419.10_2
0	chr6	163727939	163745562	17624	-	ENST00000663455.1_1
0	chr6	6704904	6739263	34360	-	ENST00000648205.1_2
0	chr6	139592499	139828735	236237	+	ENST00000650173.1_1
0	chr6	139349979	139355713	5735	+	ENST00000461027.1_1
0	chr6	24466924	24495433	28510	-	ENST00000474784.5_1
0	chr6	149924500	149970108	45609	-	ENST00000420200.1_3
0	chr6	144606837	144724320	117484	+	ENST00000433557.1_1
0	chr6	3064225	3106285	42061	+	ENST00000479389.1_1
0	chr6	33163562	33166412	2851	-	ENST00000481441.1_1
0	chr6	33507823	33552529	44707	+	ENST00000612409.1_2
0	chr6	169958417	170067371	108955	-	ENST00000546525.5_1
0	chr6	36746633	36807220	60588	-	ENST00000633280.1_1
0	chr6	43964919	43971386	6468	-	ENST00000607590.1_1
0	chr6	44246471	44265435	18965	-	ENST00000371505.5_2
0	chr6	151187693	151209009	21317	+	ENST00000423867.2_3
0	chr6	2246129	2400139	154011	+	ENST00000530346.6_2
0	chr6	31867390	31869863	2474	-	ENST00000375527.3_2
0	chr6	3224517	3231964	7448	-	ENST00000473006.1_1
0	chr6	54711569	54809897	98329	+	ENST00000306858.8_2
0	chr6	145992471	146057125	64655	-	ENST00000640898.1_1
0	chr6	27982900	28104599	121700	-	ENST00000660873.1_1
0	chr6	26160993	26173030	12038	-	ENST00000635439.1_1
0	chr6	31629006	31634060	5055	-	ENST00000375906.5_1
0	chr6	152786428	152958936	172509	-	ENST00000537750.5_1
0	chr6	155335056	155573119	238064	+	ENST00000528535.5_5
0	chr6	151561509	151677908	116400	+	ENST00000253332.5_2
0	chr6	26839263	26924333	85071	-	ENST00000479900.5_1
0	chr6	46070305	46097443	27139	-	ENST00000437249.2_2
0	chr6	46070305	46097443	27139	-	ENST00000437249.2_2
0	chr6	35420138	35434880	14743	+	ENST00000229769.2_1
0	chr6	53387263	53481768	94506	-	ENST00000505197.1_1
0	chr6	119150191	119215436	65246	-	ENST00000368478.2_1
0	chr6	43211219	43255996	44778	+	ENST00000259750.9_3
0	chr6	126070778	126082415	11638	+	ENST00000368364.4_2
0	chr6	56911545	56917844	6300	+	ENST00000488682.1_1
0	chr6	7883377	7910310	26934	-	ENST00000473453.2_1
0	chr6	126070778	126082415	11638	+	ENST00000368364.4_2
0	chr6	14431914	14502932	71019	+	ENST00000666857.1_1
0	chr6	26160993	26173030	12038	-	ENST00000635439.1_1
0	chr6	19837601	19842428	4828	+	ENST00000378700.8_3
0	chr6	116422016	116570660	148645	+	ENST00000319550.9_2
0	chr6	2854894	2877566	22673	-	ENST00000670827.1_1
0	chr6	28603346	28617315	13970	+	ENST00000653211.1_1
0	chr6	145992471	146057125	64655	-	ENST00000640898.1_1
0	chr6	89840687	89855704	15018	-	ENST00000657573.1_1
0	chr6	13574833	13615390	40558	+	ENST00000606117.2_2
0	chr6	35420138	35434880	14743	+	ENST00000229769.2_1
0	chr6	44191558	44197660	6103	+	ENST00000645692.1_1
0	chr6	79644136	79787971	143836	-	ENST00000275034.5_2
0	chr6	42068857	42110358	41502	-	ENST00000341865.9_2
0	chr6	161771131	163148700	1377570	-	ENST00000479615.5_1
0	chr6	139576517	139583734	7218	-	ENST00000367652.4_3
0	chr6	2838783	2842096	3314	-	ENST00000460260.1_1
0	chr6	24495464	24520699	25236	+	ENST00000672557.1_1
0	chr6	149068166	149398126	329961	+	ENST00000367463.5_2
0	chr6	96023059	96025326	2268	-	ENST00000564541.1_1
0	chr6	145992471	146057125	64655	-	ENST00000640898.1_1
0	chr6	26839263	26924333	85071	-	ENST00000479900.5_1
0	chr6	49518388	49529620	11233	+	ENST00000371194.7_1
0	chr6	111408706	111552397	143692	+	ENST00000368851.10_5
0	chr6	30457289	30459060	1772	+	ENST00000493699.1_1
0	chr6	13053689	13230636	176948	+	ENST00000434977.1_3
0	chr6	139269019	139308868	39850	-	ENST00000531675.1_1
0	chr6	170107124	170124101	16978	-	ENST00000612128.1_1
0	chr6	119255935	119503910	247976	+	ENST00000518570.2_2
0	chr6	88299853	88377169	77317	+	ENST00000257789.4_1
0	chr6	139592499	139828735	236237	+	ENST00000650173.1_1
0	chr6	24505128	24524170	19043	+	ENST00000672619.1_1
0	chr6	5004050	5043474	39425	+	ENST00000655306.1_2
0	chr6	17393963	17539521	145559	+	ENST00000476263.1_1
0	chr6	70577441	70601112	23672	+	ENST00000476656.1_1
0	chr6	42714696	42836128	121433	+	ENST00000614467.4_1
0	chr6	29598324	29600559	2236	-	ENST00000476670.2_3
0	chr6	88032001	88038959	6959	-	ENST00000442973.2_1
0	chr6	87860877	87865003	4127	-	ENST00000606274.1_1
0	chr6	46517317	46620567	103251	-	ENST00000619708.4_1
0	chr6	35548334	35656719	108386	-	ENST00000542713.1_1
0	chr6	44266468	44281084	14617	-	ENST00000244571.5_2
78	chr7	63250287	63250476	190	+	ENST00000440057.1_1
0	chr7	6465717	6487583	21867	-	ENST00000432248.1_3
0	chr7	29553841	29603286	49446	-	ENST00000450540.2_2
0	chr7	102110036	102113615	3580	+	ENST00000468175.1_1
0	chr7	99820220	99869606	49387	-	ENST00000647868.1_1
0	chr7	2108829	2233110	124282	-	ENST00000464742.5_1
0	chr7	30737601	30795586	57986	+	ENST00000484180.1_1
0	chr7	63386237	63386684	448	-	ENST00000451395.1_1
0	chr7	25989539	25989606	68	-	ENST00000362215.1
0	chr7	100486464	100487120	657	-	ENST00000672365.1_1
0	chr7	143055980	143059863	3884	-	ENST00000519161.1_1
0	chr7	105278816	105319653	40838	-	ENST00000485652.1_1
0	chr7	73960092	74015433	55342	+	ENST00000470715.1_1
0	chr7	65584590	65629998	45409	-	ENST00000435524.2_1
0	chr7	65874130	65952977	78848	-	ENST00000639086.1_1
0	chr7	72476064	72491632	15569	+	ENST00000506558.2_1
0	chr7	155174771	155189051	14281	+	ENST00000401499.1_1
0	chr7	2108829	2233110	124282	-	ENST00000464742.5_1
0	chr7	6509285	6523780	14496	-	ENST00000382267.3_1
0	chr7	97736174	97838950	102777	+	ENST00000297293.6_2
0	chr7	5470966	5553383	82418	-	ENST00000415009.5_1
0	chr7	66147151	66274649	127499	+	ENST00000607882.5_1
0	chr7	27934838	28220251	285414	-	ENST00000454041.1_1
0	chr7	100488876	100493499	4624	-	ENST00000651875.1_1
0	chr7	91761088	91875238	114151	-	ENST00000650585.1_1
0	chr7	6485332	6487602	2271	-	ENST00000483716.1_1
0	chr7	55086727	55224644	137918	+	ENST00000420316.6_1
0	chr7	5938431	5966181	27751	+	ENST00000628813.2_2
0	chr7	151448312	151511788	63477	-	ENST00000652714.1_1
0	chr7	154002527	154684248	681722	+	ENST00000427557.1_1
0	chr7	155213901	155249794	35894	-	ENST00000419225.1_1
0	chr7	919427	926184	6758	-	ENST00000609998.1_1
0	chr7	150734775	150742649	7875	+	ENST00000482899.1_1
0	chr7	5967663	6003113	35451	-	ENST00000535104.5_1
0	chr7	101928446	101962178	33733	+	ENST00000536178.3_1
0	chr7	97736174	97838950	102777	+	ENST00000297293.6_2
0	chr7	819541	825210	5670	+	ENST00000461576.1_1
0	chr7	5429081	5465045	35965	-	ENST00000399434.2_2
0	chr7	113728221	114066565	338345	+	ENST00000495516.1_1
0	chr7	123194749	123197876	3128	-	ENST00000490618.1_1
0	chr7	65540932	65557050	16119	+	ENST00000671817.1_1
0	chr7	102004745	102021078	16334	+	ENST00000492837.1_1
0	chr7	75574640	75583498	8859	+	ENST00000418341.1_4
0	chr7	113728221	114066565	338345	+	ENST00000495516.1_1
0	chr7	29112014	29153384	41371	-	ENST00000447426.1_1
0	chr7	90225635	90839905	614271	+	ENST00000380050.8_3
0	chr7	128864891	129070052	205162	+	ENST00000446544.6_1
0	chr7	65552748	65617264	64517	+	ENST00000450043.2_1
0	chr7	72476064	72491632	15569	+	ENST00000506558.2_1
0	chr7	28610056	28789162	179107	+	ENST00000461921.5_1
0	chr7	51258695	51384168	125474	-	ENST00000449281.1_1
0	chr7	50660649	50861129	200481	-	ENST00000645075.1_2
0	chr7	150079805	150107645	27841	+	ENST00000486297.1_3
0	chr7	150846864	150871832	24969	-	ENST00000475831.1_1
0	chr7	5085542	5112852	27311	+	ENST00000396904.2_4
0	chr7	70159859	70164476	4618	+	ENST00000489774.1_1
0	chr7	4721926	4811073	89148	+	ENST00000328914.5_2
0	chr7	44265434	44281905	16472	-	ENST00000433930.1_1
154	chr7	117450821	117514193	63373	-	ENST00000412853.1_4
0	chr7	6475067	6487563	12497	-	ENST00000479922.6_1
0	chr7	23338960	23340814	1855	+	ENST00000481564.1_1
0	chr7	150079805	150107645	27841	+	ENST00000486297.1_3
0	chr7	75677479	75696385	18907	+	ENST00000432020.2_1
0	chr7	44524668	44529864	5197	-	ENST00000497978.1_1
0	chr7	30464146	30518354	54209	-	ENST00000434755.5_1
0	chr7	102099844	102105304	5461	-	ENST00000498283.1_1
0	chr7	66093945	66276176	182232	+	ENST00000503687.2_3
0	chr7	74508403	74565623	57221	+	ENST00000418185.6_1
0	chr7	140710028	140714452	4425	-	ENST00000485202.1_1
0	chr7	50526268	50547661	21394	-	ENST00000494914.1_1
0	chr7	73661045	73668706	7662	-	ENST00000473493.2_1
0	chr7	72855895	72936608	80714	-	ENST00000404251.1_1
0	chr7	134853348	134855263	1916	-	ENST00000486115.1_1
0	chr7	130736624	130792687	56064	-	ENST00000429901.2_2
58	chr7	102120179	102121095	917	-	ENST00000538869.1
0	chr7	45808704	45854862	46159	+	ENST00000609439.2_4
0	chr7	51258695	51384168	125474	-	ENST00000449281.1_1
0	chr7	117854727	117880041	25315	+	ENST00000477532.5_1
0	chr7	97736174	97838950	102777	+	ENST00000297293.6_2
0	chr7	2412753	2420375	7623	+	ENST00000475415.5_1
0	chr7	23637911	23651168	13258	+	ENST00000486109.1_1
0	chr7	30176875	30185911	9037	+	ENST00000434060.1_4
0	chr7	44051481	44078577	27097	-	ENST00000648264.1_1
0	chr7	97880226	97881487	1262	-	ENST00000488667.1_1
0	chr7	143510552	143533318	22767	-	ENST00000493239.1_1
0	chr7	2188009	2252869	64861	-	ENST00000459731.1_1
0	chr7	113728221	114066565	338345	+	ENST00000495516.1_1
0	chr7	140710028	140714452	4425	-	ENST00000485202.1_1
0	chr7	44265434	44281905	16472	-	ENST00000433930.1_1
0	chr7	148232	149438	1207	-	ENST00000487884.2_1
0	chr7	140533772	140624542	90771	-	ENST00000469930.2_2
0	chr7	72589455	72619481	30027	+	ENST00000453092.3_3
0	chr7	130794899	131084143	289245	+	ENST00000416992.6_1
0	chr7	75617448	75623956	6509	-	ENST00000485200.1_3
0	chr7	123321997	123389057	67061	-	ENST00000223023.5_2
0	chr7	131012656	131172721	160066	+	ENST00000458153.5_1
0	chr7	98476113	98610866	134754	+	ENST00000628380.2_1
0	chr7	72469016	72476308	7293	-	ENST00000569650.1_1
0	chr7	117105838	117144362	38525	+	ENST00000546407.1_1
0	chr7	156931973	156963144	31172	+	ENST00000430750.1_1
0	chr7	55433804	55499221	65418	+	ENST00000452107.6_3
0	chr7	97736174	97838950	102777	+	ENST00000297293.6_2
0	chr7	146741114	147711390	970277	+	ENST00000637825.1_1
0	chr7	3341219	4308632	967414	+	ENST00000615806.4_1
0	chr7	140533772	140624542	90771	-	ENST00000469930.2_2
0	chr7	116203648	116303883	100236	-	ENST00000650435.1_1
0	chr7	95433596	95727311	293716	+	ENST00000457059.2_1
0	chr7	91570414	91739987	169574	+	ENST00000359028.6_1
0	chr7	39856148	39907739	51592	+	ENST00000413879.1_1
0	chr7	95433596	95727311	293716	+	ENST00000457059.2_1
0	chr7	28338940	28859617	520678	+	ENST00000396299.6_1
0	chr7	64126576	64171404	44829	+	ENST00000344930.7_1
0	chr7	130628926	130794935	166010	-	ENST00000451786.5_3
0	chr7	130794899	131084143	289245	+	ENST00000416992.6_1
0	chr7	116203648	116303883	100236	-	ENST00000650435.1_1
0	chr7	5568913	5602421	33509	-	ENST00000414620.1_2
0	chr7	45039899	45116007	76109	+	ENST00000648329.1_1
0	chr7	94536514	94539644	3131	+	ENST00000413325.1_1
0	chr7	108210318	108215294	4977	+	ENST00000249356.4_2
0	chr7	102975689	102985277	9589	-	ENST00000412522.1_1
0	chr7	89511667	89840949	329283	-	ENST00000478318.6_1
0	chr7	129074287	129123472	49186	+	ENST00000435494.2_1
0	chr7	4266787	4306040	39254	+	ENST00000466611.1_1
0	chr8	144635877	144641649	5773	+	ENST00000529854.1_3
0	chr8	38409768	38418395	8628	-	ENST00000646780.1_2
0	chr8	142069431	142070567	1137	+	ENST00000522882.1_1
0	chr8	143356142	143436085	79944	-	ENST00000662555.1_1
0	chr8	22482814	22502409	19596	-	ENST00000640731.1_1
0	chr8	1830822	1906805	75984	+	ENST00000522435.5_2
0	chr8	33451050	33455325	4276	-	ENST00000522982.1_6
0	chr8	110552855	110578217	25363	+	ENST00000620557.4_2
0	chr8	103668692	103699346	30655	+	ENST00000640504.1_1
137	chr8	43101898	43102078	181	-	ENST00000518796.1_1
0	chr8	142201373	142205898	4526	+	ENST00000521835.1_1
0	chr8	1719421	1818386	98966	+	ENST00000636175.1_3
0	chr8	28559122	28610349	51228	+	ENST00000519886.5_1
0	chr8	22339123	22410957	71835	-	ENST00000664810.1_1
0	chr8	142402121	142437051	34931	+	ENST00000523147.5_4
0	chr8	21550355	21669869	119515	-	ENST00000517328.5_1
0	chr8	41510744	41754280	243537	-	ENST00000265709.13_3
0	chr8	142264200	142318391	54192	-	ENST00000521804.1_1
0	chr8	80681607	80783972	102366	-	ENST00000502766.2_1
0	chr8	10383056	10411676	28621	+	ENST00000522210.1_1
0	chr8	67972708	67995968	23261	-	ENST00000519963.5_1
0	chr8	143786922	143808364	21443	-	ENST00000654797.1_1
0	chr8	42752121	42885678	133558	+	ENST00000307602.9_2
0	chr8	42694351	42697931	3581	-	ENST00000532093.1_1
0	chr8	12595538	12613582	18045	-	ENST00000530693.1_1
0	chr8	104892645	105264087	371443	+	ENST00000436393.6_1
0	chr8	145735629	145736564	936	+	ENST00000534427.1_1
0	chr8	22022913	22058713	35801	+	ENST00000521385.5_1
0	chr8	27143326	27151652	8327	-	ENST00000521283.1_1
0	chr8	142198997	142200723	1727	+	ENST00000520571.1_1
0	chr8	144917832	144920234	2403	-	ENST00000531729.1_1
0	chr8	21987984	21990897	2914	-	ENST00000518377.1_1
0	chr8	110346610	110355813	9204	+	ENST00000517350.5_1
0	chr8	124332742	124428590	95849	-	ENST00000521903.5_1
0	chr8	20002370	20040636	38267	-	ENST00000517776.5_1
0	chr8	19759228	19811662	52435	+	ENST00000520959.5_2
0	chr8	136468108	136469195	1088	-	ENST00000518674.1_1
0	chr8	67351503	67356916	5414	+	ENST00000518781.1_1
0	chr8	98962967	99006824	43858	+	ENST00000519585.5_3
0	chr8	61429795	61504676	74882	+	ENST00000429861.5_1
0	chr8	87393046	87460726	67681	+	ENST00000518683.5_1
0	chr8	772179	1649572	877394	+	ENST00000421627.7_3
0	chr8	6666038	6693046	27009	-	ENST00000618742.3_3
0	chr8	33451050	33455325	4276	-	ENST00000522982.1_6
0	chr8	101960963	101964780	3818	-	ENST00000523938.1_5
0	chr8	37704574	37707372	2799	-	ENST00000522539.1_1
0	chr8	74650536	74659601	9066	-	ENST00000523160.1_1
0	chr8	107670119	107719210	49092	+	ENST00000438229.6_1
0	chr8	61823149	61875984	52836	+	ENST00000529234.5_1
0	chr8	15274724	15531345	256622	+	ENST00000503191.5_1
0	chr8	105456658	105479272	22615	-	ENST00000521573.2_1
0	chr8	59717971	60031706	313736	-	ENST00000361421.2_2
0	chr8	18243821	18245833	2013	+	ENST00000660285.1_1
0	chr8	89198554	89339485	140932	-	ENST00000520568.1_1
0	chr8	94748391	94753217	4827	-	ENST00000521947.1_1
0	chr8	63161522	63659601	498080	+	ENST00000524201.1_2
0	chr8	66660000	66754557	94558	-	ENST00000519626.1_1
0	chr8	105715947	106431488	715542	+	ENST00000518180.1_1
0	chr8	101171096	101171203	108	+	ENST00000365440.1
0	chr8	55047837	55055387	7551	+	ENST00000519831.5_3
157	chr8	8640864	8751140	110277	-	ENST00000276282.7_2
0	chr8	87393046	87460726	67681	+	ENST00000518683.5_1
0	chr8	94767155	94831462	64308	+	ENST00000323130.7_1
0	chr8	67344748	67381044	36297	+	ENST00000419955.5_2
0	chr8	67344748	67381044	36297	+	ENST00000419955.5_2
0	chr8	22547663	22656129	108467	+	ENST00000523627.1_1
0	chr9	115827815	115828236	422	-	ENST00000643253.1_1
0	chr9	36764893	36777078	12186	+	ENST00000657370.1_1
0	chr9	124461649	124547807	86159	+	ENST00000373782.7_2
0	chr9	140354405	140444836	90432	-	ENST00000277531.8_2
0	chr9	132083295	132087184	3890	+	ENST00000316786.1_1
0	chr9	124329381	124547807	218427	+	ENST00000259371.6_1
0	chr9	133961212	133967430	6219	+	ENST00000462567.1_1
0	chr9	139837359	139838986	1628	-	ENST00000443788.1_3
0	chr9	108418650	108420270	1621	+	ENST00000623713.1_1
0	chr9	127062264	127088717	26454	+	ENST00000447379.1_1
0	chr9	102348068	102582171	234104	-	ENST00000427039.1_1
0	chr9	80412444	80645520	233077	-	ENST00000411677.1_3
0	chr9	132658091	132805446	147356	-	ENST00000355681.3_3
0	chr9	130658525	130667687	9163	-	ENST00000494611.1_1
0	chr9	34990263	34998897	8635	+	ENST00000545841.5_2
0	chr9	137271141	137328623	57483	+	ENST00000672570.1_1
0	chr9	77697625	77702727	5103	-	ENST00000466137.1_1
0	chr9	110249950	110251411	1462	-	ENST00000411706.1_1
0	chr9	132249182	132275965	26784	+	ENST00000652803.1_1
0	chr9	7798344	7888380	90037	-	ENST00000469050.1_1
0	chr9	94060273	94124169	63897	-	ENST00000478465.5_1
0	chr9	34990263	34998897	8635	+	ENST00000545841.5_2
0	chr9	35792406	35809729	17324	+	ENST00000464810.5_1
0	chr9	140510682	140513272	2591	-	ENST00000663398.1_2
0	chr9	133884561	133969860	85300	+	ENST00000361069.9_2
0	chr9	130911797	130915418	3622	+	ENST00000372998.1_3
0	chr9	134246320	134247901	1582	+	ENST00000644453.1_1
0	chr9	36264970	36276973	12004	-	ENST00000644762.1_1
0	chr9	130703162	130713001	9840	-	ENST00000300434.3_1
0	chr9	33817158	33920397	103240	+	ENST00000263228.4_2
0	chr9	136380653	136393734	13082	-	ENST00000413714.1_1
0	chr9	17906561	18533290	626730	+	ENST00000636209.1_2
0	chr9	6704332	6707780	3449	+	ENST00000412339.2_2
0	chr9	140149818	140167380	17563	+	ENST00000634710.2_5
0	chr9	131684593	131698924	14332	+	ENST00000451000.5_1
0	chr9	17906561	18533290	626730	+	ENST00000636209.1_2
0	chr9	135973747	136006504	32758	-	ENST00000372062.8_2
0	chr9	129987634	130080406	92773	+	ENST00000441134.5_1
0	chr9	140135740	140138158	2419	+	ENST00000604929.1_1
0	chr9	127715067	127905775	190709	-	ENST00000373549.8_1
0	chr9	127916233	127952062	35830	-	ENST00000456642.1_1
0	chr9	132255345	132275965	20621	+	ENST00000622680.2_3
0	chr9	132259274	132275965	16692	+	ENST00000623185.4_3
0	chr9	131133660	131154295	20636	+	ENST00000452446.2_1
0	chr9	136999338	137000771	1434	-	ENST00000607930.1_1
0	chr9	33524392	33572999	48608	+	ENST00000290943.10_1
0	chr9	69112840	69147677	34838	-	ENST00000637225.1_1
0	chr9	15423140	15433822	10683	+	ENST00000461041.1_1
0	chr9	17906561	18533290	626730	+	ENST00000636209.1_2
0	chr9	5392333	5436694	44362	-	ENST00000473877.1_1
0	chr9	131133660	131154295	20636	+	ENST00000452446.2_1
0	chr9	17906561	18533290	626730	+	ENST00000636209.1_2
0	chr9	130830572	130871524	40953	+	ENST00000373069.9_3
0	chr9	131874147	131897106	22960	+	ENST00000453358.5_1
