# Supplementary material for: Whole‐genome methylation analysis of aging human tissues identifies age‐related changes in developmental and neurological pathways
Source: Aging Cell. 2023 Jun 12;22(7):e13847. doi: 10.1111/acel.13847 (PMC10352543; doi:10.1111/acel.13847)
Supplement: Supplementary file 8 — Table S7. Annotations for monocyte aDMRS. [file ACEL-22-e13847-s007.xlsx]

## Sheet: acel13847-sup-0008-TableS7
Monocyte aDMRs, nearest transcript
distance	seqnames	start	end	width	strand	tx_name
0	chr1	11560860	11562073	1214	-	ENST00000649975.1_1
0	chr1	26504003	26516373	12371	+	ENST00000482227.5_1
0	chr1	1366044	1369900	3857	-	ENST00000417917.1_1
0	chr1	207978592	208052441	73850	-	ENST00000637970.1_1
0	chr1	27852316	27857072	4757	+	ENST00000443579.1_1
0	chr1	1822910	1824097	1188	+	ENST00000412228.1_1
0	chr1	10707270	10856707	149438	-	ENST00000344008.5_1
0	chr1	15256296	15394651	138356	+	ENST00000400798.6_1
0	chr1	3160696	3303482	142787	+	ENST00000463591.1_1
0	chr1	7844763	7905237	60475	+	ENST00000361923.2_1
0	chr1	24718052	24738517	20466	-	ENST00000483528.1_1
0	chr1	55013901	55104865	90965	+	ENST00000371316.3_1
0	chr1	204119001	204120556	1556	-	ENST00000429525.1_2
0	chr1	53393069	53458949	65881	+	ENST00000640998.1_1
0	chr1	230203006	230227780	24775	+	ENST00000488903.1_1
0	chr1	2461503	2478899	17397	+	ENST00000644246.1_1
0	chr1	156052422	156063602	11181	+	ENST00000470835.1_1
0	chr1	85464830	85598821	133992	+	ENST00000370596.5_1
0	chr1	248020489	248043440	22952	+	ENST00000366481.4_2
0	chr1	154475448	154520623	45176	+	ENST00000368480.3_1
0	chr1	22177804	22181149	3346	-	ENST00000493940.2_1
0	chr1	147768002	147816764	48763	+	ENST00000648583.1_1
0	chr1	1956965	1960624	3660	+	ENST00000638763.1_1
0	chr1	200380958	200384678	3721	+	ENST00000635220.1_1
0	chr1	61378463	61522557	144095	-	ENST00000655960.1_1
0	chr1	763032	794712	31681	+	ENST00000659124.1_1
0	chr1	167032867	167135716	102850	-	ENST00000632571.1_1
0	chr1	95639680	95699535	59856	-	ENST00000419846.1_1
0	chr1	32207401	32230494	23094	-	ENST00000533175.1_2
0	chr1	120835810	120838343	2534	-	ENST00000412759.1
0	chr1	161007688	161008706	1019	-	ENST00000486084.1_1
0	chr1	209320619	209433624	113006	-	ENST00000667236.1_1
0	chr1	16341994	16344500	2507	-	ENST00000406363.2_3
0	chr1	85431232	85462796	31565	-	ENST00000531874.1_1
42	chr1	220230826	220263804	32979	-	ENST00000469520.6_3
0	chr1	110751456	110752609	1154	-	ENST00000455967.1_1
0	chr1	236558749	236666215	107467	+	ENST00000642595.1_1
0	chr1	145470668	145473700	3033	-	ENST00000616257.1_1
0	chr1	2252692	2322993	70302	-	ENST00000378531.8_2
0	chr1	2522365	2560933	38569	-	ENST00000504800.5_1
0	chr1	145398250	145417466	19217	+	ENST00000636675.1_1
0	chr1	85646842	85666196	19355	-	ENST00000234668.6_1
0	chr1	113933883	113947077	13195	+	ENST00000477955.1_1
0	chr1	8086798	8182762	95965	+	ENST00000445300.1_1
0	chr1	173838094	173872687	34594	+	ENST00000367701.9_1
0	chr1	26496982	26498322	1341	-	ENST00000648649.1_1
0	chr1	84543827	84671122	127296	+	ENST00000370688.7_1
0	chr1	227381352	227504748	123397	-	ENST00000478573.6_1
0	chr1	3539754	3541307	1554	-	ENST00000435049.1_1
0	chr1	6845514	7829766	984253	+	ENST00000303635.12_2
0	chr1	61378463	61522557	144095	-	ENST00000655960.1_1
132	chr1	28907647	28909644	1998	-	ENST00000648327.1_1
0	chr1	236557578	236645992	88415	+	ENST00000334232.8_2
0	chr1	27992577	27998709	6133	-	ENST00000362020.4_1
0	chr1	12704566	12727097	22532	+	ENST00000376221.1_1
0	chr1	202935015	202936353	1339	-	ENST00000478009.1_1
0	chr1	226075485	226099082	23598	-	ENST00000492457.1_2
0	chr1	78511650	78604128	92479	+	ENST00000370759.4_2
0	chr1	155222540	155225274	2735	-	ENST00000481822.1_1
0	chr1	206214526	206223548	9023	-	ENST00000425896.1_1
0	chr1	152078793	152087930	9138	-	ENST00000614923.1_1
0	chr1	3313055	3350857	37803	+	ENST00000509860.1_2
0	chr1	207226656	207254369	27714	+	ENST00000367079.3_3
0	chr1	20097839	20126433	28595	-	ENST00000488449.1_1
0	chr1	39549839	39952659	402821	+	ENST00000361689.6_1
0	chr1	179712298	179785333	73036	+	ENST00000341785.4_1
0	chr1	65339141	65533412	194272	-	ENST00000672099.1_1
0	chr1	150812084	150849172	37089	-	ENST00000504358.1_1
0	chr1	32254731	32256923	2193	+	ENST00000527035.1_1
0	chr1	154680428	154840795	160368	-	ENST00000358505.2_3
0	chr1	56714446	56943359	228914	-	ENST00000641035.1_1
0	chr1	970247	976777	6531	+	ENST00000469403.1_1
0	chr1	90098699	90398809	300111	+	ENST00000370453.5_1
142	chr1	3669014	3688209	19196	+	ENST00000294600.7_2
0	chr1	224139181	224180296	41116	-	ENST00000634905.1_2
0	chr1	247373993	247405125	31133	-	ENST00000428687.1_1
0	chr1	145695933	145715614	19682	-	ENST00000616463.1_3
0	chr1	28696255	28823668	127414	+	ENST00000493669.2_1
0	chr1	221006105	221053482	47378	-	ENST00000552026.1_1
0	chr1	206223943	206234395	10453	+	ENST00000367126.5_2
0	chr1	1192650	1209234	16585	-	ENST00000502382.1_5
0	chr1	192695011	192894882	199872	-	ENST00000645822.1_1
0	chr1	174123328	174128130	4803	-	ENST00000656058.1_1
0	chr1	219273968	219347090	73123	-	ENST00000441331.2_2
0	chr1	87797464	87810698	13235	+	ENST00000489303.1_1
0	chr1	182992555	183114727	122173	+	ENST00000258341.5_2
0	chr1	60358992	60392433	33442	-	ENST00000468257.2_2
0	chr1	173838094	173872687	34594	+	ENST00000367701.9_1
0	chr1	156589238	156593706	4469	+	ENST00000482204.1_1
0	chr1	43830247	43833636	3390	-	ENST00000496932.1_1
114	chr1	86044183	86044425	243	-	ENST00000609367.1_1
0	chr1	5647428	5728355	80928	-	ENST00000413887.1_1
0	chr1	120572529	120612240	39712	-	ENST00000652737.1_1
0	chr1	155051313	155060014	8702	+	ENST00000368408.4_2
0	chr1	107600059	107603256	3198	+	ENST00000649727.1_1
123	chr1	201951500	201970527	19028	+	ENST00000481780.5_1
0	chr1	33487208	33546597	59390	-	ENST00000548559.1_1
0	chr1	153948326	153958722	10397	-	ENST00000648869.1_2
0	chr1	156084513	156109108	24596	+	ENST00000368299.7_1
0	chr1	91486086	91487282	1197	-	ENST00000482467.1_1
0	chr1	55250224	55266871	16648	-	ENST00000371274.8_3
0	chr1	55794961	56298241	503281	+	ENST00000643167.1_1
0	chr1	100729565	100731676	2112	-	ENST00000421185.1_3
0	chr1	186649754	186650578	825	+	ENST00000608917.1_2
0	chr1	54693928	54791112	97185	-	ENST00000426150.5_1
0	chr1	247130964	247242113	111150	-	ENST00000474541.1_1
98	chr1	201083081	201096312	13232	-	ENST00000449188.2_1
0	chr1	21295967	21503350	207384	-	ENST00000411888.5_1
0	chr1	55164969	55207904	42936	+	ENST00000460155.1_1
0	chr1	47130214	47133774	3561	-	ENST00000460928.1_1
0	chr1	98348820	98460556	111737	-	ENST00000646851.1_1
0	chr1	41134761	41153260	18500	-	ENST00000440100.1_1
0	chr1	85020536	85040104	19569	-	ENST00000370625.1_1
0	chr1	45476622	45481176	4555	+	ENST00000652165.1_1
0	chr1	19918296	19923326	5031	-	ENST00000416470.1_1
0	chr1	153895813	153907716	11904	+	ENST00000641448.1_1
0	chr1	19175767	19247615	71849	-	ENST00000494072.3
0	chr1	226248413	226249577	1165	-	ENST00000609423.1_2
0	chr1	144516419	144520983	4565	-	ENST00000458262.1
0	chr1	6845514	7829766	984253	+	ENST00000303635.12_2
0	chr1	207495136	207510133	14998	+	ENST00000343420.6_2
0	chr1	42801057	42804047	2991	-	ENST00000436207.2_1
0	chr1	763201	787895	24695	+	ENST00000622921.1_2
0	chr1	147768002	147816764	48763	+	ENST00000648583.1_1
0	chr1	57111061	57181007	69947	+	ENST00000610361.1_1
0	chr1	57463572	59012406	1548835	-	ENST00000485760.5_1
0	chr1	215256860	215342608	85749	+	ENST00000457122.1_3
0	chr1	44878370	44885544	7175	+	ENST00000470498.1_1
0	chr1	54638891	54665709	26819	-	ENST00000528287.5_1
0	chr1	180257365	180471712	214348	-	ENST00000367595.4_2
0	chr1	24822760	24861890	39131	-	ENST00000651630.1_1
0	chr1	100503651	100548933	45283	+	ENST00000370152.8_2
0	chr1	36043337	36060862	17526	+	ENST00000650429.1_1
0	chr1	85961422	86042541	81120	-	ENST00000467666.2_1
0	chr1	41975901	42045571	69671	-	ENST00000460604.1_1
0	chr1	115292442	115300608	8167	-	ENST00000524652.1_1
0	chr1	70726920	70820417	93498	-	ENST00000262346.6_1
0	chr1	12290124	12572099	281976	+	ENST00000613099.4_2
0	chr1	199997011	200008897	11887	+	ENST00000447034.1_1
0	chr1	172389825	172437969	48145	+	ENST00000367727.9_4
0	chr1	6845514	7829766	984253	+	ENST00000303635.12_2
0	chr1	20097839	20126433	28595	-	ENST00000488449.1_1
0	chr1	169762283	169764104	1822	-	ENST00000454472.1_3
0	chr1	185113052	185126204	13153	-	ENST00000487028.1_1
0	chr1	6845514	7829766	984253	+	ENST00000303635.12_2
0	chr1	159994743	160001780	7038	-	ENST00000368090.5_3
0	chr1	220240726	220263154	22429	-	ENST00000498237.3_3
0	chr1	187039832	187655262	615431	+	ENST00000643891.1_1
0	chr1	54405356	54411275	5920	-	ENST00000488884.1_1
0	chr1	229761994	229795947	33954	+	ENST00000258243.7_2
0	chr1	9352953	9429591	76639	+	ENST00000328089.11_2
0	chr1	5647428	5728355	80928	-	ENST00000413887.1_1
0	chr1	9748234	9752004	3771	+	ENST00000484851.1_1
0	chr1	46997838	47009641	11804	-	ENST00000634804.2_3
0	chr1	42312862	42501596	188735	-	ENST00000489103.5_1
0	chr1	95363608	95391357	27750	-	ENST00000415017.1_1
0	chr10	50627323	50680949	53627	+	ENST00000423283.1_1
0	chr10	80828723	81076276	247554	+	ENST00000334512.10_2
0	chr10	77542519	78317133	774615	+	ENST00000372499.5_1
0	chr10	51371436	51387763	16328	+	ENST00000374097.2
0	chr10	134150642	134161596	10955	+	ENST00000490055.5_1
0	chr10	13538788	13570974	32187	-	ENST00000466271.1_1
0	chr10	80703085	80827652	124568	-	ENST00000456353.5_1
0	chr10	1223253	1779719	556467	-	ENST00000381312.6_2
0	chr10	20101301	20105207	3907	-	ENST00000647925.1_1
0	chr10	134421430	134591286	169857	+	ENST00000342652.6_3
0	chr10	4828901	4882011	53111	+	ENST00000462718.7_1
0	chr10	106034920	106064703	29784	+	ENST00000369707.2_1
0	chr10	25197230	25241521	44292	-	ENST00000376376.3_1
0	chr10	77039484	77161004	121521	-	ENST00000418818.6_1
0	chr10	17007639	17026194	18556	-	ENST00000438254.1_3
0	chr10	82168307	82196871	28565	+	ENST00000606162.6_2
0	chr10	98817499	98945677	128179	-	ENST00000371041.3_1
0	chr10	104474416	104489263	14848	+	ENST00000602660.1_1
0	chr10	21813604	22032559	218956	+	ENST00000631589.1_2
0	chr10	33271469	33371030	99562	+	ENST00000414157.1_1
0	chr10	100219331	100995559	776229	-	ENST00000370546.5_2
0	chr10	103529887	103540126	10240	-	ENST00000618991.4_1
0	chr10	22611035	22617089	6055	+	ENST00000442508.5_4
0	chr10	129845895	129884119	38225	+	ENST00000479896.1_1
0	chr10	15150293	15210627	60335	-	ENST00000378150.1_1
0	chr10	21813604	22032559	218956	+	ENST00000631589.1_2
0	chr10	89420114	89472939	52826	+	ENST00000465996.5_1
0	chr10	71562180	71718457	156278	+	ENST00000522165.5_3
0	chr10	35930025	35936754	6730	+	ENST00000668682.1_1
0	chr10	95653779	95669582	15804	+	ENST00000603665.1_1
0	chr10	134351643	134523960	172318	+	ENST00000423490.5_3
0	chr10	95326439	95364237	37799	+	ENST00000604414.1_1
0	chr10	99183645	99185831	2187	-	ENST00000619048.1_1
0	chr10	105253736	105352309	98574	+	ENST00000369780.8_1
0	chr10	17007639	17026194	18556	-	ENST00000438254.1_3
0	chr10	14644456	14646269	1814	-	ENST00000491458.1_1
0	chr10	104242771	104262411	19641	-	ENST00000481044.6_1
0	chr10	72007085	72043760	36676	-	ENST00000277942.7_2
0	chr10	69990352	69991870	1519	-	ENST00000373673.5_2
0	chr10	13142173	13180291	38119	+	ENST00000378752.7_2
0	chr10	61443856	61469280	25425	-	ENST00000490066.1_1
0	chr10	64979637	65281610	301974	-	ENST00000633035.1_2
0	chr10	33271469	33371030	99562	+	ENST00000414157.1_1
0	chr10	75533363	75540009	6647	+	ENST00000489264.2_1
0	chr10	70940044	70960109	20066	+	ENST00000422378.1_2
0	chr10	52750648	54058110	1307463	+	ENST00000401604.8_4
0	chr10	77039484	77161004	121521	-	ENST00000418818.6_1
0	chr10	111969989	112046264	76276	+	ENST00000361248.8_1
0	chr10	81145793	81203975	58183	-	ENST00000372333.3_1
0	chr10	7860468	8058594	198127	+	ENST00000344293.6_2
0	chr10	70044838	70092806	47969	-	ENST00000495025.2_2
0	chr10	75910998	76469684	558687	+	ENST00000673352.1_1
0	chr10	93806449	94050835	244387	-	ENST00000265997.5_2
0	chr10	80803905	80827225	23321	-	ENST00000440151.1_2
0	chr10	108337369	108716341	378973	-	ENST00000344440.7_2
0	chr10	13538788	13570974	32187	-	ENST00000466271.1_1
0	chr10	135122914	135166033	43120	+	ENST00000368554.8_4
0	chr10	100202145	100206684	4540	-	ENST00000465957.1_1
0	chr10	49892921	50191001	298081	+	ENST00000325239.11_1
0	chr10	75910998	76469684	558687	+	ENST00000673352.1_1
0	chr10	105253736	105352309	98574	+	ENST00000369780.8_1
0	chr10	102770796	102790886	20091	-	ENST00000644782.1_1
0	chr10	81701205	81742370	41166	-	ENST00000444384.3_1
166	chr11	10324204	10325251	1048	-	ENST00000526906.1_1
0	chr11	417938	442011	24074	-	ENST00000332826.7_2
0	chr11	82440982	82444906	3925	-	ENST00000329203.5_2
0	chr11	93472447	93517557	45111	-	ENST00000527690.1_3
0	chr11	119897462	119899050	1589	+	ENST00000652852.1_1
0	chr11	8933012	8941084	8073	+	ENST00000529942.1_3
0	chr11	1784239	1784979	741	-	ENST00000446489.1_1
0	chr11	70412492	70506015	93524	-	ENST00000445654.2_1
0	chr11	115530376	115713864	183489	+	ENST00000539305.1_1
0	chr11	319746	320683	938	-	ENST00000531688.1_3
0	chr11	71713919	71747033	33115	-	ENST00000616538.4_1
0	chr11	73371354	73372779	1426	+	ENST00000545106.1_1
0	chr11	62301456	62323707	22252	-	ENST00000530285.5_4
0	chr11	62417166	62432650	15485	-	ENST00000528405.1_1
0	chr11	124789101	124805943	16843	-	ENST00000298251.5_2
0	chr11	44959106	44971759	12654	-	ENST00000533937.1_3
0	chr11	68822630	68858072	35443	+	ENST00000442692.2_1
0	chr11	19735143	20140120	404978	+	ENST00000396087.7_1
0	chr11	69458480	69462911	4432	+	ENST00000545484.1_1
0	chr11	64590524	64612125	21602	-	ENST00000342711.6_2
0	chr11	706629	727051	20423	+	ENST00000530636.5_2
0	chr11	117708950	117748145	39196	-	ENST00000524841.5_1
0	chr11	65652406	65655907	3502	-	ENST00000532229.1_1
0	chr11	18728588	18747728	19141	-	ENST00000504981.5_1
0	chr11	74699989	74706088	6100	+	ENST00000534628.1_1
0	chr11	2187237	2193035	5799	-	ENST00000381168.7_1
0	chr11	67395410	67397392	1983	-	ENST00000534054.1_1
0	chr11	49580098	49831969	251872	+	ENST00000534201.5_1
0	chr11	1371589	1385516	13928	+	ENST00000650218.1_1
0	chr11	62378584	62380218	1635	-	ENST00000419857.1_1
0	chr11	64121187	64125005	3819	+	ENST00000301897.5_2
0	chr11	47510397	47587121	76725	-	ENST00000526419.1_4
0	chr11	66360712	66373390	12679	+	ENST00000310190.8_1
0	chr11	76092856	76106143	13288	+	ENST00000531785.1_1
0	chr11	69624758	69632318	7561	-	ENST00000646078.1_1
0	chr11	74203373	74204692	1320	-	ENST00000528085.1_3
0	chr11	59522932	59556674	33743	+	ENST00000530498.1_1
0	chr11	2422248	2424194	1947	+	ENST00000485682.6_6
0	chr11	31392354	31447932	55579	+	ENST00000527731.1_1
0	chr11	820835	825219	4385	+	ENST00000525250.5_1
0	chr11	44740942	44758242	17301	-	ENST00000530039.1_1
0	chr11	61595772	61634826	39055	+	ENST00000278840.9_2
0	chr11	64053892	64056963	3072	+	ENST00000313074.7_1
0	chr11	65308466	65309302	837	-	ENST00000530990.1_1
0	chr11	86749027	86988490	239464	+	ENST00000525018.5_3
0	chr11	59341871	59383247	41377	-	ENST00000263847.6_2
0	chr11	67564154	67572807	8654	-	ENST00000525180.1_1
0	chr11	96123177	96126725	3549	+	ENST00000332349.5_2
0	chr11	6642561	6677040	34480	-	ENST00000299441.5_2
0	chr11	67195976	67202872	6897	+	ENST00000525088.5_1
0	chr11	64981347	65009826	28480	+	ENST00000529062.5_3
0	chr11	66028384	66035330	6947	+	ENST00000394065.2_1
0	chr11	65144533	65150145	5613	-	ENST00000530936.1_1
0	chr11	86502101	86519148	17048	+	ENST00000527521.1_3
0	chr11	61295483	61348344	52862	-	ENST00000545053.1_1
0	chr11	118926201	118927845	1645	-	ENST00000526354.1_1
0	chr11	33720003	33721943	1941	-	ENST00000531145.1_2
0	chr11	124789101	124805943	16843	-	ENST00000298251.5_2
0	chr11	58294512	58345693	51182	-	ENST00000528489.1_1
0	chr11	62623640	62656347	32708	+	ENST00000535296.5_2
0	chr11	133792471	133807995	15525	-	ENST00000527648.2_1
0	chr11	134123511	134132421	8911	+	ENST00000524547.5_1
0	chr11	15136484	15268754	132271	+	ENST00000379556.7_2
0	chr11	64002292	64006247	3956	+	ENST00000426086.2_4
0	chr11	118978194	118987831	9638	+	ENST00000648610.1_1
0	chr11	17215941	17229530	13590	-	ENST00000503729.2_1
0	chr11	62201019	62284829	83811	-	ENST00000525875.1_1
0	chr11	58910329	58916456	6128	+	ENST00000532790.5_1
0	chr11	62520790	62521631	842	-	ENST00000527994.1_3
0	chr11	409466	414989	5524	-	ENST00000525070.1_1
0	chr11	76571994	76733969	161976	+	ENST00000278544.9_1
0	chr11	6843173	6948109	104937	-	ENST00000637205.2_2
0	chr11	129685766	129722856	37091	+	ENST00000529381.1_1
0	chr11	71384931	71524540	139610	-	ENST00000664227.1_1
0	chr11	125028357	125034505	6149	-	ENST00000532316.1_1
0	chr11	95520789	95522932	2144	-	ENST00000538316.1_1
0	chr11	10877205	10879612	2408	-	ENST00000530570.1_1
0	chr11	40135843	41481323	1345481	-	ENST00000530763.5_1
0	chr11	17716816	17718532	1717	-	ENST00000667234.1_1
0	chr11	114269254	114271233	1980	-	ENST00000623205.2_2
0	chr11	6501937	6502553	617	-	ENST00000525329.1_1
0	chr11	47510397	47587121	76725	-	ENST00000526419.1_4
0	chr11	12115564	12183967	68404	+	ENST00000526065.1_2
0	chr11	9007318	9025548	18231	-	ENST00000525100.1_1
0	chr11	57405849	57420263	14415	+	ENST00000530595.1_1
0	chr11	9316643	9336180	19538	-	ENST00000533723.1_1
0	chr11	118477155	118528741	51587	+	ENST00000361417.6_1
187	chr11	115529886	115532135	2250	+	ENST00000623333.1_1
0	chr11	124820227	124823451	3225	-	ENST00000649496.1_2
0	chr11	70513944	70672862	158919	-	ENST00000468619.6_4
0	chr11	76895731	76902232	6502	+	ENST00000467137.1_1
0	chr11	6642561	6677040	34480	-	ENST00000299441.5_2
0	chr11	119600293	119610333	10041	+	ENST00000533253.1_1
0	chr11	75133465	75141107	7643	-	ENST00000460787.1_1
0	chr11	36510723	36531806	21084	-	ENST00000348124.5_1
0	chr12	113682308	113726500	44193	+	ENST00000428632.7_1
0	chr12	114021691	114211491	189801	-	ENST00000661760.1_1
0	chr12	121088310	121104838	16529	+	ENST00000351200.6_1
20	chr12	21917918	21928534	10617	-	ENST00000665145.1_1
0	chr12	8332865	8352477	19613	+	ENST00000541558.5_1
0	chr12	5153045	5155954	2910	+	ENST00000252321.5_2
0	chr12	9010739	9067872	57134	-	ENST00000631830.1_2
0	chr12	72663230	72667664	4435	-	ENST00000665830.1_1
0	chr12	52211677	52225701	14025	-	ENST00000564840.2_3
0	chr12	109577784	109605085	27302	+	ENST00000546328.1_1
0	chr12	51592482	51598151	5670	-	ENST00000548692.1_1
0	chr12	100661027	100690585	29559	+	ENST00000550067.1_1
0	chr12	6881686	6887621	5936	+	ENST00000203629.3_4
0	chr12	132147141	132149249	2109	+	ENST00000508145.2_1
0	chr12	122064721	122079439	14719	+	ENST00000611718.1_2
0	chr12	41086264	41312534	226271	+	ENST00000551424.5_1
0	chr12	69249537	69357049	107513	-	ENST00000546373.5_1
0	chr12	3186551	3390922	204372	+	ENST00000649909.1_1
0	chr12	106890188	107168609	278422	-	ENST00000549203.2_1
0	chr12	57943827	57980416	36590	+	ENST00000455537.7_2
0	chr12	117537286	117579896	42611	+	ENST00000547006.1_1
0	chr12	111537250	111733150	195901	+	ENST00000397643.3_1
0	chr12	58263621	58288697	25077	-	ENST00000664926.1_1
0	chr12	72663230	72667664	4435	-	ENST00000665830.1_1
0	chr12	57500491	57525922	25432	-	ENST00000553499.5_3
0	chr12	118573929	118583389	9461	+	ENST00000261313.3_2
0	chr12	124458032	124496250	38219	+	ENST00000546098.5_1
0	chr12	22199221	22215368	16148	+	ENST00000535610.5_1
0	chr12	56367862	56390467	22606	+	ENST00000360299.10_2
0	chr12	52557899	52617584	59686	+	ENST00000640420.1_2
0	chr12	7022909	7026271	3363	+	ENST00000537688.5_5
39	chr12	123498543	123634562	136020	-	ENST00000542210.1_1
0	chr12	8536701	8549091	12391	-	ENST00000538304.1_2
0	chr12	19557000	19671126	114127	+	ENST00000541908.5_3
0	chr12	24520869	24715316	194448	-	ENST00000538905.1_2
0	chr12	56295825	56326402	30578	-	ENST00000547925.1_1
0	chr12	133657597	133684014	26418	+	ENST00000536790.5_1
0	chr12	123868720	123873304	4585	+	ENST00000537270.1_1
0	chr12	54118367	54121236	2870	-	ENST00000546774.1_1
0	chr12	52416616	52453290	36675	+	ENST00000360284.7_2
0	chr12	124970920	125052135	81216	-	ENST00000542565.1_1
0	chr12	123444586	123459229	14644	-	ENST00000543935.1_1
0	chr12	53692439	53694098	1660	-	ENST00000550263.2_1
0	chr12	120947866	120972237	24372	-	ENST00000551769.1_3
0	chr12	72653357	72666016	12660	-	ENST00000655489.1_1
0	chr12	50038736	50101176	62441	-	ENST00000352151.9_2
0	chr12	6857961	6876641	18681	-	ENST00000539187.5_3
0	chr12	48146345	48151970	5626	-	ENST00000549347.1_1
0	chr12	122089298	122110537	21240	-	ENST00000542364.1_1
12	chr12	69978502	69978603	102	-	ENST00000577744.1
0	chr12	56579574	56583304	3731	-	ENST00000547356.1_1
0	chr12	72653357	72666016	12660	-	ENST00000655489.1_1
0	chr12	39688226	39836772	148547	-	ENST00000541463.6_4
0	chr12	25386753	25403863	17111	-	ENST00000556131.1_1
0	chr12	56197473	56216503	19031	-	ENST00000552719.1_1
0	chr12	49480439	49488584	8146	-	ENST00000649637.2_2
0	chr12	40619397	40626585	7189	+	ENST00000474202.1_1
0	chr12	16064297	16189685	125389	+	ENST00000532964.5_1
0	chr12	19283644	19410377	126734	+	ENST00000538034.5_1
0	chr12	2113832	2120558	6727	+	ENST00000354425.4_1
0	chr12	72653357	72666016	12660	-	ENST00000655489.1_1
0	chr12	94071493	94244532	173040	+	ENST00000542893.2_1
0	chr12	32552790	32735185	182396	+	ENST00000550091.5_1
0	chr12	56222206	56223387	1182	-	ENST00000546957.1_3
0	chr12	96883355	97269333	385979	+	ENST00000524981.9_5
0	chr12	102089780	102090228	449	-	ENST00000616668.1_1
0	chr12	105724646	105764458	39813	+	ENST00000549934.2_3
0	chr12	56843484	56881954	38471	-	ENST00000648304.1_1
0	chr12	72663230	72667664	4435	-	ENST00000665830.1_1
0	chr12	26287900	26384079	96180	+	ENST00000540266.5_1
0	chr12	64798172	64844905	46734	+	ENST00000332707.10_2
0	chr12	48099911	48122986	23076	+	ENST00000553045.2_2
31	chr12	5671817	6055398	383582	-	ENST00000327087.12_1
0	chr12	20523059	20710158	187100	+	ENST00000542675.1_1
0	chr12	72050663	72057140	6478	-	ENST00000549407.1_1
0	chr12	58158794	58162769	3976	-	ENST00000546609.1_2
0	chr12	121783802	121837699	53898	-	ENST00000536837.1_1
0	chr12	72038694	72061505	22812	-	ENST00000550712.1_1
0	chr12	40616878	40618717	1840	-	ENST00000618127.1_1
0	chr12	52557899	52617584	59686	+	ENST00000640420.1_2
0	chr12	62464203	62653535	189333	-	ENST00000549456.5_1
0	chr12	49480439	49488584	8146	-	ENST00000649637.2_2
0	chr12	57482897	57489259	6363	+	ENST00000300131.8_3
0	chr12	2966850	2986107	19258	-	ENST00000359843.7_4
0	chr12	64238583	64475704	237122	+	ENST00000537556.1_1
0	chr12	52347164	52388709	41546	+	ENST00000542485.1_2
0	chr13	110405042	110438930	33889	-	ENST00000375856.5_2
0	chr13	19864733	19918965	54233	-	ENST00000454044.1_1
0	chr13	114429459	114438209	8751	+	ENST00000545304.1
0	chr13	111108743	111115634	6892	-	ENST00000458403.2_1
0	chr13	114747194	114898098	150905	-	ENST00000334062.8_2
0	chr13	113812968	113826697	13730	+	ENST00000375547.6_1
0	chr13	113656207	113681382	25176	+	ENST00000397024.1_1
0	chr13	107142093	107188010	45918	-	ENST00000646441.1_1
0	chr13	26706253	26796398	90146	-	ENST00000468480.5_1
175	chr13	77461686	77465270	3585	+	ENST00000613696.1_2
0	chr13	92050875	93519490	1468616	+	ENST00000377067.9_2
0	chr13	32877908	32886091	8184	-	ENST00000345108.6_1
0	chr13	111175413	111214069	38657	-	ENST00000267328.5_2
166	chr13	48806748	48836011	29264	+	ENST00000649266.1_1
0	chr13	76334797	76432811	98015	+	ENST00000465261.6_1
0	chr13	21904713	21921757	17045	-	ENST00000659380.1_1
0	chr13	51796507	51855616	59110	+	ENST00000280057.6_3
0	chr13	52338087	52419295	81209	-	ENST00000642706.1_1
0	chr13	23902972	24007879	104908	-	ENST00000423156.2_2
0	chr13	52518328	52586261	67934	-	ENST00000635406.1_1
0	chr13	24734887	24881210	146324	+	ENST00000382095.8_2
0	chr13	49063106	49107392	44287	-	ENST00000544904.3_2
0	chr13	39917029	40177330	260302	-	ENST00000379589.4_2
0	chr13	58209147	58298882	89736	+	ENST00000615375.1_1
0	chr13	58209147	58298882	89736	+	ENST00000615375.1_1
0	chr13	95822476	95953664	131189	-	ENST00000644471.1_1
0	chr13	76334797	76432811	98015	+	ENST00000465261.6_1
0	chr13	114471109	114502830	31722	+	ENST00000375348.3_1
0	chr13	93879060	95060274	1181215	+	ENST00000377047.9_2
0	chr13	39917029	40177330	260302	-	ENST00000379589.4_2
0	chr13	58209147	58298882	89736	+	ENST00000615375.1_1
0	chr13	73634717	73636680	1964	+	ENST00000476859.1_1
0	chr13	113812968	113826697	13730	+	ENST00000375547.6_1
0	chr14	104182176	104196184	14009	+	ENST00000556610.5_1
0	chr14	20136701	20137215	515	-	ENST00000551999.2_3
0	chr14	59927483	59932060	4578	-	ENST00000395116.1_1
0	chr14	56043858	56047606	3749	-	ENST00000663686.1_1
0	chr14	64699806	64761078	61273	-	ENST00000341099.5_2
0	chr14	67940475	67982146	41672	-	ENST00000557779.1_5
0	chr14	101346090	101370059	23970	-	ENST00000649591.1_3
0	chr14	92246090	92333880	87791	-	ENST00000435962.7_2
0	chr14	76041231	76045931	4701	-	ENST00000455232.1_1
45	chr14	92403397	92414331	10935	-	ENST00000554468.5_3
0	chr14	96890037	96890546	510	-	ENST00000554856.1_1
0	chr14	65007186	65009952	2767	+	ENST00000247207.6_1
0	chr14	94642117	94700055	57939	+	ENST00000556470.1_1
0	chr14	75519940	75536186	16247	-	ENST00000555463.1_1
0	chr14	105147483	105151269	3787	+	ENST00000540171.2_1
0	chr14	77582911	77685227	102317	+	ENST00000557408.5_3
0	chr14	59945992	59992155	46164	-	ENST00000554253.1_1
0	chr14	91211262	91282823	71562	-	ENST00000553948.1_1
0	chr14	53570017	53619118	49102	-	ENST00000557445.1_1
0	chr14	37641093	37643016	1924	+	ENST00000556667.1_1
0	chr14	74206734	74256988	50255	-	ENST00000486739.1_1
142	chr14	101540290	101544247	3958	-	ENST00000555103.1_1
0	chr14	60063046	60337470	274425	-	ENST00000611068.1_1
0	chr14	65182421	65194474	12054	+	ENST00000554088.1_2
0	chr14	63416536	63568755	152220	-	ENST00000394964.3_1
0	chr14	50802711	50883179	80469	-	ENST00000356146.5_1
0	chr14	81864717	81902551	37835	-	ENST00000554710.1_1
0	chr14	50066712	50067290	579	+	ENST00000555758.1_1
0	chr14	71788108	72054686	266579	+	ENST00000557151.5_3
0	chr14	45346077	45366280	20204	-	ENST00000554389.1_1
0	chr14	23064715	23067855	3141	-	ENST00000612576.1_1
0	chr14	71760853	71788599	27747	-	ENST00000662547.1_1
0	chr14	50941810	51027844	86035	-	ENST00000555216.5_3
0	chr14	23341513	23348519	7007	+	ENST00000546834.5_2
0	chr14	71288721	71290701	1981	+	ENST00000622856.1_1
0	chr14	74318674	74398981	80308	+	ENST00000556551.2_1
0	chr14	55833110	55878576	45467	-	ENST00000247178.5_1
0	chr14	31364551	31495525	130975	-	ENST00000555358.5_1
0	chr14	23743265	23768656	25392	-	ENST00000561013.2_2
0	chr14	55590828	55605010	14183	+	ENST00000553493.5_1
0	chr14	24550086	24564339	14254	-	ENST00000396997.1_1
0	chr14	59100799	59112574	11776	+	ENST00000421793.5_6
0	chr14	31364551	31495525	130975	-	ENST00000555358.5_1
0	chr14	73706333	73739711	33379	+	ENST00000555445.5_2
0	chr15	101093734	101099159	5426	-	ENST00000561423.2_1
0	chr15	31767601	31947542	179942	-	ENST00000307050.5_1
0	chr15	74211544	74220036	8493	-	ENST00000564963.1_1
0	chr15	93609235	93616363	7129	-	ENST00000557608.1_1
0	chr15	32605327	32607855	2529	-	ENST00000568218.2_1
0	chr15	78370150	78396712	26563	+	ENST00000409568.6_6
0	chr15	91082849	91138809	55961	+	ENST00000560927.1_1
0	chr15	72968129	72978523	10395	-	ENST00000311755.5_4
0	chr15	80352766	80412747	59982	+	ENST00000560470.5_1
0	chr15	30488239	30506743	18505	+	ENST00000562624.2_1
0	chr15	99192811	99460184	267374	+	ENST00000559925.5_1
0	chr15	31619770	31727789	108020	+	ENST00000558921.1_1
0	chr15	67004014	67073651	69638	+	ENST00000559931.5_1
0	chr15	99062029	99090957	28929	-	ENST00000637259.1_2
0	chr15	90777459	90806779	29321	+	ENST00000641334.1_1
0	chr15	23095170	23115256	20087	-	ENST00000557922.1
0	chr15	32828915	32867844	38930	+	ENST00000561999.1_1
0	chr15	93616196	93631882	15687	-	ENST00000556950.1_1
0	chr15	84977316	84980581	3266	+	ENST00000559866.1_1
0	chr15	78287328	78370066	82739	-	ENST00000409931.7_1
0	chr15	85752484	85777941	25458	-	ENST00000558470.1_1
0	chr15	43724847	43785284	60438	-	ENST00000413546.1_2
0	chr15	39873280	39891667	18388	+	ENST00000260356.6_2
0	chr15	100347641	100379288	31648	+	ENST00000656644.1_1
0	chr15	84977316	84980581	3266	+	ENST00000559866.1_1
0	chr15	80352766	80412747	59982	+	ENST00000560470.5_1
0	chr15	102500064	102501611	1548	-	ENST00000561145.1_1
0	chr15	76020011	76030964	10954	-	ENST00000501931.1_1
0	chr15	44085857	44085957	101	-	ENST00000408865.1
0	chr15	99497378	99646030	148653	-	ENST00000559468.1_1
0	chr15	80137718	80216096	78379	-	ENST00000494999.1_3
0	chr15	30762982	30776892	13911	+	ENST00000399971.8_1
0	chr15	75658883	75660929	2047	-	ENST00000565652.1_1
0	chr15	28964523	28983577	19055	-	ENST00000568033.1_1
0	chr15	93616196	93631882	15687	-	ENST00000556950.1_1
0	chr15	68346914	68480402	133489	+	ENST00000545237.1_2
0	chr15	82555485	82557230	1746	+	ENST00000565006.1_1
0	chr15	65904150	65916356	12207	+	ENST00000535950.1_1
0	chr15	91517830	91565523	47694	-	ENST00000647331.1_1
0	chr15	29077477	29096703	19227	+	ENST00000564604.5_1
0	chr15	71174639	71184749	10111	-	ENST00000560604.1_3
0	chr15	23197978	23207968	9991	-	ENST00000622062.1_1
0	chr15	64451473	64455220	3748	-	ENST00000561048.1_1
0	chr15	100331042	100347100	16059	-	ENST00000559110.5_1
0	chr15	23062022	23086310	24289	-	ENST00000560105.1_1
0	chr15	84839930	84841946	2017	-	ENST00000558110.1_1
0	chr15	40861531	40866557	5027	+	ENST00000559271.1_1
0	chr15	63414782	63419792	5011	+	ENST00000557972.1_3
0	chr15	85291823	85349676	57854	+	ENST00000560079.7_2
0	chr15	57178368	57210697	32330	-	ENST00000561122.1_2
0	chr15	83832791	83876280	43490	-	ENST00000563404.1_1
0	chr15	74218803	74244477	25675	+	ENST00000261921.8_2
0	chr16	87636114	87731762	95649	+	ENST00000284262.3_2
0	chr16	84522969	84587639	64671	-	ENST00000565079.5_3
0	chr16	22019632	22092118	72487	+	ENST00000562186.1_1
0	chr16	4042223	4164027	121805	-	ENST00000572288.1_3
0	chr16	23765010	23767260	2251	-	ENST00000623305.1_1
0	chr16	30995951	30999591	3641	-	ENST00000624286.1_1
0	chr16	69221050	69334884	113835	+	ENST00000467311.5_1
0	chr16	2286827	2288001	1175	+	ENST00000569184.1_4
0	chr16	30037935	30064299	26365	-	ENST00000561666.5_1
0	chr16	85646958	85709810	62853	+	ENST00000393243.5_1
0	chr16	22328302	22336680	8379	+	ENST00000569787.1_1
0	chr16	742927	746025	3099	-	ENST00000562563.1_1
0	chr16	70286198	70323446	37249	-	ENST00000261772.12_1
0	chr16	2138711	2185899	47189	-	ENST00000423118.5_1
165	chr16	1336352	1338838	2487	-	ENST00000561760.1_1
0	chr16	476379	572355	95977	+	ENST00000434585.5_4
0	chr16	56743137	56763880	20744	-	ENST00000564560.1_1
0	chr16	58534050	58538096	4047	+	ENST00000568424.1_3
0	chr16	108061	115037	6977	-	ENST00000428730.5_1
0	chr16	5009256	5041871	32616	+	ENST00000587469.1_1
0	chr16	15003744	15005202	1459	-	ENST00000548268.1_1
0	chr16	79628228	79634611	6384	-	ENST00000393350.1_1
0	chr16	89940958	89951021	10064	+	ENST00000563406.1_1
0	chr16	685281	686267	987	-	ENST00000565799.1_1
0	chr16	21290042	21295033	4992	-	ENST00000574787.1_1
0	chr16	3313800	3341029	27230	+	ENST00000538765.2_1
0	chr16	575155	577407	2253	-	ENST00000622160.1_2
0	chr16	56764061	56857710	93650	+	ENST00000569863.5_4
0	chr16	33709886	33739491	29606	-	ENST00000562773.1_3
0	chr16	28989259	28995861	6603	+	ENST00000568829.1_2
0	chr16	22823065	22825001	1937	-	ENST00000636266.1_1
0	chr16	70096958	70099688	2731	-	ENST00000525173.1_1
0	chr16	2916353	2918205	1853	-	ENST00000659109.1_1
0	chr16	86259186	86334909	75724	-	ENST00000597373.2_3
0	chr16	31152785	31154179	1395	-	ENST00000563693.1_1
0	chr16	84522969	84587639	64671	-	ENST00000565079.5_3
0	chr16	67991432	68002372	10941	-	ENST00000576462.1_1
0	chr16	23399814	23464510	64697	-	ENST00000307149.10_2
0	chr16	618837	625903	7067	+	ENST00000409439.6_1
0	chr16	21290042	21295033	4992	-	ENST00000574787.1_1
0	chr16	72816784	73925770	1108987	-	ENST00000641206.2_3
0	chr16	8768474	8878427	109954	+	ENST00000268251.13_2
0	chr16	2848486	2855303	6818	+	ENST00000399677.3_2
0	chr17	21469833	21477781	7949	-	ENST00000536958.2_2
0	chr17	38024469	38034149	9681	+	ENST00000377940.3_1
0	chr17	8700428	8702683	2256	-	ENST00000329805.6_2
0	chr17	76355130	76356155	1026	-	ENST00000587578.1_2
11	chr17	20433355	20434194	840	-	ENST00000563569.1_1
0	chr17	18925252	18950273	25022	-	ENST00000583020.1_1
0	chr17	27909083	27921072	11990	-	ENST00000583413.4_1
0	chr17	35851570	35873589	22020	+	ENST00000613659.1_1
0	chr17	73627572	73657068	29497	-	ENST00000582464.5_3
0	chr17	76134444	76137310	2867	+	ENST00000591144.1_1
0	chr17	65240398	65269619	29222	+	ENST00000650446.1_1
0	chr17	48348767	48358846	10080	+	ENST00000300433.7_1
0	chr17	30651497	30687684	36188	+	ENST00000578389.1_1
0	chr17	31255228	31267996	12769	+	ENST00000439138.5_4
0	chr17	62078217	62079853	1637	+	ENST00000579222.1_1
0	chr17	73759464	73761214	1751	-	ENST00000589030.1_1
0	chr17	53046156	53122137	75982	+	ENST00000398391.6_1
0	chr17	76705433	76778355	72923	-	ENST00000592497.1_1
0	chr17	3372611	3417062	44452	-	ENST00000570318.1_4
0	chr17	20353219	20370852	17634	-	ENST00000578481.5_1
0	chr17	17585809	17696457	110649	+	ENST00000471135.2_1
0	chr17	4710857	4712620	1764	+	ENST00000575316.1_3
0	chr17	30585634	30592423	6790	-	ENST00000653149.1_1
0	chr17	7743280	7756998	13719	+	ENST00000448097.6_2
0	chr17	48348767	48358846	10080	+	ENST00000300433.7_1
176	chr17	57642919	57651620	8702	+	ENST00000580218.5_1
0	chr17	79163448	79196730	33283	-	ENST00000575907.5_2
0	chr17	73838574	73840633	2060	-	ENST00000586108.1_1
0	chr17	16946163	17088874	142712	+	ENST00000341712.8_1
0	chr17	7462104	7464918	2815	+	ENST00000396545.4_1
0	chr17	38474537	38513895	39359	+	ENST00000425707.7_1
0	chr17	30330222	30333707	3486	-	ENST00000583346.1_1
0	chr17	57968245	57970296	2052	-	ENST00000592145.1_1
0	chr17	60782309	60885651	103343	-	ENST00000544856.6_1
0	chr17	34956123	34957222	1100	+	ENST00000617959.1_1
0	chr17	38192154	38210661	18508	-	ENST00000581054.1_1
0	chr17	29815210	29848202	32993	+	ENST00000578694.1_1
0	chr17	76832288	76837307	5020	-	ENST00000588365.1_3
0	chr17	37366794	37382198	15405	-	ENST00000333461.6_2
0	chr17	73509809	73511341	1533	-	ENST00000580075.1_3
0	chr17	38218157	38233857	15701	+	ENST00000585047.5_1
0	chr17	62291450	62340607	49158	-	ENST00000583738.1_2
0	chr17	41170766	41177139	6374	-	ENST00000587062.1_1
0	chr17	60778676	60885705	107030	-	ENST00000583600.5_3
0	chr17	57697304	57728677	31374	+	ENST00000584313.5_1
0	chr17	74734492	74771163	36672	+	ENST00000588768.5_1
0	chr17	17380339	17394785	14447	+	ENST00000581315.1_1
0	chr17	42090514	42096815	6302	-	ENST00000590905.1_1
0	chr17	54902108	54916134	14027	-	ENST00000487705.1_1
0	chr17	8316513	8350202	33690	+	ENST00000580237.5_1
0	chr17	72920698	72930007	9310	+	ENST00000580223.1_1
0	chr17	1386183	1394531	8349	-	ENST00000575335.5_2
0	chr17	62291450	62340607	49158	-	ENST00000583738.1_2
0	chr17	1944247	1945226	980	-	ENST00000670012.1_1
0	chr17	35851570	35873589	22020	+	ENST00000613659.1_1
0	chr17	36956694	36981574	24881	-	ENST00000614790.5_2
0	chr17	43227985	43236822	8838	-	ENST00000452741.1_1
0	chr17	18314473	18317694	3222	+	ENST00000577684.1_1
0	chr17	33269578	33308097	38520	-	ENST00000585073.1_3
0	chr17	3366037	3375635	9599	-	ENST00000574457.1_3
0	chr17	41476361	41478505	2145	+	ENST00000320033.5_2
0	chr17	60003769	60004787	1019	-	ENST00000583076.1_3
0	chr17	17991321	18010914	19594	+	ENST00000583355.1_1
0	chr17	76121835	76127478	5644	-	ENST00000586126.1_1
0	chr17	61700070	61771234	71165	+	ENST00000577597.5_1
0	chr17	17931425	17942515	11091	-	ENST00000497871.1_1
0	chr17	79873212	79876008	2797	-	ENST00000572671.1_1
0	chr17	42988021	42991064	3044	-	ENST00000587997.6_3
0	chr17	46631647	46656719	25073	-	ENST00000465120.3_1
0	chr17	35685901	35722509	36609	-	ENST00000612007.1_1
0	chr17	2238079	2239951	1873	-	ENST00000571806.1_1
0	chr17	43248049	43248951	903	-	ENST00000589451.1_1
0	chr17	44910567	44952512	41946	+	ENST00000575372.5_3
0	chr17	64172772	64188202	15431	-	ENST00000580624.1_1
0	chr17	18855501	18924004	68504	+	ENST00000395645.3_2
0	chr17	7342478	7346646	4169	-	ENST00000576615.1_1
0	chr18	14748334	14817088	68755	+	ENST00000580206.1_1
0	chr18	14728271	14808730	80460	+	ENST00000579292.5_1
0	chr18	14404550	14430922	26373	-	ENST00000671044.1_1
0	chr18	46147815	46238028	90214	+	ENST00000589585.1_1
0	chr18	42792960	43262940	469981	+	ENST00000586448.5_1
0	chr18	29078183	29102571	24389	+	ENST00000585206.1_1
0	chr18	34409203	34803641	394439	+	ENST00000587139.5_4
0	chr18	77693969	77711657	17689	-	ENST00000589452.1_1
0	chr18	74069637	74207198	137562	-	ENST00000443185.7_2
0	chr18	47753563	47792865	39303	-	ENST00000398545.5_2
0	chr18	29843485	30050845	207361	-	ENST00000269209.7_2
0	chr18	9335267	9336240	974	+	ENST00000668094.1_1
0	chr18	29265618	29266786	1169	+	ENST00000565978.1_1
0	chr18	42792960	43262940	469981	+	ENST00000586448.5_1
0	chr18	44470857	44500111	29255	-	ENST00000587810.1_1
0	chr18	63418248	63557573	139326	+	ENST00000397968.4_3
0	chr18	52946825	53253083	306259	-	ENST00000626425.2_2
0	chr18	29671258	29672082	825	-	ENST00000582233.1_1
0	chr18	52604833	52626692	21860	-	ENST00000587148.2_1
0	chr18	12421285	12432237	10953	+	ENST00000587735.1_2
0	chr18	32871148	32887860	16713	+	ENST00000465539.1_1
0	chr18	31017597	31020507	2911	-	ENST00000583550.1_1
0	chr18	3499002	3874253	375252	-	ENST00000581699.5_2
0	chr18	13542291	13645204	102914	+	ENST00000586207.5_1
0	chr18	5239213	5243962	4750	+	ENST00000661829.1_1
0	chr18	63418248	63557573	139326	+	ENST00000397968.4_3
0	chr18	43754052	43812902	58851	+	ENST00000615553.1_1
0	chr18	2906567	2913160	6594	+	ENST00000583776.1_1
0	chr18	63418248	63557573	139326	+	ENST00000397968.4_3
0	chr19	37756859	37795242	38384	-	ENST00000666838.1_1
0	chr19	4969143	5113351	144209	+	ENST00000381759.8_1
0	chr19	30157781	30165130	7350	+	ENST00000586888.1_1
0	chr19	36246540	36248980	2441	-	ENST00000592984.6_2
0	chr19	58695288	58718455	23168	+	ENST00000594839.5_1
0	chr19	8271620	8319486	47867	+	ENST00000561008.5_1
0	chr19	13135753	13205584	69832	+	ENST00000587260.1_2
0	chr19	38229203	38307940	78738	-	ENST00000392138.5_1
0	chr19	2253668	2269758	16091	-	ENST00000593238.2_2
0	chr19	2269524	2341170	71647	+	ENST00000621615.1_1
0	chr19	2226916	2227900	985	+	ENST00000446286.1_1
0	chr19	58545474	58549810	4337	+	ENST00000601162.1_1
0	chr19	55538961	55565296	26336	-	ENST00000585492.1_1
0	chr19	567433	572228	4796	-	ENST00000588290.3_1
0	chr19	53482153	53541136	58984	-	ENST00000594516.1_1
0	chr19	6752176	6767446	15271	-	ENST00000437152.7_1
0	chr19	50376227	50381716	5490	-	ENST00000391830.1_1
0	chr19	19293432	19303400	9969	-	ENST00000462498.1_1
0	chr19	45281147	45303909	22763	+	ENST00000647358.2_2
0	chr19	34397257	34399296	2040	+	ENST00000610908.1_1
0	chr19	7986203	7987082	880	+	ENST00000596520.1_1
0	chr19	38755978	38778575	22598	+	ENST00000592007.1_1
0	chr19	21688501	21690477	1977	+	ENST00000597556.1_1
0	chr19	50010073	50028037	17965	+	ENST00000596147.1_1
0	chr19	7695411	7696510	1100	+	ENST00000600836.1_1
0	chr19	30266411	30272123	5713	-	ENST00000666573.1_1
0	chr19	35396219	35399092	2874	+	ENST00000595783.1_1
0	chr19	19369655	19372492	2838	-	ENST00000592862.2_1
0	chr19	13976231	13991571	15341	+	ENST00000591161.1_1
0	chr19	2819948	2834152	14205	+	ENST00000591265.1_1
0	chr19	8669821	8675620	5800	-	ENST00000593534.1_1
0	chr19	18497730	18499294	1565	+	ENST00000594925.1_1
0	chr19	35257928	35264110	6183	-	ENST00000588788.1_1
0	chr19	5274210	5292798	18589	-	ENST00000586065.1_3
0	chr19	41107277	41135528	28252	+	ENST00000396819.7_1
167	chr19	30189793	30206696	16904	-	ENST00000614091.4_1
0	chr19	14094125	14117074	22950	-	ENST00000588885.1_1
0	chr19	16394172	16404386	10215	-	ENST00000588945.1_1
0	chr19	52674411	52680255	5845	+	ENST00000599775.1_1
0	chr19	49490451	49496540	6090	-	ENST00000457974.1_1
0	chr19	51945633	51945904	272	+	ENST00000594327.1_1
0	chr19	17887435	17893867	6433	+	ENST00000602111.5_1
0	chr19	54296997	54327648	30652	-	ENST00000391773.5_1
0	chr19	36606974	36616849	9876	+	ENST00000586868.1_1
0	chr19	38422986	38572088	149103	+	ENST00000476317.2_1
0	chr19	751112	764318	13207	+	ENST00000215582.8_2
0	chr19	36238126	36244316	6191	-	ENST00000591091.1_1
0	chr19	4101069	4124069	23001	-	ENST00000599345.1_1
0	chr19	36266504	36279572	13069	+	ENST00000007510.8_1
0	chr19	35634183	35645046	10864	+	ENST00000588265.1_1
0	chr19	33470545	33555794	85250	-	ENST00000588388.5_1
0	chr19	11877907	11893301	15395	+	ENST00000409902.5_1
0	chr19	19322767	19363042	40276	+	ENST00000252575.11_2
0	chr19	1042624	1065571	22948	+	ENST00000435683.6_1
0	chr19	40596661	40600313	3653	+	ENST00000598952.1_1
0	chr19	21477345	21512184	34840	-	ENST00000602023.1_7
0	chr19	47440577	47504682	64106	+	ENST00000595822.1_1
0	chr19	58790332	58826563	36232	+	ENST00000591325.1_2
0	chr19	55656768	55660574	3807	-	ENST00000586282.1_1
0	chr19	23452688	23457049	4362	-	ENST00000638919.1_1
0	chr19	17426581	17430528	3948	+	ENST00000594501.1_1
0	chr19	42829787	42882917	53131	+	ENST00000251268.11_2
0	chr19	44507130	44513474	6345	+	ENST00000585632.5_1
0	chr19	12129006	12146556	17551	-	ENST00000411841.1_1
0	chr2	242989846	243026289	36444	-	ENST00000446593.1_2
0	chr2	243029502	243030608	1107	-	ENST00000567549.2_1
0	chr2	91831025	91847948	16924	-	ENST00000608531.1_1
0	chr2	91874128	91900136	26009	-	ENST00000620141.4_1
0	chr2	210709829	210737598	27770	+	ENST00000477301.1_1
0	chr2	164606083	165208733	602651	-	ENST00000429636.1_1
0	chr2	66653867	66660602	6736	-	ENST00000454167.1_1
0	chr2	220346795	220381599	34805	-	ENST00000429882.1_1
0	chr2	220493238	220497140	3903	+	ENST00000497589.1_1
0	chr2	218899819	218935561	35743	+	ENST00000465568.5_1
0	chr2	242875987	242908271	32285	+	ENST00000439601.1_1
0	chr2	99410309	99552688	142380	-	ENST00000397899.7_3
0	chr2	135213330	135476570	263241	-	ENST00000281924.6_2
133	chr2	231729354	231741662	12309	+	ENST00000457215.5_5
0	chr2	9615184	9624596	9413	+	ENST00000495797.1_3
0	chr2	192542862	192561390	18529	+	ENST00000425611.7_2
0	chr2	167333973	167467992	134020	-	ENST00000650747.1_1
0	chr2	101706715	101869328	162614	-	ENST00000463469.5_1
0	chr2	239140325	239164274	23950	+	ENST00000456601.1_1
0	chr2	233759312	233792864	33553	-	ENST00000409079.1_1
0	chr2	101892063	101925163	33101	-	ENST00000295317.4_2
0	chr2	3642744	3692036	49293	+	ENST00000416132.5_1
0	chr2	37543957	37551513	7557	-	ENST00000477132.1_1
0	chr2	65180387	65275313	94927	-	ENST00000669631.1_1
0	chr2	162357396	162364216	6821	-	ENST00000420969.1_1
0	chr2	128644130	128644759	630	+	ENST00000609350.1_1
0	chr2	100017413	100106497	89085	-	ENST00000413697.5_1
0	chr2	85097713	85134132	36420	-	ENST00000474298.5_1
0	chr2	161223424	161349480	126057	-	ENST00000477486.1_1
0	chr2	229890752	230135955	245204	-	ENST00000534952.1_1
0	chr2	220325977	220331377	5401	+	ENST00000396686.5_1
0	chr2	64069575	64112855	43281	+	ENST00000487042.5_2
0	chr2	260804	264810	4007	-	ENST00000472861.1_1
0	chr2	111058889	111058970	82	+	ENST00000583670.1
0	chr2	68870721	68885379	14659	+	ENST00000303786.4_1
0	chr2	149894621	149958097	63477	+	ENST00000473800.1_1
0	chr2	74724709	74730343	5635	-	ENST00000550249.2_1
0	chr2	24714927	24993571	278645	+	ENST00000405141.5_2
0	chr2	211036410	211098690	62281	+	ENST00000639259.1_1
0	chr2	69002072	69046874	44803	+	ENST00000497079.5_1
113	chr2	33152186	33171216	19031	+	ENST00000666151.1_1
0	chr2	242295714	242335399	39686	+	ENST00000479427.5_1
0	chr2	55254343	55339757	85415	-	ENST00000427710.5_1
0	chr2	74425756	74433200	7445	+	ENST00000488086.1_1
0	chr2	42989621	42991401	1781	-	ENST00000378661.3_1
0	chr2	70485551	70502290	16740	+	ENST00000451279.1_3
0	chr2	113033178	113097640	64463	+	ENST00000343936.4_1
0	chr2	85785848	85788670	2823	-	ENST00000496962.1_1
0	chr2	242202339	242256476	54138	-	ENST00000425989.5_3
0	chr2	162079771	162107673	27903	-	ENST00000445372.5_1
0	chr2	27265232	27276022	10791	+	ENST00000421915.5_1
0	chr2	69590743	69614382	23640	-	ENST00000494201.1_1
0	chr2	114384964	114400808	15845	+	ENST00000376439.3_1
0	chr2	66672325	66794632	122308	+	ENST00000475239.5_1
0	chr2	238875724	238950558	74835	+	ENST00000409332.5_1
47	chr2	233285371	233286171	801	-	ENST00000437095.1_1
0	chr2	3751165	3895598	144434	+	ENST00000399143.9_4
0	chr2	74659688	74669546	9859	-	ENST00000484453.1_1
0	chr2	39664616	39828550	163935	+	ENST00000668952.1_1
0	chr2	38335215	38408997	73783	+	ENST00000413828.3_1
0	chr2	11273255	11286916	13662	+	ENST00000405022.3_1
0	chr2	243029502	243030608	1107	-	ENST00000567549.2_1
0	chr2	185463256	185804219	340964	+	ENST00000302277.7_2
0	chr2	241494396	241500243	5848	-	ENST00000411765.1_1
0	chr2	191116892	191208919	92028	-	ENST00000409934.1_1
0	chr2	201363725	201374791	11067	-	ENST00000447556.1_1
0	chr2	202316519	202345569	29051	+	ENST00000392249.6_1
0	chr2	85811554	85820529	8976	+	ENST00000306384.5_2
0	chr2	160569034	160604637	35604	+	ENST00000473749.1_1
0	chr2	98949677	98972468	22792	-	ENST00000454230.1_2
0	chr2	48133969	48134949	981	+	ENST00000417692.1_1
0	chr2	160802326	160919121	116796	-	ENST00000392771.1_2
0	chr2	39745780	39892483	146704	+	ENST00000415640.1_2
0	chr2	27480908	27498213	17306	-	ENST00000426569.1_1
0	chr2	106002354	106054970	52617	-	ENST00000607522.1_1
0	chr2	217122588	217237206	114619	-	ENST00000273067.5_2
0	chr2	186584939	186605206	20268	-	ENST00000427269.2_1
0	chr2	200683083	200715843	32761	-	ENST00000622774.1_2
0	chr2	185463256	185804219	340964	+	ENST00000302277.7_2
0	chr2	114299514	114320875	21362	+	ENST00000421970.2_1
0	chr2	45879540	46211706	332167	+	ENST00000480453.5_1
0	chr2	190628585	190629182	598	-	ENST00000608680.1_1
0	chr2	114297630	114300264	2635	-	ENST00000655915.1_1
0	chr2	102972743	103015235	42493	+	ENST00000233957.5_1
0	chr2	201822145	201827981	5837	-	ENST00000457595.1_1
0	chr2	73316070	73383849	67780	-	ENST00000475951.1_1
0	chr2	102927989	103013346	85358	+	ENST00000410040.5_4
0	chr2	202503174	202507376	4203	-	ENST00000463205.2_1
0	chr2	179345460	179360337	14878	+	ENST00000453653.5_1
0	chr2	201374731	201399847	25117	+	ENST00000418045.5_5
0	chr2	97001556	97039553	37998	+	ENST00000455200.5_1
0	chr2	220144642	220149550	4909	+	ENST00000463463.5_1
0	chr2	152266604	152331902	65299	+	ENST00000430328.6_1
0	chr2	15307040	15701458	394419	-	ENST00000281513.10_2
0	chr2	68694735	68807294	112560	+	ENST00000445692.5_1
0	chr2	153000503	153032255	31753	-	ENST00000494589.1_1
0	chr2	113514771	113521694	6924	-	ENST00000497357.1_1
0	chr2	197122460	197143403	20944	-	ENST00000462290.1_1
0	chr2	85128767	85134132	5366	-	ENST00000489999.1_1
89	chr2	44394764	44395998	1235	-	ENST00000609837.1_1
0	chr2	211305423	211342376	36954	-	ENST00000448951.5_3
0	chr2	220154774	220161480	6707	-	ENST00000497977.1_1
0	chr2	109237729	109290409	52681	+	ENST00000422797.5_1
0	chr2	237233296	237255394	22099	-	ENST00000409100.1_1
0	chr2	240158294	240322705	164412	-	ENST00000544989.1_1
0	chr2	139426727	139537960	111234	-	ENST00000272641.4_2
0	chr2	174062440	174146764	84325	-	ENST00000423106.2_1
0	chr2	87135076	87241099	106024	+	ENST00000409776.6_1
0	chr2	183099159	183387919	288761	-	ENST00000495511.1_1
0	chr2	114299514	114320875	21362	+	ENST00000421970.2_1
0	chr2	165599964	165698650	98687	-	ENST00000496396.1_1
0	chr2	101706715	101869328	162614	-	ENST00000463469.5_1
0	chr2	99764728	99771324	6597	-	ENST00000489348.1_1
0	chr2	163175544	163217608	42065	+	ENST00000429691.6_1
0	chr2	27293355	27294517	1163	-	ENST00000429985.1_1
0	chr2	62933448	62934127	680	+	ENST00000467436.1_1
0	chr2	217250011	217277419	27409	-	ENST00000457694.1_1
0	chr2	105424084	105460069	35986	-	ENST00000664478.1_1
0	chr2	230990070	231038704	48635	+	ENST00000625295.2_4
0	chr2	26915590	26956288	40699	+	ENST00000302909.4_2
0	chr2	183099159	183387919	288761	-	ENST00000495511.1_1
0	chr2	213921713	214017151	95439	-	ENST00000452786.2_3
0	chr2	230990070	231038704	48635	+	ENST00000625295.2_4
0	chr2	161952742	162016735	63994	-	ENST00000425470.1_1
0	chr2	201357949	201384507	26559	-	ENST00000468413.5_1
0	chr2	162929766	162931679	1914	+	ENST00000418335.1_1
0	chr2	161223424	161349480	126057	-	ENST00000477486.1_1
0	chr2	68274409	68338080	63672	-	ENST00000470189.2_1
0	chr2	54684398	54856341	171944	+	ENST00000389980.7_1
0	chr2	162851688	162929996	78309	-	ENST00000490286.5_1
0	chr2	241845747	241932728	86982	+	ENST00000443866.2_2
0	chr2	197755591	197792520	36930	-	ENST00000485830.1_1
0	chr2	128646403	128650306	3904	+	ENST00000659745.1_1
0	chr2	241845747	241932728	86982	+	ENST00000443866.2_2
0	chr2	120125253	120129983	4731	+	ENST00000393103.2_2
0	chr2	73114537	73119287	4751	+	ENST00000234454.6_2
0	chr2	133971288	134284756	313469	-	ENST00000358991.4_6
0	chr2	209113321	209130798	17478	-	ENST00000451391.5_1
0	chr2	217277488	217279704	2217	+	ENST00000434435.1_4
0	chr2	220301997	220331583	29587	+	ENST00000498378.5_1
0	chr2	66801162	66922637	121476	+	ENST00000433396.5_1
0	chr2	99342402	99346711	4310	-	ENST00000495056.2_1
0	chr2	69590743	69614382	23640	-	ENST00000494201.1_1
0	chr2	60983403	61029221	45819	+	ENST00000238714.8_2
0	chr2	112656241	112786577	130337	+	ENST00000439966.5_1
0	chr2	28945358	28974588	29231	-	ENST00000653462.1_1
0	chr2	53984008	54014747	30740	-	ENST00000414369.2_2
0	chr2	91924752	91955465	30714	+	ENST00000445234.1_3
0	chr2	46524903	46574676	49774	+	ENST00000467888.5_1
0	chr2	128396296	128432676	36381	-	ENST00000545738.6_1
0	chr2	220091596	220094062	2467	-	ENST00000488833.1_1
0	chr2	201981762	201994782	13021	+	ENST00000433445.1_1
0	chr2	231281471	231335245	53775	+	ENST00000409897.5_1
0	chr20	61926392	61966203	39812	+	ENST00000422202.5_1
93	chr20	3052266	3053163	898	+	ENST00000217386.2_2
0	chr20	6748333	6760893	12561	+	ENST00000378827.5_2
0	chr20	61453961	61460328	6368	+	ENST00000463487.2_2
0	chr20	62695679	62700725	5047	+	ENST00000470559.5_1
0	chr20	35280174	35374493	94320	-	ENST00000349004.6_3
0	chr20	35153904	35201387	47484	-	ENST00000425233.5_1
0	chr20	3914214	3996192	81979	-	ENST00000545616.2_1
0	chr20	30555954	30591190	35237	+	ENST00000562532.3_2
0	chr20	13976305	16030686	2054382	+	ENST00000642719.1_1
0	chr20	3143264	3154238	10975	-	ENST00000337576.6_1
0	chr20	1961466	1974734	13269	-	ENST00000650874.1_1
0	chr20	49202645	49308079	105435	-	ENST00000327979.8_3
0	chr20	62275109	62289035	13927	-	ENST00000634126.1_3
0	chr20	61476490	61493115	16626	-	ENST00000217162.5_1
0	chr20	30458930	30532765	73836	+	ENST00000535842.5_4
0	chr20	251504	271419	19916	-	ENST00000400269.4_1
118	chr20	30193086	30194318	1233	+	ENST00000376105.4_2
0	chr20	40143559	40247023	103465	-	ENST00000482596.1_1
0	chr20	18118881	18123065	4185	+	ENST00000492286.1_1
0	chr20	3914214	3996192	81979	-	ENST00000545616.2_1
78	chr20	3758151	3762095	3945	-	ENST00000471499.5_1
0	chr20	32676115	32700049	23935	-	ENST00000374980.3_2
0	chr20	19915769	19983101	67333	+	ENST00000484638.1_1
0	chr20	3143264	3154238	10975	-	ENST00000337576.6_1
0	chr20	814427	826922	12496	+	ENST00000381939.1_1
0	chr20	2641151	2644855	3705	-	ENST00000491065.1_1
0	chr20	18548097	18724860	176764	+	ENST00000618693.4_4
0	chr20	61476490	61493115	16626	-	ENST00000217162.5_1
0	chr20	61437238	61445352	8115	+	ENST00000370461.5_3
0	chr20	814427	826922	12496	+	ENST00000381939.1_1
0	chr20	23011500	23019878	8379	+	ENST00000440921.6_3
0	chr20	10006723	10349367	342645	-	ENST00000421143.6_1
0	chr20	4850234	4990916	140683	-	ENST00000468355.5_1
0	chr20	1961466	1974734	13269	-	ENST00000650874.1_1
0	chr20	39657462	39753127	95666	+	ENST00000361337.3_2
0	chr20	19915769	19983101	67333	+	ENST00000484638.1_1
0	chr21	43824026	43867640	43615	+	ENST00000473381.1_1
0	chr21	47401683	47424015	22333	+	ENST00000612273.1_1
0	chr21	45286500	45287627	1128	+	ENST00000474735.1_1
0	chr21	36744805	36953058	208254	-	ENST00000467692.5_1
0	chr21	45648825	45660849	12025	-	ENST00000623903.3_1
0	chr21	45918981	46131462	212482	-	ENST00000642437.1_1
0	chr21	40547516	40555414	7899	-	ENST00000380900.2_1
0	chr21	33650174	33653299	3126	+	ENST00000453549.1_1
0	chr21	43706044	43715462	9419	+	ENST00000496783.1_1
0	chr21	18984091	18986431	2341	+	ENST00000630155.1_1
0	chr21	34860526	34863998	3473	-	ENST00000402202.1_1
0	chr21	38610657	38639602	28946	-	ENST00000492514.1_1
0	chr21	45710638	45717872	7235	+	ENST00000397994.8_1
0	chr21	35821543	35883541	61999	-	ENST00000399284.1_1
0	chr21	30244513	30257693	13181	-	ENST00000460212.1_1
0	chr21	46918115	46964325	46211	-	ENST00000567670.5_1
0	chr21	44313431	44324041	10611	+	ENST00000460740.1_1
0	chr22	20483851	20484549	699	+	ENST00000652395.1_1
0	chr22	21774925	21803723	28799	+	ENST00000407598.2_1
0	chr22	17597189	17602257	5069	-	ENST00000399875.1_2
0	chr22	20119471	20135529	16059	+	ENST00000405930.3_2
0	chr22	46436889	46440733	3845	-	ENST00000444890.1_1
0	chr22	45704922	45705981	1060	+	ENST00000481447.1_1
0	chr22	17082940	17095223	12284	+	ENST00000591299.1_2
0	chr22	46327176	46371789	44614	-	ENST00000428540.1_3
0	chr22	31501425	31503542	2118	-	ENST00000465447.1_1
0	chr22	29383040	29449953	66914	+	ENST00000406323.3_1
0	chr22	19958751	19978317	19567	-	ENST00000406259.1_1
0	chr22	18593525	18613921	20397	-	ENST00000623543.1_1
0	chr22	30000075	30091047	90973	+	ENST00000673312.1_1
0	chr22	17565849	17596584	30736	+	ENST00000612619.1_1
0	chr22	41982110	41985833	3724	-	ENST00000493389.1_1
0	chr22	18559293	18560563	1271	-	ENST00000426483.1_1
0	chr22	22058371	22090044	31674	-	ENST00000403503.1_1
0	chr22	36134783	36424872	290090	-	ENST00000438146.7_3
0	chr22	30918786	30942669	23884	-	ENST00000402034.6_1
0	chr22	18083446	18102294	18849	-	ENST00000484653.5_1
0	chr22	43243240	43253300	10061	-	ENST00000493606.1_1
0	chr22	46449749	46501903	52155	+	ENST00000381051.6_1
0	chr22	30683428	30685535	2108	-	ENST00000498572.1_1
0	chr22	21820739	21821312	574	+	ENST00000545656.2_5
0	chr22	21369479	21382302	12824	+	ENST00000422210.5_1
0	chr22	36784671	36792562	7892	+	ENST00000424761.1_1
0	chr3	50310777	50314592	3816	+	ENST00000419007.5_1
0	chr3	71408379	71627417	219039	-	ENST00000649175.1_1
0	chr3	160156789	160203561	46773	-	ENST00000468542.1_1
0	chr3	127338949	127347892	8944	-	ENST00000650122.1_1
0	chr3	193920907	193944146	23240	-	ENST00000657249.1_1
0	chr3	43680167	43733064	52898	-	ENST00000495772.1_1
0	chr3	158422598	158450278	27681	-	ENST00000498640.1_1
0	chr3	129800804	129817233	16430	+	ENST00000507643.5_1
0	chr3	141144969	141161862	16894	+	ENST00000510726.1_5
0	chr3	62279948	62304307	24360	-	ENST00000479588.1_1
70	chr3	52489134	52527084	37951	+	ENST00000479054.5_2
0	chr3	195975101	196045093	69993	-	ENST00000431391.1_1
0	chr3	22209985	22414812	204828	-	ENST00000466511.1_1
0	chr3	183056617	183146566	89950	-	ENST00000482017.1_3
0	chr3	128181285	128186091	4807	-	ENST00000319153.3_1
0	chr3	186528669	186543310	14642	-	ENST00000419745.1_1
0	chr3	52005353	52008095	2743	-	ENST00000473912.1_1
0	chr3	167967729	168539123	571395	+	ENST00000431685.2_1
0	chr3	71834579	71835576	998	+	ENST00000658676.1_1
0	chr3	171330097	171360944	30848	-	ENST00000467432.1_1
0	chr3	131049248	131080461	31214	-	ENST00000662182.1_1
0	chr3	42674060	42695818	21759	-	ENST00000434363.1_1
0	chr3	39183829	39196053	12225	-	ENST00000514182.1_1
0	chr3	11318905	11350502	31598	+	ENST00000423116.1_1
0	chr3	5021917	5023295	1379	+	ENST00000460806.1_1
0	chr3	38388306	38454780	66475	+	ENST00000649234.1_1
0	chr3	48673896	48700319	26424	-	ENST00000164024.5_2
0	chr3	52738829	52740048	1220	-	ENST00000463762.1_1
0	chr3	9774164	9776140	1977	+	ENST00000426583.1_2
0	chr3	193853937	193856521	2585	+	ENST00000232424.4_2
72	chr3	197516571	197517240	670	+	ENST00000610089.1_1
17	chr3	171506371	171528740	22370	-	ENST00000497307.1_1
0	chr3	32433531	32496311	62781	+	ENST00000465248.1_1
0	chr3	122399708	122449672	49965	+	ENST00000649945.1_1
0	chr3	9277206	9291369	14164	-	ENST00000490348.1_1
0	chr3	64168324	64431152	262829	-	ENST00000485770.2_2
0	chr3	184428152	184429852	1701	-	ENST00000317897.5_2
0	chr3	146171789	146213778	41990	-	ENST00000489015.1_1
0	chr3	53338287	53381570	43284	-	ENST00000560076.2_1
0	chr3	168845812	168987026	141215	-	ENST00000481315.1_1
0	chr3	53138058	53164427	26370	-	ENST00000467048.1_3
0	chr3	129599152	129612262	13111	-	ENST00000510521.1_1
0	chr3	78647961	79067694	419734	-	ENST00000467549.5_1
0	chr3	71102869	71144538	41670	-	ENST00000650555.1_1
0	chr3	45963077	46000153	37077	-	ENST00000438446.1_1
0	chr3	183718451	183735727	17277	-	ENST00000446941.2_1
160	chr3	38537618	38565904	28287	+	ENST00000412107.5_1
0	chr3	185867954	185960426	92473	-	ENST00000490452.5_1
151	chr3	87275339	87275427	89	-	ENST00000584182.1
0	chr3	135684586	135864226	179641	+	ENST00000490467.5_1
0	chr3	50307992	50314601	6610	+	ENST00000441915.5_1
0	chr3	160283235	160285987	2753	+	ENST00000468527.1_1
0	chr3	8540295	8653610	113316	-	ENST00000439407.1_1
0	chr3	75485475	75501802	16328	+	ENST00000665161.1_1
0	chr3	183165439	183173413	7975	+	ENST00000468380.1_1
0	chr3	111860063	112005726	145664	-	ENST00000471295.1_1
0	chr3	12978051	13036626	58576	-	ENST00000473088.1_1
0	chr3	15457074	15482073	25000	-	ENST00000598878.1_1
0	chr3	160471216	160472930	1715	-	ENST00000566372.1_1
0	chr3	115738362	116858236	1119875	-	ENST00000474851.1_1
0	chr3	127500632	127540986	40355	-	ENST00000494830.1_5
0	chr3	46654015	46668033	14019	+	ENST00000640551.3_3
0	chr3	152880015	152888416	8402	+	ENST00000323534.5_3
0	chr3	190023496	190040235	16740	-	ENST00000295522.4_2
0	chr3	150804681	151151530	346850	+	ENST00000273432.8_2
0	chr3	32587366	32612350	24985	-	ENST00000474077.1_1
0	chr3	174156363	174455536	299174	+	ENST00000491329.5_1
0	chr3	180586539	180667038	80500	+	ENST00000465551.5_4
0	chr3	50643953	50649262	5310	-	ENST00000348721.3_1
0	chr3	183967483	184010819	43337	+	ENST00000402825.7_2
0	chr3	49822913	49823627	715	-	ENST00000495152.1_1
0	chr3	187453975	187463247	9273	-	ENST00000496823.1_1
0	chr3	4532575	4534847	2273	-	ENST00000412804.1_1
0	chr3	131092973	131100500	7528	-	ENST00000660567.1_1
0	chr3	184072843	184079274	6432	-	ENST00000485667.1_1
0	chr3	37903669	37988662	84994	+	ENST00000435525.1_1
0	chr3	118955062	118959242	4181	-	ENST00000479308.1_1
0	chr3	186274379	186288332	13954	-	ENST00000413695.1_3
0	chr3	193698403	193723887	25485	+	ENST00000426616.1_1
0	chr3	48673896	48700319	26424	-	ENST00000164024.5_2
0	chr3	194947453	194991590	44138	-	ENST00000455281.1_3
0	chr3	12848632	12851652	3021	+	ENST00000466558.1_1
0	chr3	71408379	71627417	219039	-	ENST00000649175.1_1
0	chr3	120068563	120138533	69971	+	ENST00000494869.2_1
0	chr3	36422177	36500833	78657	+	ENST00000486143.1_1
0	chr3	158287499	158288855	1357	-	ENST00000658486.1_2
0	chr3	50363787	50365626	1840	-	ENST00000417867.1_1
0	chr3	150284586	150320955	36370	-	ENST00000484608.2_1
0	chr3	169684614	169703673	19060	+	ENST00000481435.5_1
0	chr3	56807737	57113293	305557	-	ENST00000468466.1_1
0	chr3	49308839	49314652	5814	-	ENST00000436325.1_4
0	chr3	108308902	108366959	58058	+	ENST00000479138.5_1
0	chr3	49022482	49027421	4940	-	ENST00000452042.1_1
0	chr3	93687336	93698728	11393	-	ENST00000648721.1_1
0	chr3	125752488	125820398	67911	-	ENST00000509064.5_1
0	chr3	146258640	146262340	3701	-	ENST00000477974.1_1
0	chr3	167453513	167512467	58955	+	ENST00000472747.2_1
0	chr3	183533356	183602677	69322	-	ENST00000639401.1_1
0	chr3	184966221	184999778	33558	-	ENST00000465178.1_1
0	chr3	71102869	71144538	41670	-	ENST00000650555.1_1
0	chr3	107244249	107491913	247665	+	ENST00000402163.6_4
0	chr3	185783794	185823731	39938	-	ENST00000472868.6_1
0	chr3	194406612	194409766	3155	+	ENST00000329759.6_2
0	chr3	9852354	9877088	24735	+	ENST00000430390.5_1
0	chr3	53911286	53915884	4599	-	ENST00000498740.1_1
0	chr3	197232133	197233857	1725	-	ENST00000608206.1_1
0	chr3	178745545	178789354	43810	-	ENST00000414084.1_3
0	chr3	53195537	53215283	19747	+	ENST00000487897.5_4
0	chr3	14166515	14174421	7907	+	ENST00000432444.1_1
83	chr3	48264837	48266981	2145	+	ENST00000296435.2_2
0	chr3	52445213	52457656	12444	+	ENST00000347025.6_1
0	chr3	56591735	56598184	6450	+	ENST00000469966.1_1
0	chr3	98568232	98620015	51784	-	ENST00000449482.1_2
0	chr3	49155398	49158101	2704	-	ENST00000465902.1_2
0	chr3	178960559	178984759	24201	-	ENST00000349697.2_3
0	chr3	128181285	128186091	4807	-	ENST00000319153.3_1
0	chr3	38061720	38066067	4348	-	ENST00000473834.1_1
0	chr3	48641696	48647064	5369	-	ENST00000463708.1_1
0	chr3	127783628	127872757	89130	-	ENST00000464873.5_2
0	chr3	156393358	156421484	28127	+	ENST00000473702.5_3
0	chr3	145828087	145878778	50692	-	ENST00000480704.1_1
0	chr3	10018713	10052800	34088	-	ENST00000470827.2_3
0	chr3	75673426	75719307	45882	-	ENST00000638439.1_1
0	chr3	186838736	186898696	59961	-	ENST00000433055.1_1
0	chr3	122920898	122964858	43961	+	ENST00000487572.5_1
0	chr3	158991544	159615139	623596	+	ENST00000527095.7_3
0	chr3	132441186	132593067	151882	+	ENST00000504440.1_1
0	chr3	44658620	44666289	7670	-	ENST00000447691.2_1
0	chr3	50334867	50336320	1454	-	ENST00000452674.1_3
0	chr3	39149298	39180370	31073	+	ENST00000440121.1_2
0	chr3	127410982	127441413	30432	-	ENST00000484451.1_6
0	chr3	48730889	48777786	46898	-	ENST00000433104.2_1
0	chr3	11318905	11350502	31598	+	ENST00000423116.1_1
0	chr3	39334047	39425791	91745	-	ENST00000655387.1_1
0	chr3	184794626	184870848	76223	-	ENST00000335012.3_2
0	chr3	38495810	38524864	29055	+	ENST00000465020.5_1
0	chr3	156261743	156272906	11164	-	ENST00000467733.1_1
0	chr3	127410982	127441413	30432	-	ENST00000484451.1_6
0	chr3	195680220	195681356	1137	-	ENST00000641191.1_1
0	chr3	169514533	169530302	15770	-	ENST00000524054.5_1
0	chr3	48539794	48542235	2442	-	ENST00000496408.1_1
0	chr3	23236561	23244069	7509	-	ENST00000430018.1_2
0	chr3	72788069	72789676	1608	+	ENST00000659534.1_1
0	chr3	124829116	124909294	80179	-	ENST00000479826.1_2
0	chr3	145917600	145968870	51271	-	ENST00000476202.5_3
0	chr3	146258640	146262340	3701	-	ENST00000477974.1_1
0	chr3	3824322	3841580	17259	-	ENST00000469888.1_1
0	chr3	42798669	42846010	47342	-	ENST00000431549.4_2
0	chr3	97519577	97540728	21152	-	ENST00000631985.1_1
0	chr3	186490378	186491265	888	+	ENST00000430745.1_1
0	chr3	127793916	127794092	177	-	ENST00000410695.1
0	chr3	113252024	113286763	34740	+	ENST00000483946.1_1
0	chr3	193965437	193975561	10125	+	ENST00000455821.1_2
0	chr3	122478067	122512507	34441	-	ENST00000478601.1_1
0	chr3	128598489	128631857	33369	+	ENST00000505867.5_1
0	chr4	778746	819880	41135	-	ENST00000505203.1_1
0	chr4	1303575	1333069	29495	+	ENST00000505839.1_1
0	chr4	108828926	108910835	81910	-	ENST00000658105.1_1
0	chr4	8271504	8298201	26698	+	ENST00000382512.3_1
0	chr4	185339329	185395201	55873	-	ENST00000509274.1_1
0	chr4	103228714	103352415	123702	-	ENST00000502903.1_1
0	chr4	3387698	3441632	53935	+	ENST00000504194.5_1
0	chr4	41067686	41218731	151046	-	ENST00000502682.1_1
0	chr4	68359123	68411221	52099	-	ENST00000510189.5_1
0	chr4	81104434	81111323	6890	-	ENST00000503589.1_2
0	chr4	1243898	1244975	1078	+	ENST00000514984.1_1
0	chr4	98480023	99064627	584605	-	ENST00000295268.4_3
109	chr4	185765708	185776905	11198	-	ENST00000511703.6_2
0	chr4	77161893	77233251	71359	-	ENST00000670253.1_1
0	chr4	142558100	142654276	96177	+	ENST00000529613.5_1
0	chr4	128886661	128951960	65300	+	ENST00000611882.1_1
0	chr4	55096489	55129940	33452	+	ENST00000504461.5_4
0	chr4	3387698	3441632	53935	+	ENST00000504194.5_1
0	chr4	10452511	10459034	6524	-	ENST00000503068.1_1
0	chr4	148803018	148993926	190909	+	ENST00000507661.1_1
0	chr4	178363673	178597183	233511	+	ENST00000654463.1_1
0	chr4	100010102	100023944	13843	+	ENST00000499178.2_1
0	chr4	4283510	4291765	8256	-	ENST00000513174.1_4
0	chr4	169928792	169931426	2635	-	ENST00000507752.1_1
0	chr4	89011416	89152474	141059	-	ENST00000515655.5_3
0	chr4	140216886	140222364	5479	-	ENST00000507764.1_1
0	chr4	152041439	152246784	205346	-	ENST00000604030.6_2
0	chr4	178361196	178363563	2368	-	ENST00000511231.1_1
0	chr4	184774584	184922560	147977	+	ENST00000511250.1_1
0	chr4	72053044	72434175	381132	+	ENST00000351898.10_1
0	chr4	117672629	117873855	201227	-	ENST00000654940.1_1
0	chr4	187110186	187112644	2459	-	ENST00000623820.1_1
0	chr4	83351815	83382240	30426	+	ENST00000505846.5_1
0	chr4	44708429	44728605	20177	-	ENST00000511187.1_1
0	chr4	89445007	89446064	1058	+	ENST00000597259.2_3
0	chr4	77079913	77155689	75777	-	ENST00000638295.1_1
0	chr4	48138821	48230676	91856	-	ENST00000505452.5_1
0	chr4	3076408	3245687	169280	+	ENST00000355072.10_2
0	chr4	143716305	143767484	51180	-	ENST00000508084.1_1
0	chr4	141541936	141677539	135604	-	ENST00000442267.3_2
0	chr4	108746364	108829887	83524	+	ENST00000503862.5_3
0	chr4	105412122	105618749	206628	+	ENST00000500179.1_1
0	chr4	103423055	103538274	115220	+	ENST00000505458.5_1
0	chr4	105412122	105618749	206628	+	ENST00000500179.1_1
0	chr4	87516846	87610214	93369	+	ENST00000507902.5_1
0	chr4	174289046	174290966	1921	-	ENST00000609900.1_3
0	chr4	101111190	101136662	25473	+	ENST00000515782.1_1
0	chr4	156296156	156297930	1775	-	ENST00000450097.1_2
0	chr4	71570518	71655799	85282	+	ENST00000417478.6_1
0	chr4	53525573	53527835	2263	+	ENST00000503051.1_1
0	chr4	103987616	104006986	19371	-	ENST00000508136.1_1
0	chr4	3319766	3380318	60553	+	ENST00000511805.5_1
0	chr4	46737112	46911252	174141	-	ENST00000505102.1_3
0	chr4	105412122	105618749	206628	+	ENST00000500179.1_1
0	chr4	4237269	4249950	12682	-	ENST00000382753.5_2
0	chr4	169397218	169458937	61720	-	ENST00000505150.5_1
0	chr4	154605442	154609821	4380	+	ENST00000645889.1_1
0	chr4	120134334	120160467	26134	+	ENST00000510737.1_1
0	chr4	119201193	119274158	72966	-	ENST00000296498.3_2
0	chr5	134463845	134673663	209819	+	ENST00000513931.2_1
0	chr5	31855043	32078061	223019	+	ENST00000502489.5_1
0	chr5	167512334	167614724	102391	-	ENST00000517408.1_1
0	chr5	119801326	120022126	220801	+	ENST00000509923.1_4
0	chr5	138080123	138088998	8876	-	ENST00000520838.1_1
0	chr5	53450221	53606403	156183	-	ENST00000505383.1_1
0	chr5	137222238	137225045	2808	-	ENST00000670115.1_1
0	chr5	95278622	95297486	18865	-	ENST00000515020.1_1
0	chr5	146852195	146889098	36904	-	ENST00000504965.1_1
0	chr5	169931577	170162810	231234	+	ENST00000434108.5_1
0	chr5	156822542	157002783	180242	-	ENST00000517951.5_1
0	chr5	31855043	32078061	223019	+	ENST00000502489.5_1
0	chr5	269973	271631	1659	-	ENST00000512642.1_1
0	chr5	68856121	68888687	32567	+	ENST00000446221.6_1
0	chr5	177664621	177733935	69315	-	ENST00000407622.2_3
0	chr5	139231338	139422654	191317	-	ENST00000378238.5_1
0	chr5	130588720	130694915	106196	+	ENST00000511432.5_1
0	chr5	322685	422875	100191	+	ENST00000510400.5_4
0	chr5	138714280	138716296	2017	-	ENST00000504513.1_4
0	chr5	118604449	118728779	124331	+	ENST00000388882.5_1
0	chr5	60909712	61029195	119484	+	ENST00000669536.1_1
0	chr5	74161718	74163679	1962	+	ENST00000606270.1_1
0	chr5	14768271	14769259	989	-	ENST00000646501.1_1
0	chr5	150534446	150537322	2877	-	ENST00000519610.1_1
0	chr5	131584600	131631008	46409	-	ENST00000471826.1_1
0	chr5	138737214	138739749	2536	-	ENST00000507779.2_3
0	chr5	179229313	179233305	3993	-	ENST00000520019.1_1
0	chr5	63461989	63509474	47486	+	ENST00000504296.1_3
0	chr5	140062346	140070881	8536	-	ENST00000502888.1_1
0	chr5	14664841	14674246	9406	+	ENST00000507335.1_1
0	chr5	176449905	176469250	19346	+	ENST00000510933.1_1
0	chr5	73981058	74017113	36056	+	ENST00000261416.12_2
0	chr5	37379420	37753537	374118	+	ENST00000265107.9_2
0	chr5	151125607	151138217	12611	-	ENST00000522710.1_2
0	chr5	139064230	139124595	60366	+	ENST00000515296.1_1
0	chr5	94955791	94957846	2056	+	ENST00000380007.3_2
0	chr5	76509769	76627284	117516	+	ENST00000502945.1_1
0	chr5	1253843	1295104	41262	-	ENST00000460137.6_1
0	chr5	10681203	10761248	80046	-	ENST00000514882.5_1
0	chr5	180669250	180670904	1655	-	ENST00000503170.1_1
0	chr5	150816647	150850520	33874	+	ENST00000429484.6_1
0	chr5	51969020	52095790	126771	-	ENST00000670789.1_1
0	chr5	99871086	99921932	50847	+	ENST00000509040.1_1
0	chr5	54826264	54830792	4529	-	ENST00000502907.1_1
0	chr5	9040756	9546187	505432	-	ENST00000652226.1_1
0	chr5	134210786	134223870	13085	+	ENST00000508810.1_2
0	chr5	115178184	115205828	27645	+	ENST00000509055.1_1
0	chr5	75003309	75013169	9861	-	ENST00000507421.1_1
0	chr5	146614688	146764241	149554	+	ENST00000398523.3_1
0	chr5	121406215	121413167	6953	-	ENST00000508067.1_4
0	chr5	150591711	150646441	54731	+	ENST00000523466.5_2
0	chr5	111478138	111564475	86338	-	ENST00000507810.5_1
0	chr5	14971018	14993070	22053	+	ENST00000659286.1_1
0	chr5	157170720	157187717	16998	+	ENST00000286307.6_2
0	chr5	75379239	75649764	270526	+	ENST00000322285.7_1
0	chr5	31855043	32078061	223019	+	ENST00000502489.5_1
0	chr5	102091047	102201974	110928	+	ENST00000512073.1_3
0	chr5	134074273	134087067	12795	+	ENST00000514518.1_1
0	chr5	135465196	135470579	5384	-	ENST00000297163.3_1
0	chr5	33997349	34008133	10785	-	ENST00000382068.3_2
0	chr5	36872021	36876309	4289	-	ENST00000647824.1_2
0	chr5	151122383	151152093	29711	-	ENST00000524142.5_2
0	chr5	156565857	156586030	20174	-	ENST00000524289.1_1
0	chr5	179105629	179135367	29739	+	ENST00000514383.5_3
0	chr5	167182008	167690190	508183	+	ENST00000520394.5_2
0	chr5	80655671	80689998	34328	-	ENST00000513751.1_1
0	chr5	89854654	89923762	69109	+	ENST00000640281.1_1
0	chr5	150076353	150080472	4120	-	ENST00000521464.1_3
0	chr6	105384169	105388402	4234	-	ENST00000369123.3_2
0	chr6	169958417	170067371	108955	-	ENST00000546525.5_1
55	chr6	150038757	150040024	1268	+	ENST00000623174.1_1
0	chr6	138892836	139013708	120873	-	ENST00000468095.2_1
0	chr6	36259167	36280006	20840	+	ENST00000636260.1_1
0	chr6	169558356	169562396	4041	-	ENST00000449466.1_1
0	chr6	87860877	87865003	4127	-	ENST00000606274.1_1
0	chr6	16299343	16761721	462379	-	ENST00000436367.5_1
0	chr6	107811321	107982510	171190	+	ENST00000317357.10_2
0	chr6	29759530	29760527	998	-	ENST00000418983.1_1
0	chr6	31868781	31902072	33292	+	ENST00000452202.5_3
0	chr6	26281283	26285762	4480	-	ENST00000635491.1_2
0	chr6	154831925	154843441	11517	+	ENST00000658375.1_2
0	chr6	126041489	126070332	28844	-	ENST00000432121.1_1
0	chr6	33291402	33297046	5645	-	ENST00000494082.2_3
0	chr6	56955581	56993584	38004	+	ENST00000509071.5_1
0	chr6	42195887	42418999	223113	-	ENST00000354325.2_3
0	chr6	131277272	131383716	106445	-	ENST00000530707.1_1
0	chr6	130687426	130764206	76781	+	ENST00000617887.4_1
0	chr6	36358328	36410631	52304	-	ENST00000454782.3_5
0	chr6	131277272	131383716	106445	-	ENST00000530707.1_1
0	chr6	30882159	30883193	1035	+	ENST00000421263.1_1
0	chr6	42141029	42147787	6759	+	ENST00000372958.1_2
0	chr6	12012935	12120413	107479	+	ENST00000478545.1_2
0	chr6	15501589	15508624	7036	+	ENST00000474854.1_1
0	chr6	39156747	39197251	40505	-	ENST00000359534.4_2
102	chr6	27858160	27858570	411	-	ENST00000359303.3_1
0	chr6	31887873	31903767	15895	+	ENST00000484636.1_1
0	chr6	33405140	33422230	17091	-	ENST00000630418.1_1
0	chr6	119280998	119470352	189355	-	ENST00000368475.8_1
0	chr6	33739209	33756902	17694	-	ENST00000421671.6_1
0	chr6	31371449	31383092	11644	+	ENST00000421350.1_1
139	chr6	25053855	25057301	3447	-	ENST00000416595.1_1
0	chr6	41651717	41703265	51549	-	ENST00000420312.5_1
0	chr6	166650457	166670435	19979	+	ENST00000444219.2_1
0	chr6	41743301	41754280	10980	-	ENST00000422888.5_1
0	chr6	30913756	30922639	8884	-	ENST00000419481.1_1
0	chr6	100368628	100442123	73496	-	ENST00000369212.2_1
181	chr6	26233350	26233483	134	+	ENST00000403259.1_1
0	chr6	119326452	119400344	73893	-	ENST00000522284.5_1
0	chr6	26160993	26173030	12038	-	ENST00000635439.1_1
0	chr6	147525669	147705891	180223	+	ENST00000367480.7_1
0	chr6	3000392	3019996	19605	+	ENST00000380430.5_1
0	chr6	41884594	41888843	4250	-	ENST00000434077.1_1
0	chr6	42195887	42418999	223113	-	ENST00000354325.2_3
0	chr6	12012935	12120413	107479	+	ENST00000478545.1_2
0	chr6	43215727	43240364	24638	+	ENST00000304139.6_3
0	chr6	36358328	36410631	52304	-	ENST00000454782.3_5
0	chr6	43211219	43255996	44778	+	ENST00000259750.9_3
0	chr6	27219441	27223160	3720	+	ENST00000471463.5_1
0	chr6	39607454	39693181	85728	-	ENST00000482238.5_1
0	chr6	28882553	28887960	5408	-	ENST00000496091.1_1
0	chr6	35548334	35656719	108386	-	ENST00000542713.1_1
0	chr6	29719742	29719984	243	-	ENST00000606834.1_1
0	chr6	28193117	28197008	3892	+	ENST00000527436.5_1
0	chr6	43193373	43197216	3844	-	ENST00000393987.2_1
0	chr6	36354608	36359771	5164	+	ENST00000411643.1_1
0	chr6	31124630	31125568	939	-	ENST00000506831.1_2
0	chr6	13363587	13486415	122829	-	ENST00000612338.4_1
0	chr6	109416765	109485106	68342	+	ENST00000523787.5_2
0	chr6	150263150	150270371	7222	+	ENST00000367351.4_2
0	chr6	12957591	13182810	225220	+	ENST00000482982.1_1
0	chr6	33359600	33377673	18074	+	ENST00000428849.7_2
0	chr6	36937242	36953901	16660	-	ENST00000460219.2_2
0	chr6	31865564	31912630	47067	+	ENST00000497706.5_1
0	chr6	36922514	36932613	10100	+	ENST00000373674.4_2
0	chr6	35744467	35747329	2863	+	ENST00000467122.1_1
0	chr6	24475349	24495427	20079	-	ENST00000475417.1_1
0	chr6	116575370	116580403	5034	+	ENST00000647046.1_1
0	chr6	147525669	147705891	180223	+	ENST00000367480.7_1
0	chr6	46620712	46645927	25216	+	ENST00000371347.10_2
0	chr6	33161997	33168414	6418	-	ENST00000483281.5_1
0	chr6	26422347	26432611	10265	+	ENST00000466808.2_1
0	chr6	160390131	160532536	142406	+	ENST00000356956.5_2
107	chr6	46672054	46703430	31377	-	ENST00000537365.1_1
0	chr6	43303808	43337385	33578	-	ENST00000361428.3_6
0	chr6	73951778	73972895	21118	-	ENST00000433730.1_2
0	chr6	146350622	146756021	405400	+	ENST00000507907.1_3
0	chr6	147525669	147705891	180223	+	ENST00000367480.7_1
0	chr6	109557817	109592217	34401	+	ENST00000453496.2_1
0	chr6	15244154	15245231	1078	-	ENST00000607711.1_1
0	chr6	109307645	109330758	23114	-	ENST00000356644.7_2
0	chr6	13363587	13486415	122829	-	ENST00000612338.4_1
0	chr6	33170032	33172216	2185	+	ENST00000463972.1_1
0	chr6	26172287	26184883	12597	+	ENST00000634910.1_2
0	chr6	83772928	83775437	2510	-	ENST00000626828.1_1
0	chr6	7301566	7347679	46114	-	ENST00000488834.5_1
0	chr6	21528970	21595824	66855	-	ENST00000637901.1_1
0	chr6	42195887	42418999	223113	-	ENST00000354325.2_3
0	chr6	37225548	37300746	75199	+	ENST00000373491.3_2
0	chr6	110434529	110501204	66676	-	ENST00000419252.1_4
0	chr6	10747186	10747896	711	-	ENST00000606652.1_2
0	chr6	31237268	31323181	85914	-	ENST00000640615.1_1
0	chr6	35086046	35116387	30342	-	ENST00000418521.6_1
0	chr6	145992471	146057125	64655	-	ENST00000640898.1_1
0	chr6	37400997	37449284	48288	+	ENST00000373451.9_2
0	chr6	30681757	30684898	3142	-	ENST00000422266.1_2
0	chr6	43044552	43128748	84197	+	ENST00000481273.5_2
0	chr6	33217605	33220226	2622	+	ENST00000662241.1_2
0	chr6	13281192	13295543	14352	-	ENST00000612479.1_1
0	chr6	18256757	18264728	7972	-	ENST00000515742.2_4
0	chr6	33176277	33180493	4217	+	ENST00000374656.5_2
0	chr6	7259143	7262226	3084	-	ENST00000650292.1_1
0	chr6	33507823	33552529	44707	+	ENST00000612409.1_2
0	chr6	170598789	170615653	16865	-	ENST00000630500.1_3
0	chr6	37225548	37300746	75199	+	ENST00000373491.3_2
0	chr6	79943435	79946514	3080	+	ENST00000604516.1_1
0	chr6	28304677	28321981	17305	-	ENST00000476001.1_1
0	chr6	25081337	25452412	371076	-	ENST00000643807.1_1
0	chr6	86159809	86181317	21509	+	ENST00000369646.7_1
0	chr6	26839263	26924333	85071	-	ENST00000479900.5_1
0	chr6	168228315	168370912	142598	+	ENST00000366806.6_2
0	chr6	143267184	143277835	10652	-	ENST00000421237.1_2
0	chr6	71378233	71571714	193482	+	ENST00000619054.4_1
0	chr6	28304677	28321981	17305	-	ENST00000476001.1_1
111	chr6	26087509	26094596	7088	+	ENST00000353147.9_1
0	chr6	5004050	5043474	39425	+	ENST00000655306.1_2
0	chr6	75994762	76006719	11958	+	ENST00000607799.1_1
0	chr6	31543342	31546113	2772	+	ENST00000449264.3_2
0	chr6	43215727	43240364	24638	+	ENST00000304139.6_3
0	chr6	96023059	96025326	2268	-	ENST00000564541.1_1
0	chr6	131277272	131383716	106445	-	ENST00000530707.1_1
0	chr6	34555065	34664636	109572	-	ENST00000374026.7_4
0	chr6	7559519	7566050	6532	+	ENST00000506617.1_1
0	chr6	31796611	31807496	10886	+	ENST00000649802.1_1
0	chr6	35105523	35109088	3566	-	ENST00000514751.1_1
0	chr6	30509154	30524951	15798	-	ENST00000376621.7_1
0	chr6	146136514	146199153	62640	+	ENST00000626833.1_2
0	chr6	31629006	31634060	5055	-	ENST00000375906.5_1
0	chr6	37321867	37359007	37141	+	ENST00000469731.5_1
0	chr7	56243327	56244105	779	+	ENST00000450065.1_1
0	chr7	63250287	63250476	190	+	ENST00000440057.1_1
0	chr7	56494552	56516068	21517	-	ENST00000443198.1_1
39	chr7	56355923	56359118	3196	+	ENST00000449426.1_1
0	chr7	57268532	57271304	2773	-	ENST00000513727.1_1
0	chr7	63560683	63580922	20240	+	ENST00000438529.1_1
0	chr7	57469885	57472423	2539	-	ENST00000624231.1_1
0	chr7	76139745	76145838	6094	+	ENST00000334348.7_4
0	chr7	62505205	62514809	9605	-	ENST00000450891.1_1
0	chr7	76129119	76135312	6194	+	ENST00000479915.5_1
0	chr7	75025030	75040279	15250	+	ENST00000430211.1
0	chr7	1778619	1781927	3309	-	ENST00000415399.1_1
0	chr7	99775560	99778518	2959	+	ENST00000482546.1_1
0	chr7	63385226	63386655	1430	-	ENST00000434426.1_1
0	chr7	150846864	150871832	24969	-	ENST00000475831.1_1
0	chr7	100331644	100395418	63775	+	ENST00000618565.4_3
0	chr7	95401916	95448275	46360	+	ENST00000413338.5_1
0	chr7	2188009	2252869	64861	-	ENST00000459731.1_1
0	chr7	101602670	101747739	145070	+	ENST00000606749.1_1
0	chr7	73695077	73703616	8540	-	ENST00000661689.1_1
0	chr7	157331755	158380403	1048649	-	ENST00000389416.8_1
0	chr7	102181948	102232891	50944	-	ENST00000514917.3_2
0	chr7	4266787	4306040	39254	+	ENST00000466611.1_1
0	chr7	756256	766614	10359	-	ENST00000478198.1_1
0	chr7	552082	559845	7764	-	ENST00000426681.2_3
0	chr7	76152922	76153023	102	+	ENST00000362637.2
0	chr7	130630369	130792738	162370	-	ENST00000431189.1_1
0	chr7	1855718	2020426	164709	-	ENST00000450235.5_3
0	chr7	4844876	4854964	10089	-	ENST00000469399.1_1
0	chr7	2239900	2255562	15663	-	ENST00000486340.5_1
0	chr7	121959800	122526512	566713	-	ENST00000412584.6_3
0	chr7	97984353	98029649	45297	-	ENST00000479789.1_1
0	chr7	2727836	2752734	24899	+	ENST00000407112.1_1
0	chr7	128432072	128462173	30102	+	ENST00000487361.5_3
0	chr7	76163011	76169703	6693	-	ENST00000515340.2_2
0	chr7	73442518	73483030	40513	+	ENST00000320399.10_1
0	chr7	75894725	75899310	4586	+	ENST00000464752.1_5
0	chr7	143055980	143059863	3884	-	ENST00000519161.1_1
0	chr7	150939807	150974982	35176	-	ENST00000491651.1_3
0	chr7	121959800	122526512	566713	-	ENST00000412584.6_3
0	chr7	2719156	2756163	37008	+	ENST00000312371.8_1
0	chr7	123177051	123197872	20822	-	ENST00000355749.7_3
0	chr7	7196565	7278059	81495	+	ENST00000429911.5_3
0	chr7	150836655	150841519	4865	+	ENST00000473633.1_1
0	chr7	3341219	4308632	967414	+	ENST00000615806.4_1
0	chr7	4815283	4834026	18744	+	ENST00000648925.1_1
0	chr7	103969237	104547679	578443	+	ENST00000424859.6_2
0	chr7	157331755	158380403	1048649	-	ENST00000389416.8_1
0	chr7	2727836	2752734	24899	+	ENST00000407112.1_1
0	chr7	104622546	104653471	30926	-	ENST00000445184.1_2
0	chr7	102207498	102212968	5471	-	ENST00000621093.4_2
0	chr7	30634500	30662304	27805	+	ENST00000478124.5_1
0	chr7	72589455	72619481	30027	+	ENST00000453092.3_3
0	chr7	130736624	130792687	56064	-	ENST00000429901.2_2
0	chr7	66280823	66298013	17191	-	ENST00000434721.1_1
0	chr7	99769813	99774992	5180	-	ENST00000480087.5_1
0	chr7	35050080	35077883	27804	-	ENST00000481923.1_1
0	chr7	148637357	148638320	964	-	ENST00000652060.1_1
0	chr7	23139994	23145321	5328	-	ENST00000419813.2_2
0	chr7	155090271	155100670	10400	+	ENST00000476756.1_1
0	chr7	55954970	56022932	67963	+	ENST00000426595.1_1
0	chr7	100434936	100450238	15303	-	ENST00000412754.1_1
0	chr7	102222970	102283316	60347	-	ENST00000519541.1_1
0	chr7	97874355	97881429	7075	-	ENST00000420697.1_3
0	chr7	87092177	87109751	17575	-	ENST00000417608.1_4
0	chr7	2637760	2646765	9006	+	ENST00000486730.1_1
0	chr7	150846864	150871832	24969	-	ENST00000475831.1_1
0	chr7	17980126	17982545	2420	+	ENST00000625121.1_1
0	chr7	64126576	64171404	44829	+	ENST00000344930.7_1
0	chr7	20371600	20392980	21381	+	ENST00000460204.1_1
0	chr7	141361730	141401415	39686	-	ENST00000482493.1_2
0	chr7	21467819	21554123	86305	+	ENST00000649633.1_1
0	chr7	2314751	2393953	79203	-	ENST00000447136.1_2
0	chr7	30791769	30830795	39027	+	ENST00000451002.2_1
0	chr7	32956427	32982788	26362	-	ENST00000381639.3_1
0	chr7	129142633	129152479	9847	+	ENST00000488846.1_1
0	chr7	127222874	127233660	10787	-	ENST00000497650.1_1
0	chr7	128828536	128853377	24842	+	ENST00000655644.1_1
0	chr7	91761088	91875238	114151	-	ENST00000650585.1_1
0	chr7	73498321	73535631	37311	+	ENST00000435201.5_1
0	chr7	94537591	94925714	388124	+	ENST00000433881.5_2
0	chr7	120629853	120737869	108017	+	ENST00000520801.5_1
0	chr7	30068301	30124279	55979	+	ENST00000440706.3_5
0	chr7	65670372	65825413	155042	+	ENST00000649664.1_2
0	chr7	89841245	89867451	26207	+	ENST00000402625.6_2
0	chr7	155090271	155100670	10400	+	ENST00000476756.1_1
0	chr7	157333031	157414201	81171	-	ENST00000648371.1_1
0	chr7	72440227	72476244	36018	-	ENST00000436857.5_1
0	chr7	143013204	143049176	35973	+	ENST00000343257.7_2
0	chr7	98476113	98610866	134754	+	ENST00000628380.2_1
0	chr7	86780756	86781736	981	-	ENST00000446309.1_1
0	chr7	123389122	123391220	2099	+	ENST00000607957.1_1
0	chr7	123177051	123197872	20822	-	ENST00000355749.7_3
0	chr7	72349936	72421979	72044	+	ENST00000395270.5_1
0	chr7	126986844	127013619	26776	-	ENST00000485577.1_1
0	chr7	123142651	123174632	31982	-	ENST00000488987.1_1
0	chr7	55955230	56010223	54994	+	ENST00000411863.2_2
0	chr7	56132025	56142482	10458	+	ENST00000529457.1_1
0	chr7	69064861	69585356	520496	+	ENST00000643936.1_1
0	chr7	91875288	92030697	155410	+	ENST00000265742.8_2
0	chr7	131190648	131194161	3514	-	ENST00000487965.1_1
0	chr7	20875050	21062767	187718	+	ENST00000447262.2_2
0	chr7	26438567	26536092	97526	+	ENST00000663877.1_1
0	chr7	120629853	120737869	108017	+	ENST00000520801.5_1
0	chr7	89511667	89840949	329283	-	ENST00000478318.6_1
0	chr7	5862847	5879673	16827	+	ENST00000442665.1_1
0	chr7	127284739	127292066	7328	-	ENST00000490314.1_1
0	chr7	130630369	130792738	162370	-	ENST00000431189.1_1
0	chr7	3341219	4308632	967414	+	ENST00000615806.4_1
0	chr7	157331755	158380403	1048649	-	ENST00000389416.8_1
0	chr8	43102334	43102553	220	+	ENST00000525383.1_1
0	chr8	7543945	7544165	221	-	ENST00000641598.1_1
0	chr8	1552718	1570583	17866	-	ENST00000518009.1_1
0	chr8	8559666	8561616	1951	+	ENST00000389800.2
0	chr8	1758989	1765279	6291	-	ENST00000659092.1_1
0	chr8	10753555	11059342	305788	-	ENST00000416569.3_3
0	chr8	144640859	144645229	4371	+	ENST00000524846.5_1
0	chr8	13947883	14412435	464553	-	ENST00000421524.6_1
0	chr8	144120745	144142101	21357	+	ENST00000669519.1_1
0	chr8	125711331	125740259	28929	-	ENST00000472084.2_1
0	chr8	22617	29244	6628	+	ENST00000518652.1_2
0	chr8	57213860	57233335	19476	-	ENST00000522671.1_2
0	chr8	124169969	124177413	7445	+	ENST00000654156.1_1
0	chr8	67025598	67038867	13270	+	ENST00000663048.1_1
0	chr8	27947863	27970690	22828	+	ENST00000521570.5_2
0	chr8	127778441	127859226	80786	-	ENST00000520224.2_2
0	chr8	29672520	29712059	39540	-	ENST00000517356.1_2
0	chr8	94712897	94717212	4316	+	ENST00000520955.5_1
0	chr8	116635838	116680521	44684	-	ENST00000451156.1_1
0	chr8	41512843	41563697	50855	-	ENST00000520299.5_3
0	chr8	145254022	145269392	15371	+	ENST00000527071.1_1
0	chr8	21637062	21645671	8610	-	ENST00000520676.1_1
0	chr8	27169146	27255306	86161	+	ENST00000522338.5_1
0	chr8	11565822	11616640	50819	+	ENST00000622443.2_1
0	chr8	41510744	41754280	243537	-	ENST00000265709.13_3
0	chr8	833328	1055066	221739	+	ENST00000578889.1_1
0	chr8	42033418	42065083	31666	-	ENST00000524009.5_2
0	chr8	9953237	10286399	333163	+	ENST00000382490.9_2
0	chr8	1449532	1656640	207109	+	ENST00000612087.1_3
0	chr8	22398358	22402918	4561	-	ENST00000514980.1_1
0	chr8	30442020	30469882	27863	-	ENST00000522833.5_1
0	chr8	90994632	90996893	2262	-	ENST00000494804.1_1
0	chr8	5901875	6115058	213184	-	ENST00000519555.1_1
0	chr8	42742871	42752433	9563	-	ENST00000524954.1_2
0	chr8	10753555	11059342	305788	-	ENST00000416569.3_3
0	chr8	144448801	144450718	1918	-	ENST00000518049.1_1
0	chr8	27184340	27279902	95563	+	ENST00000522517.5_1
0	chr8	144635877	144641649	5773	+	ENST00000529854.1_3
0	chr8	25316749	25365427	48679	+	ENST00000330560.8_3
161	chr8	33448848	33457541	8694	-	ENST00000256261.9_2
0	chr8	48273386	48352959	79574	+	ENST00000521918.6_1
0	chr8	79717528	79868317	150790	+	ENST00000649603.1_1
0	chr8	10183978	10269075	85098	+	ENST00000517594.1_1
0	chr8	86368804	86375392	6589	-	ENST00000666645.1_1
0	chr8	75896863	75924724	27862	+	ENST00000520277.1_1
0	chr8	75233749	75276495	42747	+	ENST00000520797.5_1
0	chr8	120569761	120651079	81319	-	ENST00000075322.10_3
0	chr8	12039960	12051629	11670	-	ENST00000448228.6_1
0	chr8	74706277	74791095	84819	-	ENST00000519255.2_1
0	chr8	67386019	67417703	31685	+	ENST00000470796.5_2
0	chr8	772179	1649572	877394	+	ENST00000421627.7_3
0	chr8	9907995	9911764	3770	-	ENST00000562143.1_1
0	chr8	28351731	28360636	8906	+	ENST00000523546.1_3
0	chr8	101170656	101254130	83475	+	ENST00000388798.6_1
0	chr8	180008	182231	2224	-	ENST00000606507.1_1
0	chr8	120885962	121063157	177196	+	ENST00000286234.6_2
0	chr8	9412654	9414030	1377	-	ENST00000607598.2_2
0	chr8	134585426	134586104	679	+	ENST00000561761.2_1
0	chr8	81398542	81432370	33829	+	ENST00000610895.2_1
0	chr8	10969155	11058343	89189	-	ENST00000529336.1_3
0	chr8	104153126	104210388	57263	+	ENST00000330955.5_3
0	chr8	77596016	77764153	168138	+	ENST00000523885.2_2
0	chr8	9012800	9060363	47564	+	ENST00000648278.1_1
0	chr8	18244618	18245287	670	-	ENST00000605477.1_1
37	chr8	57213860	57233335	19476	-	ENST00000522671.1_2
192	chr8	19363056	19615540	252485	-	ENST00000517494.1_2
0	chr8	134087120	134114856	27737	-	ENST00000517932.1_1
0	chr8	10969155	11058343	89189	-	ENST00000529336.1_3
0	chr8	10969155	11058343	89189	-	ENST00000529336.1_3
0	chr8	27629466	27634387	4922	+	ENST00000523566.5_1
0	chr8	42033418	42065083	31666	-	ENST00000524009.5_2
0	chr8	94927962	94928910	949	-	ENST00000607097.1_2
0	chr8	8175258	8243949	68692	-	ENST00000615670.5_2
0	chr8	772179	1649572	877394	+	ENST00000421627.7_3
0	chr8	19363627	19614728	251102	-	ENST00000522573.5_1
0	chr8	1871362	1872040	679	+	ENST00000519641.1_1
0	chr8	48001195	48110484	109290	-	ENST00000509729.3_1
0	chr8	27169146	27255306	86161	+	ENST00000522338.5_1
0	chr8	90945564	91015456	69893	-	ENST00000396252.6_1
0	chr8	134488766	134584169	95404	-	ENST00000522873.1_1
0	chr8	82586131	82598517	12387	-	ENST00000519816.1_1
0	chr8	82586131	82598517	12387	-	ENST00000519816.1_1
0	chr8	57356077	57359200	3124	-	ENST00000523051.5_1
0	chr8	17580750	17658426	77677	-	ENST00000523718.5_1
0	chr8	38287238	38325230	37993	-	ENST00000413133.6_1
0	chr8	134488766	134584169	95404	-	ENST00000522873.1_1
0	chr8	22022913	22058713	35801	+	ENST00000521385.5_1
0	chr8	116635838	116680521	44684	-	ENST00000451156.1_1
0	chr8	81398542	81432370	33829	+	ENST00000610895.2_1
0	chr8	81398542	81432370	33829	+	ENST00000610895.2_1
0	chr8	49571720	49609448	37729	+	ENST00000657307.1_1
0	chr8	30240332	30242295	1964	-	ENST00000662163.1_1
0	chr8	59543987	59571773	27787	-	ENST00000519871.1_1
0	chr9	42128811	42251629	122819	-	ENST00000639363.1_1
0	chr9	116136168	116139205	3038	-	ENST00000485934.1_1
0	chr9	140344387	140347623	3237	-	ENST00000482448.1_2
18	chr9	45441273	45441542	270	-	ENST00000599070.1
0	chr9	36136782	36163910	27129	+	ENST00000619700.1_1
0	chr9	115038190	115095894	57705	-	ENST00000450374.1_1
0	chr9	673478	685555	12078	-	ENST00000421645.2_1
0	chr9	213108	215893	2786	-	ENST00000382387.4_3
0	chr9	138830186	138837519	7334	-	ENST00000465873.5_1
0	chr9	129849628	129884913	35286	-	ENST00000373417.1_1
0	chr9	132427926	132484953	57028	+	ENST00000372469.6_2
0	chr9	139839698	139840813	1116	+	ENST00000647910.1_1
0	chr9	70972146	71006617	34472	+	ENST00000431583.1_1
0	chr9	71320902	71323057	2156	+	ENST00000474356.1_1
0	chr9	107526476	107535427	8952	+	ENST00000461177.1_1
0	chr9	32783538	32789199	5662	+	ENST00000342743.6_2
0	chr9	139944740	139948452	3713	-	ENST00000469106.4_1
0	chr9	119373179	119449500	76322	-	ENST00000358637.4_2
0	chr9	94519718	94711023	191306	-	ENST00000546883.1_1
0	chr9	139226440	139254057	27618	+	ENST00000354753.7_3
0	chr9	22446823	22455739	8917	+	ENST00000325870.3_2
0	chr9	116083802	116102578	18777	-	ENST00000465979.2_3
0	chr9	4285539	4348392	62854	-	ENST00000471664.1_1
0	chr9	15423140	15433822	10683	+	ENST00000461041.1_1
0	chr9	97767379	97849334	81956	+	ENST00000463372.5_1
0	chr9	128627550	128697810	70261	+	ENST00000428092.1_1
0	chr9	140540829	140605456	64628	+	ENST00000636376.1_1
0	chr9	27561588	27573864	12277	-	ENST00000461679.1_1
0	chr9	74764391	74867140	102750	+	ENST00000475764.5_1
0	chr9	101706189	101833069	126881	+	ENST00000375001.8_2
0	chr9	35616936	35618386	1451	-	ENST00000378430.3_1
0	chr9	470291	746105	275815	+	ENST00000382303.5_1
0	chr9	23829668	23849912	20245	+	ENST00000423440.2_1
0	chr9	37486150	37503694	17545	+	ENST00000377792.3_2
0	chr9	35732663	35736996	4334	+	ENST00000353704.3_3
0	chr9	86323233	86328293	5061	+	ENST00000531661.1_1
0	chr9	504716	746105	241390	+	ENST00000382297.6_1
0	chr9	86931429	87271992	340564	+	ENST00000650453.1_1
0	chr9	37486150	37503694	17545	+	ENST00000377792.3_2
0	chr9	35829774	35846268	16495	+	ENST00000490199.2_1
0	chr9	132500628	132515321	14694	-	ENST00000340607.5_2
0	chr9	73150869	73477826	326958	-	ENST00000408909.6_1
0	chr9	134907273	134955032	47760	-	ENST00000444872.3_1
0	chr9	139098179	139137687	39509	-	ENST00000358701.9_2
0	chr9	91606383	91620070	13688	+	ENST00000358157.3_2
