# Supplementary material for: Whole‐genome methylation analysis of aging human tissues identifies age‐related changes in developmental and neurological pathways
Source: Aging Cell. 2023 Jun 12;22(7):e13847. doi: 10.1111/acel.13847 (PMC10352543; doi:10.1111/acel.13847)
Supplement: Supplementary file 10 — Table S9. Muscle and monocyte KEGG analysis results. [file ACEL-22-e13847-s004.xlsx]

## Sheet: acel13847-sup-0010-TableS9
Muscle aDMRs KEGG Analysis
Term	P-value	Adjusted P-value	Odds Ratio	Combined Score	Genes
Parathyroid hormone synthesis, secretion and action	0.000115	0.034004	2.95522	26.7986	SLC34A2;KL;CASR;MEF2C;PDE4C;BRAF;ADCY2;PTH1R;EGFR;RXRB;MMP14;ADCY9;RXRA;MMP16;SP1;GNAQ;GNA11;CREB5;HBEGF
Thyroid cancer	0.000767	0.113082	4.33171	31.0734	RET;RXRB;TCF7L2;NRAS;RXRA;GADD45B;GADD45A;TCF7;BRAF
Valine, leucine and isoleucine degradation	0.0165663	0.999995	2.69159	11.0366	ACAD8;HMGCL;ALDH6A1;AUH;PCCA;ACADS;ACSF3;ALDH7A1
Endometrial cancer	0.0177899	0.999995	2.47247	9.96187	TCF7L2;NRAS;GADD45B;APC;GADD45A;TCF7;CTNNA1;BRAF;EGFR
Other glycan degradation	0.0322783	0.999995	3.83939	13.182	NEU3;MANBA;NEU4;HEXB
Thermogenesis	0.032663	0.999995	1.55685	5.32677	SMARCC2;NDUFA5;COX4I1;NDUFB4;PRKAG2;ADCY2;CPT1C;ARID1A;ACTB;MAPK12;SMARCA4;COX7A2L;NRAS;ADCY9;RPS6KA2;PRDM16;NDUFAF5;UQCRFS1;UQCRC2;NDUFV3;MGLL;PRKG1;COX20;CREB5
Basal transcription factors	0.0341593	0.999995	2.47757	8.36607	GTF2H2C;TAF7;GTF2H1;GTF2IRD1;TAF5;TAF4;GTF2F2
Cortisol synthesis and secretion	0.0347848	0.999995	2.16259	7.26322	SCARB1;ADCY9;NCEH1;SP1;GNA11;GNAQ;ADCY2;PBX1;CREB5
Arrhythmogenic right ventricular cardiomyopathy	0.0397295	0.999995	2.00864	6.4792	CACNG6;CACNB2;TCF7L2;CACNB3;ACTN2;TCF7;ITGA8;CTNNA1;CACNG1;ACTB
Gap junction	0.0407692	0.999995	1.92292	6.15301	TUBB2B;NRAS;ADCY9;GNA11;GNAQ;ADCY2;DRD1;TUBB4B;PRKG1;TUBA4A;EGFR
Butanoate metabolism	0.0412897	0.999995	2.92197	9.31274	HMGCL;ALDH5A1;ACSM3;BDH1;ACADS
Monocyte aDMRs KEGG Analysis
Term	P-value	Adjusted P-value	Odds Ratio	Combined Score	Genes
Amino sugar and nucleotide sugar metabolism	0.00318917	0.928048	3.36635	19.3497	CYB5R1;CMAS;UGP2;PMM1;GNPDA2;HEXB;GFPT1;CYB5RL;GALK1
Signaling pathways regulating pluripotency of stem cells	0.0106762	0.999995	1.97131	8.9492	FZD3;ZFHX3;LEFTY1;MAP2K2;RIF1;WNT7B;WNT9B;PIK3CD;BMI1;ACVR1B;ACVR2B;IGF1R;MEIS1;ID1;JARID2;FGFR1;JAK1
Other glycan degradation	0.0253973	0.999995	4.1572	15.2699	NEU3;HEXB;AGA;MAN2C1
Phospholipase D signaling pathway	0.0292195	0.999995	1.76905	6.24991	DGKG;PDGFRA;MAP2K2;AVPR1B;PDGFA;PIK3CD;PLD1;GRM1;AGPAT3;PLD2;ADCY9;PTK2B;PIP5K1B;PLPP1;RAPGEF3;CYTH1
Insulin resistance	0.0452848	0.999995	1.82214	5.63913	SOCS3;GYS1;CREB3;PRKCE;PRKCD;GFPT1;RPS6KB2;PIK3CD;IRS2;TNF;ACACB;NFKB1
AMPK signaling pathway	0.0454784	0.999995	1.77139	5.47452	PFKFB2;STRADB;PIK3CD;IRS2;PPP2R3A;ACACB;ACACA;IGF1R;GYS1;CREB3;CCND1;AKT1S1;RPS6KB2
Prostate cancer	0.0475198	0.999995	1.86406	5.67906	PDGFRA;CREB3;MAP2K2;CCND1;PDGFA;PIK3CD;PLAT;NFKB1;ETV5;IGF1R;FGFR1
Thyroid hormone signaling pathway	0.0480805	0.999995	1.7549	5.3259	NOTCH2;PFKFB2;NCOA1;MAP2K2;THRA;PIK3CD;MED27;MED12L;RXRB;MED24;CCND1;PRKACB;PLCD1
