# Supplementary material for: Whole‐genome methylation analysis of aging human tissues identifies age‐related changes in developmental and neurological pathways
Source: Aging Cell. 2023 Jun 12;22(7):e13847. doi: 10.1111/acel.13847 (PMC10352543; doi:10.1111/acel.13847)
Supplement: Supplementary file 11 — Table S10. Common aDMPs for all analysis methods for muscle and monocyte. [file ACEL-22-e13847-s010.xlsx]

## Sheet: acel13847-sup-0011-TableS10
Muscle Common CpGs
Chromosome	Locus	Annotation
chr12	121839562	Intron, CpG island shore of RNF34
chr2	238769830	Intron, CpG island shore of RAMP1
chr4	141076157	CpG island shore of MAML3
chr5	55670442	Intergenic
Monocyte Common CpGs
Chromosome	Locus	Annotation
chr2	66654518	CpG island shore of MEIS1-AS3
chr2	66654531	CpG island shore of MEIS1-AS3
chr3	75706434	CpG island shore, intergenic
chr6	35654930	Intron of FKBP5
chr6	116421257	CpG island shelf of NT5DC1
chr8	14336090	Intron of SGCZ
chr8	56790788	CpG island shelf of LYN
chr8	90995001	Exon, CpG island shelf of NBN
chr13	67807165	CpG island shore of PCDH9
chr13	67807492	CpG island shore of PCDH9
chr13	67807563	CpG island shore of PCDH9
chr18	63421766	Intron, CpG island shore of CDH7
